# Supplementary material for: Metaproteogenomics Reveals Taxonomic and Functional Changes between Cecal and Fecal Microbiota in Mouse
Source: Front Microbiol. 2017 Mar 14;8:391. doi: 10.3389/fmicb.2017.00391 (PMC5348496; doi:10.3389/fmicb.2017.00391)
Supplement: Supplementary file 2 [file Data_Sheet_1.xlsx]

## Sheet: phylum
16S-MG	M1_F	M2_F	M3_F	M1_CC	M2_CC	M3_CC	M1 CC/F fold-change	M2 CC/F fold-change	M3 CC/F fold-change	mean CC/F fold-change	p-value	adj p-value		S-MG	M1_F	M2_F	M3_F	M1_CC	M2_CC	M3_CC	M1 CC/F fold-change	M2 CC/F fold-change	M3 CC/F fold-change	mean CC/F fold-change	p-value	adj p-value		MP	M1_F	M2_F	M3_F	M1_CC	M2_CC	M3_CC	M1 CC/F fold-change	M2 CC/F fold-change	M3 CC/F fold-change	mean CC/F fold-change	p-value	adj p-value
[Caldithrix]	0	0	0	1.74745	0	3.63515	1.87372	-1	2.81758	1.23043	0.0421551	1		Actinobacteria	83903	3923	3618	11758	3857	3590	-7.13478	-1.0171	-1.0078	-3.05323	0.23678			Acidobacteria	4.13171	0	5.98176	8.92496	16.6876	8.79663	1.78171	9.34379	1.35266	4.15939	0.0292042	0.787997
[Thermi]	6.40106	3.73053	0	1.16497	6.32883	0	-2.65439	1.45341	-1	-0.733659	0.580209			Aquificae	73	38	28	56	25	20	-1.2931	-1.48148	-1.36364	-1.37941	0.0258022	0.134718		Actinobacteria	1117.48	18.9995	18.1072	102.112	28.3956	26.3555	-10.7527	1.44744	1.41022	-2.63168	0.321238
Acidobacteria	5.68983	19.8962	1.12258	8.73725	17.4043	10.9055	1.39629	-1.12842	4.13295	1.46694	0.230803			Armatimonadetes	8	5	6	4	3	0	-1.66667	-1.4	-4	-2.35556	0.0535532			Aquificae	0	0	4.78541	0	0	3.82746	-1	-1	-1.16439	-1.0548	0.768575
Actinobacteria	2317.89	12.4351	0	637.237	11.0754	7.27031	-3.62916	-1.10399	4.63515	-0.0326646	0.926672			Bacteroidetes	622176	662216	727003	633977	259782	323642	1.01897	-2.54911	-2.24631	-1.25882	0.0774866			Arthropoda	2.75448	0	0	0	0	0	-2.37724	-1	-1	-1.45908	0.232762
Bacteroidetes	79280.7	138457	169886	88198.5	66707.4	87879.8	1.11248	-2.07556	-1.93314	-0.965407	0.118029			Chlorobi	23	12	14	27	8	7	1.16	-1.4	-1.77778	-0.672593	0.459967			Ascomycota	35.7129	74.434	23.1448	23.154	32.9235	14.7195	-1.49928	-2.18861	-1.50392	-1.73061	0.0112273	0.111941
BRC1	2.13369	0	0	1.16497	1.58221	3.63515	-1.30608	1.7911	2.81758	1.10087	0.163803			Chlamydiae	30	22	22	21	13	7	-1.3913	-1.6	-2.66667	-1.88599	0.0239835	0.0388861		Bacteroidetes	7929.77	5743.93	7506.33	3143.91	1652.22	2183.67	-2.52129	-3.4735	-3.43526	-3.14335	0.000374427	2.95271e-05
Caldithrix	0	0	0	0	0	1.81758	-1	-1	1.90879	-0.0304038	0.342399			Verrucomicrobia	80	147	101	70	139	98	-1.13889	-1.05674	-1.03	-1.07521	0.404851			Basidiomycota	5.37123	13.7934	5.50322	10.4125	9.86744	2.87059	1.68391	-1.33082	-1.54052	-0.39581	0.826311
Chlorobi	1.42246	3.73053	3.36773	8.73725	22.1509	5.45273	3.13729	4.21443	1.38843	2.91338	0.0125727	0.819441		Chloroflexi	21	32	20	16	15	26	-1.27778	-2	1.27273	-0.66835	0.344809			Candidatus Jorgensenbacteria	0	0	0	0	1.28986	0	-1	1.64493	-1	-0.118356	0.471039
Chloroflexi	0.711229	0	0	1.74745	0	0	1.3822	-1	-1	-0.205935	0.622025			Chrysiogenetes	20	25	8	11	6	13	-1.69231	-3.375	1.5	-1.1891	0.284245			Candidatus Levybacteria	1.45825	0	0	0	0	0	-1.72913	-1	-1	-1.24304	0.42569
Cyanobacteria	4.9786	3.73053	1.12258	2.32993	4.74662	1.81758	-1.61171	1.17731	1.22257	0.262725	0.828445			Cyanobacteria	433	435	414	379	356	381	-1.14173	-1.22067	-1.08616	-1.14952	0.0142992	0.00189692		Candidatus Parvarchaeota	0	3.47061	0	0	1.45109	1.07647	-1	-1.58518	1.53824	-0.348981	0.721085
Elusimicrobia	0	0	0	0.582483	0	0	1.29124	-1	-1	-0.236253	0.715839			Deferribacteres	54	36	6	38	31	33	-1.4	-1.15152	4.375	0.607828	0.505251			Candidatus Saccharibacteria	0	0	0	0	0.644931	0	-1	1.32247	-1	-0.225845	0.690216
FBP	0	2.48702	0	0	0	0	-1	-2.24351	-1	-1.4145	0.249954			Deinococcus-Thermus	130	99	95	138	73	85	1.06061	-1.34667	-1.11494	-0.467001	0.293367			Chlamydiae	1.90695	0	0	0	0	0	-1.95347	-1	-1	-1.31782	0.324243
Fibrobacteres	2.13369	1.24351	0	1.16497	1.58221	0	-1.30608	1.10442	-1	-0.400551	0.81329			Acidobacteria	44	62	36	51	27	26	1.15217	-2.2069	-1.35714	-0.803955	0.219724			Chlorobi	0	0	0	0	2.11068	0	-1	2.05534	-1	0.0184471	0.288059
Firmicutes	93784	39440.4	8085.92	88377.9	111134	89993.7	-1.06117	2.81768	11.1272	4.29456	0.0526699			Fibrobacteres	8	8	14	10	12	3	1.2	1.4	-3.2	-0.2	0.611564			Chloroflexi	1.54939	0	0	0	0	0	-1.7747	-1	-1	-1.25823	0.402903
Gemmatimonadetes	5.68983	1.24351	0	2.32993	1.58221	1.81758	-1.77597	1.10442	1.90879	0.412414	0.765059			Firmicutes	301939	346227	280870	363410	752160	687758	1.20359	2.17244	2.44866	1.94156	0.0280859	0.380043		Chromerida	0	0	0	0	1.28986	0	-1	1.64493	-1	-0.118356	0.471039
GN04	1.42246	1.24351	0	0	0	0	-1.71123	-1.62175	-1	-1.44433	0.141518			Fusobacteria	1132	822	778	850	1061	1084	-1.33099	1.29005	1.39231	0.450457	0.543461			Crenarchaeota	0	0	1.59514	0	1.43175	0	-1	1.71587	-1.79757	-0.360565	0.952662
Hyd24-12	0	0	0	0	0	1.81758	-1	-1	1.90879	-0.0304038	0.342399			Gemmatimonadetes	11	34	28	9	18	26	-1.18182	-1.8	-1.07143	-1.35108	0.126025			Cyanobacteria	11.1556	1.15687	0.897265	3.82498	4.19351	0.768909	-2.25848	1.96192	-1.04636	-0.447641	0.797462
KSB3	0.711229	0	0	0	0	0	-1.35561	-1	-1	-1.11854	0.66394			Nitrospirae	24	13	20	8	15	0	-2.6	1.13333	-11	-4.15556	0.0312208	0.850546		Deinococcus-Thermus	2.47903	1.15687	4.22242	1.05	1.36574	1.37197	-1.46854	1.06616	-1.84533	-0.749236	0.228011
LD1	0	0	0	0.582483	0	0	1.29124	-1	-1	-0.236253	0.715839			Planctomycetes	5	5	6	2	2	10	-1.75	-1.75	1.5	-0.666667	0.642574			Dictyoglomi	0	0	1.19635	2.97499	0	14.353	2.48749	-1	5.11613	2.20121	0.00934485	0.0303905
Lentisphaerae	0	0	0	0.582483	0	0	1.29124	-1	-1	-0.236253	0.715839			Proteobacteria	15807	12721	13967	15328	9202	9910	-1.03125	-1.38233	-1.4093	-1.27429	0.048915	1		Euryarchaeota	4.50732	0	1.30511	7.7302	4.11407	4.37859	1.49527	3.05704	1.92992	2.16074	0.0433775	1
Nitrospirae	1.42246	0	0	1.74745	0	0	1.09496	-1	-1	-0.30168	0.886312			Spirochaetes	929	765	758	1173	944	1015	1.26208	1.23338	1.33816	1.27787	0.000714394	4.98949e-05		Fibrobacteres	0	0	1.74175	2.23124	0	0	2.11562	-1	-1.87087	-0.251751	0.881338
NKB19	0	0	0	0	1.58221	0	-1	1.7911	-1	-0.0696322	0.394987			Synergistetes	76	72	34	60	102	98	-1.25806	1.40541	2.77778	0.97504	0.253524			Firmicutes	7004.06	10328.1	8603.08	12868.6	14437.9	13937	1.83707	1.39785	1.61986	1.61826	0.00285674	0.000210646
OP3	0.711229	0	0	0	0	0	-1.35561	-1	-1	-1.11854	0.66394			Tenericutes	1150	482	353	791	397	426	-1.45271	-1.21303	1.20563	-0.486703	0.36861			Fusobacteria	3.61525	0	0	1.98333	0	3.57229	-1.40969	-1	2.78615	0.125486	0.51009
Planctomycetes	0.711229	0	0	2.91242	0	0	1.81188	-1	-1	-0.0627072	0.346829			Thermodesulfobacteria	9	12	0	19	13	0	1.90909	1.07143	-1	0.660173	0.181339			Nitrospirae	0	0	0	1.11562	0.725547	0.861178	1.55781	1.36277	1.43059	1.45039	0.0529277
Proteobacteria	344.235	42.2793	10.1032	213.771	79.1103	58.1625	-1.60464	1.83179	4.97079	1.73265	0.287139			Thermotogae	49	32	31	39	59	52	-1.2439	1.79412	1.63636	0.72886	0.228566			Planctomycetes	0.885367	0	0	0	0.682868	0	-1.44268	1.34143	-1	-0.367083	0.899398
SAR406	0	0	0	2.32993	0	0	2.16497	-1	-1	0.0549889	0.262565			Candidatus Saccharibacteria	17	0	0	4	0	0	-3.16667	-1	-1	-1.72222	0.0926658			Proteobacteria	118.22	69.9281	68.4087	69.5126	53.079	40.6932	-1.6811	-1.30591	-1.64918	-1.5454	0.00624047	0.00129824
Spirochaetes	0	1.24351	0	2.32993	1.58221	0	2.16497	1.10442	-1	0.756463	0.274087			Parcubacteria	25	4	3	5	4	7	-3.85714	-1	1.8	-1.01905	0.591232			Spirochaetes	4.14143	3.75982	0.897265	6.66185	4.62833	1.46792	1.4104	1.15079	1.19696	1.25272	0.39243
Synergistetes	0.711229	0	0	1.16497	0	0	1.16736	-1	-1	-0.277548	0.817531			Crenarchaeota	10	4	0	3	5	3	-2.4	1.16667	2.5	0.422222	0.885788			Synergistetes	6.9267	2.60295	0	0	0	0	-4.46335	-2.30148	-1	-2.58828	0.0115366	0.334372
Tenericutes	2228.99	1.24351	4.49031	523.07	0	23.6285	-4.24894	-1.62175	3.94874	-0.640653	0.692561			Euryarchaeota	198	67	64	163	72	65	-1.21212	1.07246	1.01515	0.291831	0.345437			Tenericutes	3.14797	0	3.64427	2.89235	3.99857	1.93366	-1.05225	2.99929	-1.43486	0.170724	0.580351
Thermotogae	0	0	0	0	1.58221	0	-1	1.7911	-1	-0.0696322	0.394987			Thaumarchaeota	20	25	17	15	37	20	-1.29412	1.44444	1.15789	0.436074	0.419285			Thaumarchaeota	2.47903	0	1.79453	0	0	1.07647	-2.23951	-1	-1.2334	-1.49097	0.1948
TM6	0.711229	0	0	0	0	0	-1.35561	-1	-1	-1.11854	0.66394			Chytridiomycota	1	0	0	0	0	0	-1.5	-1	-1	-1.16667	0.559949			Thermodesulfobacteria	0	0	4.30687	7.13997	3.48263	11.1953	4.56999	2.74131	2.09221	3.1345	0.00748632	0.00683965
Verrucomicrobia	0.711229	1.24351	0	0.582483	1.58221	0	-1.04985	1.10442	-1	-0.315143	0.926064			Ascomycota	124	123	126	85	89	104	-1.44828	-1.37363	-1.20755	-1.34315	0.00882864	0.000330464		Thermotogae	0	1.54249	4.90811	0	0	1.91373	-1	-1.77125	-1.7651	-1.51211	0.133177
WS3	1.42246	0	1.12258	0.582483	0	0	-1.32526	-1	-1.56129	-1.29552	0.3242			Basidiomycota	46	37	25	35	21	16	-1.2973	-1.69565	-1.5	-1.49765	0.0214182	0.00933715		Verrucomicrobia	2.47903	1.38824	2.39271	0	1.74131	2.33748	-2.23951	1.1042	-1.01273	-0.716014	0.49593
WS6	0	0	0	0.582483	0	0	1.29124	-1	-1	-0.236253	0.715839			Glomeromycota	57	129	173	78	88	114	1.35593	-1.45556	-1.50862	-0.536081	0.377845
														Microsporidia	3	0	0	0	0	0	-2.5	-1	-1	-1.5	0.218537

## Sheet: class
16S-MG	M1_F	M2_F	M3_F	M1_CC	M2_CC	M3_CC	M1 CC/F fold-change	M2 CC/F fold-change	M3 CC/F fold-change	mean CC/F fold-change	p-value	adj p-value		S-MG	M1_F	M2_F	M3_F	M1_CC	M2_CC	M3_CC	M1 CC/F fold-change	M2 CC/F fold-change	M3 CC/F fold-change	mean CC/F fold-change	p-value	adj p-value		MP	M1_F	M2_F	M3_F	M1_CC	M2_CC	M3_CC	M1 CC/F fold-change	M2 CC/F fold-change	M3 CC/F fold-change	mean CC/F fold-change	p-value	adj p-value
[Chloracidobacteria]	0	2.48699	0	0.582489	3.16428	0	1.29124	1.15094	-1	0.480729	0.638655			Actinobacteria	82458	3830	3650	11832	3944	3620	-6.96806	1.02975	-1.00828	-2.31553	0.253183			Acidimicrobiia	0	0	4	5	0	3	3.5	-1	-1.2	0.433333	0.322544
[Lentisphaeria]	0	0	0	0.582489	0	0	1.29124	-1	-1	-0.236252	0.715836			Aquificae	72	37	28	57	26	20	-1.25424	-1.39286	-1.36364	-1.33691	0.0366111	1		Acidobacteriia	0	0	0	2	0	1	2	-1	1.5	0.833333	0.119718
[Leptospirae]	0	1.2435	0	0	1.58214	0	-1	1.10441	-1	-0.298531	0.877442			Bacteroidia	516519	563058	639912	537209	230975	284663	1.04006	-2.43773	-2.24795	-1.21521	0.0837142			Actinobacteria	1027	21	18	136	30	25	-7.45652	1.3913	1.35	-1.57174	0.409896
[Saprospirae]	2.8451	7.46098	4.49007	0.582489	7.91069	12.7225	-1.87613	1.04753	2.26847	0.479955	0.523036			Cytophagia	4469	4338	4525	4821	1742	2009	1.07873	-2.48853	-2.25112	-1.22031	0.0969			Agaricomycetes	4	14	5	11	9	3	2.16667	-1.45455	-1.4	-0.229293	0.953618
AB16	0	0	0	2.32996	0	0	2.16498	-1	-1	0.0549927	0.262563			Flavobacteriia	16206	10957	12859	17271	4783	5461	1.06571	-2.29028	-2.3542	-1.19292	0.0920922			Alphaproteobacteria	17	33	31	22	24	18	1.26316	-1.34615	-1.65	-0.577665	0.262392
Acidimicrobiia	1.42255	0	0	0	0	0	-1.71127	-1	-1	-1.23709	0.434945			Sphingobacteriia	2708	3127	3687	2926	1336	1687	1.08044	-2.33857	-2.18413	-1.14742	0.0984956			Aquificae	0	0	5	0	0	4	-1	-1	-1.16667	-1.05556	0.762878
Acidobacteria-6	4.97892	14.922	0	4.65991	6.32855	3.635	-1.0479	-2.0318	2.8175	-0.0874001	0.929135			Chlorobia	23	12	14	27	8	7	1.16	-1.4	-1.77778	-0.672593	0.459969			Bacilli	324	169	103	227	106	96	-1.42358	-1.58333	-1.07143	-1.35945	0.0258757	0.95242
Actinobacteria	1530.66	0	0	68.7337	4.74641	5.4525	-21.668	3.37321	3.72625	-4.8562	0.667728			Chlamydiia	30	21	23	21	13	7	-1.3913	-1.53333	-2.77778	-1.90081	0.0287248	0.595025		Bacteroidia	7032	5555	7097	3131	1725	2241	-2.24513	-3.21772	-3.16496	-2.87594	0.000758545	5.64566e-06
Alphaproteobacteria	7.82401	6.21748	1.12252	8.15485	1.58214	1.8175	1.03368	-2.29402	1.22257	-0.0125898	0.484324			Opitutae	2	2	3	3	0	7	1.25	-2	1.8	0.35	0.489904			Betaproteobacteria	55	17	5	10	6	3	-4.75	-2.375	-1.4	-2.84167	0.0122301	0.0356932
Anaerolineae	0.711274	0	0	0	0	0	-1.35564	-1	-1	-1.11855	0.663923			Verrucomicrobiae	71	129	93	54	135	82	-1.30357	1.0458	-1.13095	-0.462907	0.354224			Blastocatellia	0	0	0	0	5	1	-1	3.5	1.5	1.33333	0.0424371	1
Bacilli	18439.1	1239.77	424.312	7579.35	140.81	143.583	-2.43243	-8.69522	-2.92832	-4.68532	0.00594937	0.00167691		Chloroflexia	8	21	14	9	12	20	1.1	-1.64286	1.375	0.277381	0.860001			Caldilineae	1	0	0	0	0	0	-1.5	-1	-1	-1.16667	0.559862
Bacteroidia	79264.3	138414	169854	88186.5	66679.2	87838	1.11256	-2.07578	-1.9337	-0.965639	0.118046			Dehalococcoidia	13	11	6	7	3	7	-1.66667	-2.6	1.125	-1.04722	0.122348			Chlamydiia	2	0	0	0	0	0	-2	-1	-1	-1.33333	0.306215
Betaproteobacteria	252.502	12.435	3.36755	111.838	28.4785	18.175	-2.23565	2.11143	3.7587	1.21149	0.433696			Chrysiogenetes	20	25	8	11	6	13	-1.69231	-3.375	1.5	-1.1891	0.284245			Chlorobia	0	0	0	0	2	0	-1	2	-1	0	0.306232
BME43	0	0	0	1.16498	0	0	1.58249	-1	-1	-0.13917	0.50758			Gloeobacteria	7	6	0	7	10	7	-1	1.5	4.5	1.66667	0.163567			Clostridia	4628	7337	5892	9523	11241	10751	2.05724	1.53195	1.8244	1.80453	0.00190262	3.14427e-05
BPC102	0.711274	0	0	0	0	1.8175	-1.35564	-1	1.90875	-0.148962	0.55918			Deferribacteres	53	35	6	39	32	33	-1.34146	-1.08824	4.375	0.648434	0.454823			Coriobacteriia	3	1	1	6	3	2	1.6	1.66667	1.33333	1.53333	0.128967
BSV26	0	0	0	0.582489	0	0	1.29124	-1	-1	-0.236252	0.715836			Deinococci	127	97	96	139	74	85	1.09302	-1.30263	-1.12644	-0.445348	0.393789			Cytophagia	1	3	10	7	1	2	3	-1.66667	-3	-0.555556	0.691064
Caldithrixae	0	0	0	0	0	1.8175	-1	-1	1.90875	-0.0304166	0.342415			Acidobacteriia	22	25	14	29	17	16	1.29167	-1.42105	1.125	0.331871	0.928174			Deinococci	2	1	4	1	1	1	-1.33333	-1	-2	-1.44444	0.199526
Chloroplast	2.13382	0	0	0	0	0	-2.06691	-1	-1	-1.35564	0.284786			Holophagae	14	19	17	19	5	7	1.3125	-3	-2.11111	-1.2662	0.200835			Deltaproteobacteria	18	8	5	8	10	7	-2	1.2	1.28571	0.161905	0.607332
CK-1C4-19	0	0	0	2.32996	0	1.8175	2.16498	-1	1.90875	1.02458	0.0667301			Solibacteres	3	11	0	2	5	3	-1.25	-1.85714	2.5	-0.202381	0.789014			Dictyoglomia	0	0	1	3	0	15	2.5	-1	5.66667	2.38889	0.00742783	0.000728144
Clostridia	74860.9	38029.9	7386.17	79859.8	110610	89433.7	1.06678	2.90841	12.1053	5.36015	0.0378638	1		Chitinivibrionia	7	7	14	10	12	3	1.33333	1.55556	-3.2	-0.103704	0.748268			Dothideomycetes	3	0	0	4	0	0	1.2	-1	-1	-0.266667	0.73903
Coriobacteriia	764.619	12.435	0	556.277	6.32855	1.8175	-1.37319	-1.73319	1.90875	-0.39921	0.0249157	0.529038		Fibrobacteria	0	1	0	0	0	0	-1	-1.5	-1	-1.16667	0.559949			Epsilonproteobacteria	1	0	0	1	1	0	-1	1.5	-1	-0.166667	0.615295
Cytophagia	0	3.73049	1.12252	0.582489	1.58214	12.7225	1.29124	-1.59974	4.71495	1.46882	0.237207			Bacilli	45175	10111	9449	22144	13395	11542	-2.03996	1.32473	1.22146	0.168742	0.768971			Erysipelotrichia	71	29	10	47	5	8	-1.4898	-4.42857	-1.2	-2.37279	0.0921557
Deinococci	6.40146	3.73049	0	1.16498	6.32855	0	-2.65451	1.45337	-1	-0.733711	0.580161			Clostridia	187018	266483	186245	258613	605358	552592	1.38282	2.27165	2.967	2.20715	0.0170813	0.0462144		Eurotiomycetes	0	5	17	1	15	3	1.5	2.42857	-3.8	0.0428571	0.971205
Deltaproteobacteria	34.8524	7.46098	2.24504	50.6765	17.4035	16.3575	1.42939	2.0509	4.32446	2.60158	0.0436386	1		Erysipelotrichia	3613	947	1369	3342	1914	1529	-1.08104	2.01897	1.1167	0.684877	0.253853			Fibrobacteria	0	0	2	2	0	0	2	-1	-2	-0.333333	0.999875
EC1113	0	1.2435	0	0	0	0	-1	-1.62175	-1	-1.20725	0.484306			Negativicutes	2365	1645	1513	2919	3242	2967	1.23405	1.96964	1.95974	1.72114	0.0170948	0.125049		Flavobacteriia	9	3	4	15	6	5	1.54545	1.6	1.16667	1.43737	0.121784
Ellin6529	0	0	0	0.582489	0	0	1.29124	-1	-1	-0.236252	0.715836			Fusobacteriia	1113	803	785	855	1085	1093	-1.30105	1.35031	1.39136	0.480207	0.460239			Fusobacteriia	3	0	0	2	0	4	-1.25	-1	3	0.25	0.395838
Elusimicrobia	0	0	0	0.582489	0	0	1.29124	-1	-1	-0.236252	0.715836			Gemmatimonadetes	10	33	28	9	18	26	-1.09091	-1.75	-1.07143	-1.30411	0.150924			Gammaproteobacteria	28	15	25	40	19	26	1.4	1.23529	1.03704	1.22411	0.16947
Epsilonproteobacteria	0	0	0	0	1.58214	0	-1	1.79107	-1	-0.0696437	0.395004			Nitrospira	24	13	20	8	16	0	-2.6	1.2	-11	-4.13333	0.0342647	1		Glomeromycetes	0	3	3	0	3	2	-1	-1	-1.25	-1.08333	0.77296
Erysipelotrichi	488.645	170.359	273.894	927.322	376.549	410.755	1.89408	2.19628	1.49606	1.86214	0.0035635	0.000446247		Planctomycetia	5	5	6	2	2	10	-1.75	-1.75	1.5	-0.666667	0.642575			Halobacteria	0	0	0	0	1	2	-1	1.5	2	0.833333	0.11967
Fibrobacteria	1.42255	1.2435	0	0	0	0	-1.71127	-1.62175	-1	-1.44434	0.14151			Alphaproteobacteria	1471	1518	1739	1388	1178	1247	-1.05971	-1.28814	-1.39392	-1.24725	0.0341947	1		Insecta	2	0	0	0	3	0	-2	2.5	-1	-0.166667	0.794238
Flavobacteriia	18.4931	29.8439	16.8378	9.31982	15.8214	9.0875	-1.81037	-1.78684	-1.69901	-1.76541	0.0111339	0.01778		Betaproteobacteria	2452	1472	1649	2565	1103	975	1.04605	-1.33394	-1.68987	-0.659252	0.125351			Leotiomycetes	0	2	1	4	3	4	3	1.25	2	2.08333	0.0521138
Gammaproteobacteria	49.0779	16.1655	3.36755	41.9392	26.8963	21.81	-1.16247	1.59073	4.43591	1.62139	0.199965			Deltaproteobacteria	1338	1148	1268	1253	941	1024	-1.06773	-1.21951	-1.23782	-1.17502	0.0174897	0.294198		Liliopsida	0	0	0	0	2	0	-1	2	-1	0	0.306232
Gemm-1	0	1.2435	0	0	1.58214	0	-1	1.10441	-1	-0.298531	0.877442			Epsilonproteobacteria	501	466	641	460	421	394	-1.08874	-1.10638	-1.62374	-1.27295	0.0994091			Mammalia	0	2	0	0	2	1	-1	-1	1.5	-0.166667	0.682169
Gemm-2	0.711274	0	0	0	0	1.8175	-1.35564	-1	1.90875	-0.148962	0.55918			Gammaproteobacteria	7380	5799	6612	7386	4233	4811	1.00081	-1.36978	-1.37419	-0.581053	0.0705139			Methanobacteria	0	0	0	0	0	0	-1	-1	-1	-1	1
Gemm-3	0.711274	0	0	0	0	0	-1.35564	-1	-1	-1.11855	0.663923			Zetaproteobacteria	4	2	6	5	4	0	1.16667	1.5	-4	-0.444444	0.51671			Methanococci	0	0	0	2	0	0	2	-1	-1	0	0.306423
Gemm-4	0	0	0	0.582489	0	0	1.29124	-1	-1	-0.236252	0.715836			Spirochaetia	913	747	765	1181	965	1024	1.2929	1.29105	1.33768	1.30721	0.000292845	0.0150064		Methanomicrobia	4	0	4	2	3	2	-1.5	2.5	-1.5	-0.166667	0.888878
Ignavibacteria	1.42255	0	0	1.16498	0	0	-1.08138	-1	-1	-1.02713	0.904261			Synergistia	75	70	34	61	105	98	-1.22222	1.48611	2.77778	1.01389	0.217101			Microbotryomycetes	0	0	0	0	0	0	-1	-1	-1	-1	1
iii1-8	0	0	0	0	3.16428	0	-1	2.58214	-1	0.194046	0.209755			Mollicutes	1130	471	356	796	406	430	-1.41855	-1.15931	1.2067	-0.457052	0.428435			Mollicutes	3	0	4	3	4	3	-1	3	-1.2	0.266667	0.463918
JL-ETNP-Z39	2.8451	0	0	0.582489	0	0	-1.87613	-1	-1	-1.29204	0.324031			Thermodesulfobacteria	9	12	0	19	13	0	1.90909	1.07143	-1	0.660173	0.181338			Negativicutes	12	10	12	38	21	11	2.85714	1.91667	-1.07692	1.2323	0.0931901
KSB1	0	0	0	1.74747	0	3.635	1.87373	-1	2.8175	1.23041	0.042157	1		Thermotogae	48	32	31	39	61	53	-1.21951	1.85294	1.66667	0.766699	0.201888			Nitrososphaeria	0	5	14	2	1	19	2	-2.33333	1.3125	0.326389	0.652103
MAT-CR-H3-D11	0.711274	0	0	0	0	0	-1.35564	-1	-1	-1.11855	0.663923			Thermoprotei	10	4	0	3	6	3	-2.4	1.33333	2.5	0.477778	0.803859			Nitrospira	0	0	0	3	1	1	2.5	1.5	1.5	1.83333	0.0133667	0.101663
ML635J-21	1.42255	0	0	0	0	0	-1.71127	-1	-1	-1.23709	0.434945			Archaeoglobi	9	2	0	8	2	0	-1.1	-1	-1	-1.03333	0.831162			Opitutae	0	0	1	0	0	0	-1	-1	-1.5	-1.16667	0.559949
Mollicutes	2209.22	0	4.49007	513.173	0	21.81	-4.29218	-1	3.66868	-0.541167	0.910107			Halobacteria	33	18	11	34	12	16	1.02857	-1.42857	1.38462	0.328205	1			Planctomycetia	1	0	0	0	1	0	-1.5	1.5	-1	-0.333333	1
Nitrospira	1.42255	0	0	1.74747	0	0	1.09493	-1	-1	-0.301688	0.886338			Methanobacteria	68	8	17	47	26	20	-1.42857	2.8	1.15789	0.843108	0.486069			Pucciniomycetes	0	0	0	0	1	0	-1	1.5	-1	-0.166667	0.559876
Nostocophycideae	1.42255	0	1.12252	0.582489	1.58214	0	-1.32529	1.79107	-1.56126	-0.36516	0.860767			Methanococci	4	0	0	1	1	0	-2	1.5	-1	-0.5	0.500222			Saccharomycetes	28	61	2	10	2	3	-2.5	-15.75	1.25	-5.66667	0.0242746	0.251133
NPL-UPA2	1.42255	0	0	0	0	0	-1.71127	-1	-1	-1.23709	0.434945			Methanomicrobia	31	19	14	36	17	10	1.15152	-1.10526	-1.33333	-0.429027	0.929242			Solibacteres	4	0	6	8	13	7	1.66667	7.5	1.125	3.43056	0.0590603
OM190	0	0	0	0.582489	0	0	1.29124	-1	-1	-0.236252	0.715836			Thermococci	14	2	8	7	2	0	-1.77778	-1	-5	-2.59259	0.0929439			Sordariomycetes	1	3	4	6	15	6	2.66667	3.4	1.33333	2.46667	0.0246706	0.531563
OPB41	14.2255	0	0	8.73733	0	0	-1.51113	-1	-1	-1.17038	0.274014			Thermoplasmata	2	4	3	1	9	16	-1.33333	1.83333	3.6	1.36667	0.100503			Spartobacteria	0	0	0	0	0	0	-1	-1	-1	-1	1
OPB54	1.42255	0	1.12252	12.2323	1.58214	1.8175	4.15838	1.79107	1.22257	2.39067	0.0247095	0.272557		Dothideomycetes	5	13	17	2	6	13	-1.75	-1.875	-1.26667	-1.63056	0.0659174			Sphingobacteriia	2	1	2	0	0	0	-2	-1.5	-2	-1.83333	0.0119714	0.00299418
OPB56	0	3.73049	3.36755	6.98987	22.1499	5.4525	4.49493	4.21429	1.38844	3.36589	0.0118597	0.0495693		Eurotiomycetes	9	9	14	13	10	26	1.36364	1.09091	1.75	1.40152	0.0825473			Spirochaetia	4	4	1	7	5	3	1.5	1.16667	1.66667	1.44444	0.218294
Opitutae	0	1.2435	0	0	0	0	-1	-1.62175	-1	-1.20725	0.484306			Leotiomycetes	7	18	6	4	11	3	-1.5	-1.53846	-1.6	-1.54615	0.0660333			Synergistia	6	3	0	0	0	0	-4	-2.5	-1	-2.5	0.0121658	0.0109879
Oscillatoriophycideae	0	0	0	0.582489	1.58214	1.8175	1.29124	1.79107	1.90875	1.66369	0.0228294	0.123458		Sordariomycetes	25	46	65	23	39	43	-1.08	-1.17073	-1.48889	-1.24654	0.0779251			Thermodesulfobacteria	0	0	4	7	4	12	4.5	3	2.33333	3.27778	0.00494343	0.000159135
OS-K	0	1.2435	1.12252	1.74747	4.74641	3.635	1.87373	2.07998	1.80463	1.91945	0.0326189	0.896043		Orbiliomycetes	0	1	0	1	0	0	1.5	-1.5	-1	-0.333333	1			Thermoplasmata	0	0	0	4	0	0	3	-1	-1	0.333333	0.172598
PAUC37f	0	0	0	0	0	1.8175	-1	-1	1.90875	-0.0304166	0.342415			Saccharomycetes	56	1	8	17	6	7	-3.05263	2.66667	-1.11111	-0.499025	0.869042			Thermoprotei	0	0	2	0	2	0	-1	2	-2	-0.333333	0.999896
PBS-25	0.711274	0	0	0	0	0	-1.35564	-1	-1	-1.11855	0.663923			Agaricomycetes	41	28	20	31	13	3	-1.30303	-2	-4.4	-2.56768	0.0549735			Thermotogae	0	2	5	5	0	2	3.5	-2	-1.75	-0.0833333	0.999913
Phycisphaerae	0	0	0	2.32996	0	0	2.16498	-1	-1	0.0549927	0.262563			Tremellomycetes	1	0	0	0	1	0	-1.5	1.5	-1	-0.333333	1			Tissierellia	4	0	0	2	5	6	-1.5	3.5	4	2	0.0491324	1
PRR-11	0	0	0	1.16498	1.58214	3.635	1.58249	1.79107	2.8175	2.06369	0.00630779	0.0057382		Wallemiomycetes	0	1	3	0	0	0	-1	-1.5	-2.5	-1.66667	0.0798271			Tremellomycetes	1	0	0	0	0	0	-1.5	-1	-1	-1.16667	0.559862
PRR-12	1.42255	0	1.12252	0.582489	0	0	-1.32529	-1	-1.56126	-1.29552	0.324195			Microbotryomycetes	0	1	0	0	1	0	-1	-1	-1	-1	1			Verrucomicrobiae	0	0	0	0	1	1	-1	1.5	1.5	0.666667	0.227607
RF3	2.8451	0	0	0.582489	0	0	-1.87613	-1	-1	-1.29204	0.324031			Pucciniomycetes	1	1	0	2	0	0	1.33333	-1.5	-1	-0.388889	1
Rubrobacteria	1.42255	0	0	0	0	0	-1.71127	-1	-1	-1.23709	0.434945			Ustilaginomycetes	1	4	3	1	2	3	-1	-1.5	-1	-1.16667	0.592358
SAR202	0	0	0	1.16498	0	0	1.58249	-1	-1	-0.13917	0.50758			Glomeromycetes	56	126	175	78	90	115	1.37931	-1.3913	-1.51282	-0.508272	0.424881
SBRH58	0.711274	0	0	0	0	0	-1.35564	-1	-1	-1.11855	0.663923
Sphingobacteriia	0	1.2435	1.12252	1.16498	0	3.635	1.58249	-1.62175	1.80463	0.588458	0.39089
Spirochaetes	0	0	0	2.32996	0	0	2.16498	-1	-1	0.0549927	0.262563
Sva0725	0	0	0	0.582489	0	0	1.29124	-1	-1	-0.236252	0.715836
Synechococcophycideae	0	1.2435	0	1.16498	1.58214	0	1.58249	1.10441	-1	0.562298	0.497562
Synergistia	0.711274	0	0	1.16498	0	0	1.16734	-1	-1	-0.277553	0.817546
TA18	0	0	0	0.582489	0	0	1.29124	-1	-1	-0.236252	0.715836
TG3	0.711274	0	0	1.16498	1.58214	0	1.16734	1.79107	-1	0.652803	0.325939
Thermoleophilia	5.69019	0	0	2.91244	0	0	-1.56545	-1	-1	-1.18848	0.390867
Thermotogae	0	0	0	0	1.58214	0	-1	1.79107	-1	-0.0696437	0.395004
vadinHA49	0.711274	0	0	0	0	0	-1.35564	-1	-1	-1.11855	0.663923
Verruco-5	0	0	0	0.582489	0	0	1.29124	-1	-1	-0.236252	0.715836
Verrucomicrobiae	0.711274	0	0	0	1.58214	0	-1.35564	1.79107	-1	-0.188189	0.629281
Zetaproteobacteria	0	0	0	0.582489	3.16428	0	1.29124	2.58214	-1	0.957794	0.0989143

## Sheet: order
16S-MG	M1_F	M2_F	M3_F	M1_CC	M2_CC	M3_CC	M1 CC/F fold-change	M2 CC/F fold-change	M3 CC/F fold-change	mean CC/F fold-change	p-value	adj p-value		S-MG	M1_F	M2_F	M3_F	M1_CC	M2_CC	M3_CC	M1 CC/F fold-change	M2 CC/F fold-change	M3 CC/F fold-change	mean CC/F fold-change	p-value	adj p-value		MP	M1_F	M2_F	M3_F	M1_CC	M2_CC	M3_CC	M1 CC/F fold-change	M2 CC/F fold-change	M3 CC/F fold-change	mean CC/F fold-change	adj p-value	SGOF
[Leptospirales]	0	1.24338	0	0	1.58222	0	-1	1.10447	-1	-0.298509	0.877367			Actinomycetales	2634	1905	1925	2517	1501	1396	-1.04645	-1.2688	-1.3784	-1.23121	0.0413274	1		Acholeplasmatales	1.58855	0	1.38962	2.29472	1.25221	2.27224	1.19678	1.62611	1.26039	1.36109	0.333799
[Marinicellales]	0.711304	0	0	0.582534	0	0	-1.04986	-1	-1	-1.01662	0.943433			Bifidobacteriales	71054	1073	1057	4619	1440	1438	-15.3768	1.3414	1.35977	-4.2252	0.21814			Acidimicrobiales	0	0	3.86005	5.09938	0	3.02966	3.54969	-1	-1.1651	0.46153	0.303226
[Saprospirales]	2.84521	7.46026	4.48934	0.582534	7.91112	12.7224	-1.87615	1.04766	2.2687	0.480071	0.522955			Coriobacteriales	7905	621	434	4294	799	645	-1.84055	1.28571	1.48394	0.309703	0.97089			Acidobacteriales	0	0	0	1.52981	0	1.33121	1.76491	-1	1.66561	0.810171	0.124371
Acholeplasmatales	2.13391	0	0	1.16507	0	0	-1.3061	-1	-1	-1.10203	0.672984			Rubrobacterales	1	0	3	1	1	0	-1	1.5	-2.5	-0.666667	0.565251			Actinomycetales	7.78391	1.64717	0	3.93381	8.04993	1.36334	-1.64884	2.75554	1.68167	0.929457	0.403929
Acidimicrobiales	1.42261	0	0	0	0	0	-1.7113	-1	-1	-1.2371	0.43493			Solirubrobacterales	37	14	31	35	16	10	-1.05405	1.125	-2.75	-0.893018	0.307751			Aeromonadales	0	0.361222	0	0	0	0	-1	-1.18061	-1	-1.0602	0.813795
Actinomycetales	32.72	0	0	8.15548	1.58222	5.45245	-3.41884	1.79111	3.72622	0.699498	0.578099			Aquificales	51	21	20	27	15	10	-1.82759	-1.35294	-1.83333	-1.67129	0.013406	0.000786545		Agaricales	0	1.05588	0	0	0	0	-1	-1.52794	-1	-1.17598	0.541669
AF420338	0	0	0	0.582534	0	0	1.29127	-1	-1	-0.236244	0.715818			Desulfurobacteriales	19	16	8	29	10	10	1.47619	-1.5	1.2	0.392063	0.642169			Alteromonadales	0	0	0	0	0	1.66631	-1	-1	1.83316	-0.0556149	0.375368
Alteromonadales	2.13391	1.24338	0	0.582534	1.58222	0	-1.60072	1.10447	-1	-0.498748	0.634481			Bacteroidetes Order II. Incertae sedis	30	4	17	61	7	7	1.96875	1.5	-2.11111	0.452546	0.732026			Aquificales	0	0	4.63206	0	0	4.03954	-1	-1	-1.09811	-1.0327	0.856043
Anaeroplasmatales	92.4695	0	4.48934	77.4771	0	21.8098	-1.18864	-1	3.66906	0.493474	0.363452			Bacteroidales	517246	562367	638783	537540	230773	284172	1.03923	-2.43687	-2.24787	-1.21517	0.083443			Bacillales	104.488	32.1206	53.1732	62.427	30.4953	44.2224	-1.65284	-1.05002	-1.19365	-1.29883	0.079168
B110	0.711304	0	0	0	0	1.81748	-1.35565	-1	1.90874	-0.14897	0.559197			Cytophagales	4475	4332	4517	4824	1740	2005	1.07795	-2.48794	-2.25162	-1.22054	0.0966279			Bacteroidales	7024.6	5551.83	7094.82	3132.2	1727.75	2241.82	-2.24191	-3.21077	-3.16284	-2.87184	0.000767059	0.00291284
Bacillales	246.111	18.6507	8.97868	152.624	18.9867	16.3573	-1.60461	1.01627	1.67209	0.361251	0.728644			Flavobacteriales	16229	10941	12828	17280	4779	5452	1.06475	-2.28885	-2.3524	-1.19217	0.0917789			Bdellovibrionales	0	0	0.868511	0	0.782632	0	-1	1.39132	-1.43426	-0.347647	0.957934
Bacteroidales	79267.7	138400	169826	88193.4	66682.9	87837.1	1.1126	-2.07547	-1.9334	-0.965423	0.118076			Sphingobacteriales	2712	3123	3680	2927	1334	1684	1.07922	-2.33907	-2.18387	-1.14791	0.0980525			Bifidobacteriales	932.59	6.9584	4.63206	82.9427	3.91316	10.9091	-11.0026	-1.51499	1.94647	-3.52371	0.174815
BD7-3	0	1.24338	0	0	0	0	-1	-1.62169	-1	-1.20723	0.484341			Chlorobiales	23	12	14	27	8	7	1.16	-1.4	-1.77778	-0.672593	0.459967			Botryosphaeriales	2.77997	0	0	2.29472	0	0	-1.11299	-1	-1	-1.03766	0.855192
Bdellovibrionales	0.711304	0	1.12234	0	0	0	-1.35565	-1	-1.56117	-1.30561	0.256515			Chlamydiales	30	21	23	22	13	7	-1.33333	-1.53333	-2.77778	-1.88148	0.0351279	1		Brachyspirales	1.69354	0	0	0	0.521755	1.4351	-1.84677	1.26088	1.71755	0.377218	0.828179
Bifidobacteriales	1498.01	0	0	60.5836	3.16445	0	-23.968	2.58222	-1	-7.46194	0.0846984			Opitutales	2	2	3	3	0	7	1.25	-2	1.8	0.35	0.489905			Burkholderiales	9.75438	8.67753	3.68459	4.72852	3.84201	0.413135	-1.74695	-1.82772	-2.35569	-1.97678	0.0278473	1
BPC015	0.711304	0	0	0	0	0	-1.35565	-1	-1	-1.11855	0.663911			Verrucomicrobiales	71	128	93	54	135	82	-1.30357	1.05385	-1.13095	-0.460226	0.37606			Caldilineales	1.38998	0	0	0	0	0	-1.69499	-1	-1	-1.23166	0.443553
Burkholderiales	4.97913	3.73013	0	6.40788	12.6578	10.9049	1.20472	2.55802	6.45245	3.40506	0.0331498	0.881316		Chloroflexales	8	20	14	9	12	20	1.1	-1.57143	1.375	0.30119	0.922058			Campylobacterales	0	0	0	0	1.13837	0	-1	1.56919	-1	-0.143604	0.515702
C20	0	0	0	0.582534	0	0	1.29127	-1	-1	-0.236244	0.715818			Herpetosiphonales	0	1	0	0	0	0	-1	-1.5	-1	-1.16667	0.559946			Capnodiales	0	0	0	1.22385	0	0	1.61193	-1	-1	-0.129358	0.490033
Caldithrixales	0	0	0	0	0	1.81748	-1	-1	1.90874	-0.0304197	0.342419			Dehalococcoidales	11	5	0	5	3	3	-1.85714	-1.4	2.5	-0.252381	0.550798			Catenulisporales	0	0	0	1.22385	0	0	1.61193	-1	-1	-0.129358	0.490033
Campylobacterales	0	0	0	0	1.58222	0	-1	1.79111	-1	-0.0696292	0.394983			Chrysiogenales	20	25	8	11	6	13	-1.69231	-3.375	1.5	-1.1891	0.284248			Caudovirales	2.77997	0	0	0	0	1.13612	-2.38998	-1	1.56806	-0.607308	0.604576
Caulobacterales	0	0	0	1.16507	0	0	1.58253	-1	-1	-0.139155	0.507552			Gloeobacterales	7	6	0	7	10	7	-1	1.5	4.5	1.66667	0.163569			Caulobacterales	0	21.0663	5.82507	5.86429	7.41199	5.93308	3.93214	-2.45073	1.0138	0.831738	0.729684
CCU21	0	2.48675	0	0	0	0	-1	-2.24338	-1	-1.41446	0.249972			Nostocales	27	79	99	25	69	85	-1.07407	-1.14085	-1.16092	-1.12528	0.184594			Cellvibrionales	0	0	0	0	0.736595	0	-1	1.3683	-1	-0.210568	0.654134
Chromatiales	0	1.24338	0	2.33014	3.16445	1.81748	2.16507	1.59231	1.90874	1.88871	0.0378092	1		Chroococcales	69	102	62	76	75	92	1.09859	-1.35065	1.46875	0.405564	0.742187			Chaetothyriales	0	0	2.62483	1.22385	0.659059	0	1.61193	1.32953	-2.31242	0.209679	0.918072
Chroococcales	0	0	0	0.582534	0	0	1.29127	-1	-1	-0.236244	0.715818			Oscillatoriales	211	119	147	183	92	62	-1.15135	-1.28723	-2.32812	-1.5889	0.0785703			Chlamydiales	1.71075	0	0	0	0	0	-1.85537	-1	-1	-1.28512	0.365381
CL500-15	0	0	0	0.582534	0	0	1.29127	-1	-1	-0.236244	0.715818			Pleurocapsales	5	0	0	1	1	0	-2.33333	1.5	-1	-0.611111	0.456405			Chlorobiales	0	0	0	0	2.27675	0	-1	2.13837	-1	0.0461246	0.267754
Clostridiales	74743.8	38010	7384.97	79776.3	110594	89420.1	1.06733	2.90951	12.1054	5.36074	0.0378116	1		Prochlorales	27	22	14	22	21	26	-1.20833	-1.04348	1.75	-0.167271	0.624962			Chromatiales	0	0	0	0	0	1.00989	-1	-1	1.50494	-0.165019	0.556673
Coriobacteriales	764.651	12.4338	0	556.32	6.3289	1.81748	-1.37314	-1.73297	1.90874	-0.399124	0.02492	0.574495		Stigonematales	13	27	34	20	43	26	1.46667	1.55172	-1.28571	0.577559	0.380756			Chroococcales	0	0	0	3.93381	0	0.432808	2.9669	-1	1.2164	1.0611	0.0853453
Cytophagales	0	3.73013	1.12234	0.582534	1.58222	12.7224	1.29127	-1.5996	4.71518	1.46895	0.237151			Deferribacterales	53	35	6	39	32	33	-1.34146	-1.08824	4.375	0.648434	0.454828			Clostridiales	4573.29	7317.2	5869.99	9425.34	11232.5	10722.8	2.06049	1.53494	1.82644	1.80729	0.00189347	0.0079929
Deinococcales	6.40173	3.73013	0	1.16507	6.3289	0	-2.65452	1.45353	-1	-0.733664	0.580241			Deinococcales	63	37	37	51	33	62	-1.22642	-1.11429	1.64103	-0.233225	0.736026			Coriobacteriales	3.2993	0	0.868511	2.33115	2.40007	1.70418	-1.22353	2.20004	1.29133	0.755942	0.484502
Desulfobacterales	9.95825	2.48675	0	19.2236	4.74667	3.63496	1.77481	1.50369	2.81748	2.03199	0.0336126	1		Thermales	62	57	56	84	39	20	1.34375	-1.43902	-2.63636	-0.910546	0.308285			Corticiales	0	0	0	0	1.04351	0	-1	1.52175	-1	-0.159415	0.545666
Desulfovibrionales	0.711304	0	0	0	3.16445	0	-1.35565	2.58222	-1	0.0755244	0.420113			Acidobacteriales	22	25	14	29	17	16	1.29167	-1.42105	1.125	0.331871	0.928185			Corynebacteriales	70.0947	5.83373	5.23779	38.1842	6.36175	2.51694	-1.79411	1.0674	-1.60236	-0.776357	0.0611331
Desulfuromonadales	14.2261	1.24338	1.12234	16.8935	1.58222	1.81748	1.16439	1.10447	1.22264	1.16383	0.541911			Holophagales	14	19	17	19	5	7	1.3125	-3	-2.11111	-1.2662	0.200836			Cytophagales	1.17051	3.43161	10.4622	6.99344	1.31812	1.60595	2.83659	-1.63695	-3.45601	-0.752126	0.596344
DS-18	0	0	0	0	3.16445	0	-1	2.58222	-1	0.194075	0.209746			Solibacterales	3	11	0	2	5	3	-1.25	-1.85714	2.5	-0.202381	0.789038			Deinococcales	0	0	0	0	0	0.378707	-1	-1	1.18935	-0.270216	0.805631
Ellin6067	0	0	0	0	3.16445	3.63496	-1	2.58222	2.81748	1.46657	0.0227624	0.339488		Chitinivibrionales	7	7	14	10	12	3	1.33333	1.55556	-3.2	-0.103704	0.748264			Desulfobacterales	11.6494	3.43161	1.73702	6.25833	3.35188	3.09851	-1.6528	-1.0149	1.36432	-0.434459	0.44944
Elusimicrobiales	0	0	0	0.582534	0	0	1.29127	-1	-1	-0.236244	0.715818			Fibrobacterales	0	1	0	0	0	0	-1	-1.5	-1	-1.16667	0.559946			Dictyoglomales	0	0	1.15802	3.05963	0	15.1483	2.52981	-1	5.43008	2.31996	0.00800445	0.047906
Enterobacteriales	13.5148	2.48675	1.12234	7.57295	11.0756	10.9049	-1.62069	2.91426	4.13309	1.80889	0.170984			Bacillales	9570	4886	4278	8098	7791	6618	-1.18173	1.59431	1.54673	0.653104	0.20723			Eggerthellales	0	0.915095	0	5.73992	0.834807	0	3.86996	-1.02832	-1	0.613879	0.15993
Entomoplasmatales	0.711304	0	0	0	0	0	-1.35565	-1	-1	-1.11855	0.663911			Lactobacillales	34825	4785	4816	13259	5034	4423	-2.62627	1.05202	-1.08881	-0.88769	0.250002			Enterobacteriales	0	1.7158	9.34968	12.9054	8.55448	15.854	7.45268	2.84043	1.57309	3.9554	0.0135533	0.103857
Erysipelotrichales	488.666	170.343	273.85	927.395	376.57	410.751	1.89415	2.19661	1.49629	1.86235	0.0035606	0.00635135		Clostridiales	184183	264735	185100	256437	602736	550237	1.39229	2.27674	2.97263	2.21389	0.0164926	0.00212421		Erysipelotrichales	71.1929	28.8977	10.0851	47.0981	5.32687	8.21253	-1.49075	-4.21705	-1.18336	-2.29705	0.0906112
Fibrobacterales	1.42261	1.24338	0	0	0	0	-1.7113	-1.62169	-1	-1.44433	0.141516			Halanaerobiales	122	27	17	69	17	16	-1.74648	-1.52632	-1.05556	-1.44278	0.0285896	0.37256		Erysiphales	0	0	1.38962	3.67155	0	0.908897	2.83578	-1	-1.16526	0.223506	0.335742
Flavobacteriales	18.4939	29.8411	16.835	9.32055	15.8222	9.08741	-1.81033	-1.78659	-1.69878	-1.76523	0.011141	0.0894343		Thermoanaerobacterales	1164	342	169	642	418	278	-1.81056	1.22093	1.63743	0.349266	0.914967			Eurotiales	0	0	0	0	7.72197	1.66631	-1	4.86098	1.83316	1.89805	0.0152553	0.375262
Gaiellales	0.711304	0	0	0	0	0	-1.35565	-1	-1	-1.11855	0.663911			Erysipelotrichales	3618	946	1367	3344	1913	1527	-1.08189	2.02004	1.11687	0.685009	0.25446			Fibrobacterales	0	0	1.68593	2.29472	0	0	2.14736	-1	-1.84297	-0.231869	0.852743
Gallionellales	0	0	0	0	0	1.81748	-1	-1	1.90874	-0.0304197	0.342419			Selenomonadales	2368	1643	1511	2920	3240	2962	1.23291	1.97082	1.95902	1.72092	0.0172302	0.00540838		Flavobacteriales	9.20478	2.69274	3.78987	15.2054	6.00578	5.41715	1.53554	1.70599	1.28106	1.50753	0.0923131
Gemellales	15.6487	1.24338	0	6.99041	0	0	-1.96306	-1.62169	-1	-1.52825	0.0863858			Fusobacteriales	1114	802	783	856	1084	1091	-1.3007	1.35075	1.39236	0.480801	0.459003			Fusobacteriales	3.2433	0	0	2.03975	0	3.77024	-1.29793	-1	2.88512	0.195731	0.439251
GN03	0	0	0	0.582534	0	0	1.29127	-1	-1	-0.236244	0.715818			Gemmatimonadales	4	5	6	3	4	3	-1.2	-1.16667	-1.6	-1.32222	0.315689			Geodermatophilales	1.0109	0	0	0	0	0	-1.50545	-1	-1	-1.16848	0.556339
GW-22	0	0	0	1.7476	0	3.63496	1.8738	-1	2.81748	1.23043	0.0421546	1		Nitrospirales	24	13	20	8	16	0	-2.6	1.2	-11	-4.13333	0.0342644	1		Glomerales	0	3.05032	3.08804	0	2.78269	2.01977	-1	-1.05596	-1.26575	-1.10724	0.698766
Halanaerobiales	5.69043	0	0	6.99041	0	0	1.16904	-1	-1	-0.276987	0.734245			Planctomycetales	5	5	6	2	2	10	-1.75	-1.75	1.5	-0.666667	0.64257			Halanaerobiales	4.41659	0.549057	0	0	0.834807	0	-3.20829	1.1121	-1	-1.03206	0.233273
Haloplasmatales	1.42261	0	0	2.33014	1.58222	0	1.26516	1.79111	-1	0.685423	0.31601			Caulobacterales	99	156	203	83	72	147	-1.18824	-2.13514	-1.37584	-1.5664	0.0420597	1		Haloferacales	0	0	0	0	0	1.81779	-1	-1	1.9089	-0.0303678	0.342354
HOC36	0	0	0	0.582534	0	0	1.29127	-1	-1	-0.236244	0.715818			Kiloniellales	2	0	0	0	0	0	-2	-1	-1	-1.33333	0.30632			Helotiales	0	0	0	0	0	1.11087	-1	-1	1.55544	-0.148188	0.524225
Ignavibacteriales	1.42261	0	0	1.16507	0	0	-1.08137	-1	-1	-1.02712	0.904274			Kordiimonadales	0	1	0	0	0	0	-1	-1.5	-1	-1.16667	0.559946			Hymenoptera	2.47108	0	0	0	3.13053	0	-2.23554	2.56526	-1	-0.223426	0.874683
iii1-15	4.26782	12.4338	0	4.66027	6.3289	3.63496	1.06261	-1.73297	2.81748	0.715707	0.857542			Parvularculales	1	1	0	0	1	0	-1.5	-1	-1	-1.16667	0.615199			Hypocreales	0.855375	0	1.54402	2.43201	0.695673	0.504943	1.55216	1.34784	-1.41481	0.495063	0.614334
Kordiimonadales	0.711304	0	0	0	0	0	-1.35565	-1	-1	-1.11855	0.663911			Rhizobiales	636	622	648	583	504	462	-1.0906	-1.2332	-1.40086	-1.24155	0.0257038	0.120127		Kinetoplastida	0	0	0	0	1.56526	1.13612	-1	1.78263	1.56806	0.783564	0.138032
Lactobacillales	18056.4	1219.75	415.264	7369.64	120.249	127.224	-2.44972	-9.99396	-3.22901	-5.22423	0.00489554	0.0166216		Rhodobacterales	133	137	149	109	84	66	-1.21622	-1.61628	-2.22059	-1.68436	0.0278056	0.219524		Kosmotogales	0	1.52516	4.75083	4.58944	0	2.01977	3.29472	-1.76258	-1.67941	-0.0490884	0.920377
Legionellales	1.42261	0	0	1.16507	1.58222	3.63496	-1.08137	1.79111	2.81748	1.17574	0.104169			Rhodospirillales	181	176	234	188	139	144	1.03825	-1.26241	-1.61644	-0.613533	0.133987			Lactobacillales	217.503	136.942	48.9318	162.219	71.6801	50.7492	-1.33665	-1.88574	1.03568	-0.728902	0.100422
M2PT2-76	0	0	0	0.582534	0	0	1.29127	-1	-1	-0.236244	0.715818			Rickettsiales	39	39	87	43	131	193	1.09756	3.2439	2.19101	2.17749	0.0509843			Legionellales	2.22397	0	0	0	0	0	-2.11199	-1	-1	-1.37066	0.273469
Mariprofundales	0	0	0	0.582534	3.16445	0	1.29127	2.58222	-1	0.957831	0.098905			Sneathiellales	3	1	3	2	1	0	-1.25	-1	-2.5	-1.58333	0.199555			Magnaporthales	0	0	0	0	0	0.82627	-1	-1	1.41313	-0.195622	0.62053
MBA08	59.7495	4.97351	0	35.5346	0	1.81748	-1.64514	-3.48675	1.90874	-1.07438	0.376231			Sphingomonadales	164	215	194	194	98	102	1.18072	-2.17	-1.88462	-0.957964	0.153487			Methanobacteriales	0	0	0	0	0	0.324606	-1	-1	1.1623	-0.279232	0.831134
Methylococcales	0	0	0	0	1.58222	0	-1	1.79111	-1	-0.0696292	0.394983			Burkholderiales	1962	1012	1254	2053	785	691	1.04633	-1.28844	-1.81241	-0.684838	0.143712			Methanococcales	0	0	0	1.52981	0	0	1.76491	-1	-1	-0.0783643	0.407698
Methylophilales	0.711304	0	0	0	0	0	-1.35565	-1	-1	-1.11855	0.663911			Ferrovales	1	6	3	1	4	0	-1	-1.33333	-2.5	-1.61111	0.19242			Methanomassiliicoccales	0	0	0	3.67155	0	0	2.83578	-1	-1	0.278592	0.18584
MIZ46	0	0	0	0.582534	0	0	1.29127	-1	-1	-0.236244	0.715818			Hydrogenophilales	12	2	6	1	4	7	-4.66667	1.5	1.125	-0.680556	0.462603			Methanomicrobiales	0	0	2.77924	0	0	0	-1	-1	-2.38962	-1.46321	0.231264
ML615J-28	2.84521	0	0	0.582534	0	0	-1.87615	-1	-1	-1.29205	0.324023			Methylophilales	7	18	23	10	11	7	1.33333	-1.53846	-2.77778	-0.994302	0.226985			Methanosarcinales	4.04359	0	1.26329	1.66889	3.41512	2.47881	-1.64725	2.70756	1.37248	0.81093	0.479324
mle1-8	0	0	0	2.33014	0	0	2.16507	-1	-1	0.0550229	0.262546			Neisseriales	284	256	211	288	188	174	1.01399	-1.35789	-1.21023	-0.518045	0.111063			Methylococcales	2.47108	0	0	0	0	0	-2.23554	-1	-1	-1.41185	0.251074
MND1	0	0	0	0.582534	0	0	1.29127	-1	-1	-0.236244	0.715818			Nitrosomonadales	5	9	6	15	10	3	2.42857	1.09091	-1.6	0.639827	0.503768			Microbotryales	0	0	0	0	0	0.302966	-1	-1	1.15148	-0.282839	0.841538
Mycoplasmatales	0.711304	0	0	0	0	0	-1.35565	-1	-1	-1.11855	0.663911			Rhodocyclales	21	15	23	27	13	7	1.26087	-1.13333	-2.77778	-0.883414	0.381367			Micrococcales	4.94217	0	1.38962	2.03975	2.31011	0.908897	-1.71846	2.15506	-1.16526	-0.242888	0.838479
Myxococcales	0.711304	0	0	6.40788	4.74667	5.45245	3.10105	3.37334	3.72622	3.4002	0.00072081	0.00225068		Sulfuricellales	0	0	0	2	0	0	2	-1	-1	0	0.306318			Micromonosporales	0.88959	0	0	1.52981	1.92648	0	1.22156	1.96324	-1	0.728267	0.257033
Natranaerobiales	12.8035	1.24338	0	7.57295	7.91112	0	-1.54639	3.0558	-1	0.169806	0.581499			Bdellovibrionales	38	30	31	44	19	23	1.15	-1.52381	-1.32	-0.564603	0.348844			Mucorales	0	1.37264	0	0	0	0	-1	-1.68632	-1	-1.22877	0.448202
NB1-j	0	0	0	0	1.58222	0	-1	1.79111	-1	-0.0696292	0.394983			Desulfobacterales	530	342	352	428	319	373	-1.23721	-1.07165	1.05932	-0.416513	0.280415			Mycoplasmatales	0	0	2.13787	0.679918	3.06096	0.336628	1.33996	2.53048	-1.77087	0.699855	0.44895
Neisseriales	196.32	1.24338	1.12234	75.1469	1.58222	0	-2.57068	1.10447	-1.56117	-1.00912	0.0218908	0.182393		Desulfovibrionales	364	417	524	420	306	334	1.15301	-1.36039	-1.56548	-0.590953	0.218974			Myxococcales	5.55994	4.11793	2.77924	1.52981	4.66733	2.72669	-2.14174	1.0898	-1.01112	-0.687684	0.443758
Nitrospirales	1.42261	0	0	1.7476	0	0	1.09496	-1	-1	-0.301681	0.886314			Desulfurellales	30	26	11	21	13	26	-1.3913	-1.86667	2.15385	-0.368042	0.839583			Natrialbales	0	0	0	0	1.02264	0	-1	1.51132	-1	-0.162893	0.552474
Nostocales	1.42261	0	1.12234	0.582534	1.58222	0	-1.32529	1.79111	-1.56117	-0.365115	0.86086			Desulfuromonadales	153	93	82	124	54	43	-1.23016	-1.69643	-1.86667	-1.59775	0.0176575	0.0129518		Neisseriales	45.2208	8.23586	0	1.83578	1.66961	2.42372	-12.3106	-2.78935	2.21186	-4.29604	0.0422644	1
Oceanospirillales	0.711304	0	0	1.16507	1.58222	0	1.16736	1.79111	-1	0.652824	0.325915			Myxococcales	25	19	11	24	27	23	-1.03846	1.38095	1.92308	0.755189	0.133552			Nitrosomonadales	0	0	1.73702	0	0	0	-1	-1	-1.86851	-1.2895	0.359596
OPB54	24.8956	2.48675	0	18.6411	3.16445	1.81748	-1.30301	1.15104	1.90874	0.58559	0.598557			Syntrophobacterales	64	58	87	67	52	72	1.04545	-1.11111	-1.2027	-0.422786	0.368241			Nitrosopumilales	2.22397	0	0	0	0	0	-2.11199	-1	-1	-1.37066	0.273469
Oscillatoriales	0	0	0	0	1.58222	1.81748	-1	1.79111	1.90874	0.899951	0.09449			Campylobacterales	468	412	572	443	407	367	-1.05618	-1.01222	-1.55556	-1.20799	0.189806			Nitrososphaerales	0	4.57548	13.8962	2.03975	1.39135	19.1878	2.01988	-1.9389	1.33289	0.471288	0.517825
Pasteurellales	0	3.73013	0	0	0	1.81748	-1	-2.86507	1.90874	-0.652108	0.639369			Nautiliales	31	51	68	17	14	26	-1.73684	-3.3125	-2.5	-2.51645	0.00408206	9.11277e-05		Nitrospirales	0	0	0	2.67718	0.782632	0.908897	2.33859	1.39132	1.45445	1.72812	0.0193285	0.932608
PHOS-HD29	0	0	0	0.582534	0	0	1.29127	-1	-1	-0.236244	0.715818			Acidithiobacillales	18	5	11	9	6	3	-1.81818	1.14286	-2.6	-1.09177	0.0909145			Nostocales	4.44795	3.43161	1.73702	4.58944	1.56526	0	1.02194	-1.52348	-1.86851	-0.790016	0.381422
Procabacteriales	0	1.24338	0	4.66027	0	0	3.33014	-1.62169	-1	0.23615	0.405291			Aeromonadales	290	305	490	318	410	930	1.09589	1.34202	1.89431	1.44407	0.0580872			Oceanospirillales	15.4231	1.7158	0	8.57445	0	1.53129	-1.64766	-1.8579	1.76565	-0.579971	0.229664
Pseudanabaenales	0	1.24338	0	1.16507	1.58222	0	1.58253	1.10447	-1	0.562336	0.497478			Alteromonadales	839	484	634	775	284	288	-1.08237	-1.6993	-2.1931	-1.65826	0.0523727			Onygenales	0	5.49057	14.5138	0	6.42504	1.25514	-1	1.12475	-5.07314	-1.64946	0.233089
Pseudomonadales	14.9374	3.73013	1.12234	16.311	0	0	1.0811	-2.86507	-1.56117	-1.11505	0.375395			Chromatiales	102	56	62	104	58	36	1.01923	1.03448	-1.68421	0.123168	0.361258			Ophiostomatales	0	0	0	0.417222	0	0	1.20861	-1	-1	-0.263796	0.787911
Puniceicoccales	0	1.24338	0	0	0	0	-1	-1.62169	-1	-1.20723	0.484341			Enterobacteriales	1361	1504	1609	1529	1132	1140	1.12326	-1.32804	-1.41068	-0.538489	0.209097			Opitutales	0	0	0.926412	0	0	0	-1	-1	-1.46321	-1.1544	0.584903
RB41	0	1.24338	0	0.582534	3.16445	0	1.29127	1.59231	-1	0.627858	0.29889			Legionellales	68	86	82	67	63	69	-1.01449	-1.35385	-1.1831	-1.18381	0.0961276			Orbales	1.93389	0	0	0	0	0	-1.96695	-1	-1	-1.32232	0.318951
RF39	2105.46	0	0	433.406	0	0	-4.84022	-1	-1	-2.28007	0.00510554	0.0401907		Methylococcales	81	77	99	104	91	121	1.27711	1.17722	1.21782	1.22405	0.0250756	0.061199		Oscillatoriales	0	0	0.868511	0	1.99494	0.378707	-1	1.99747	-1.20591	-0.06948	0.460025
Rhizobiales	2.13391	1.24338	0	0	0	0	-2.06696	-1.62169	-1	-1.56288	0.097965			Oceanospirillales	205	158	220	168	104	79	-1.21765	-1.50943	-2.74074	-1.82261	0.0520557			Pasteurellales	0	4.78345	2.52658	1.66889	0	0	1.83444	-3.39173	-2.26329	-1.27352	0.122481
Rhodobacterales	0	1.24338	0	0	0	0	-1	-1.62169	-1	-1.20723	0.484341			Orbales	13	12	20	10	19	3	-1.25	1.5	-4.4	-1.38333	0.380401			Planctomycetales	0.794277	0	0	0	0.736595	0	-1.39714	1.3683	-1	-0.342947	0.971077
Rhodocyclales	49.7913	4.97351	2.24467	25.049	11.0756	1.81748	-1.91472	1.87504	-1.1119	-0.383863	0.777392			Pasteurellales	274	383	473	249	247	272	-1.0996	-1.54618	-1.73358	-1.45979	0.0330414	0.853158		Poales	0	0	0	0	1.56526	0	-1	1.78263	-1	-0.072456	0.399056
Rhodospirillales	4.97913	2.48675	1.12234	5.24281	0	0	1.03778	-2.24338	-1.56117	-0.922254	0.365976			Pseudomonadales	1168	732	823	1135	495	541	-1.02902	-1.47686	-1.51934	-1.34174	0.0552316			Polyporales	1.85331	12.5826	4.63206	10.7087	8.34807	2.27224	3.29812	-1.40921	-1.55236	0.112186	0.758176
Rickettsiales	0	0	0	0.582534	0	1.81748	1.29127	-1	1.90874	0.733336	0.171989			Salinisphaerales	2	9	11	5	7	7	1.75	-1.22222	-1.44444	-0.305556	0.639293			Prochlorales	1.85331	1.14387	0	0	0.963239	0	-1.92666	-1.06096	-1	-1.3292	0.353998
Rubrobacterales	1.42261	0	0	0	0	0	-1.7113	-1	-1	-1.2371	0.43493			Thiotrichales	98	117	147	104	73	62	1.06	-1.58667	-2.32812	-0.951597	0.118174			Propionibacteriales	2.22397	0	0	0	0	0	-2.11199	-1	-1	-1.37066	0.273469
SBR1031	0.711304	0	0	0	0	0	-1.35565	-1	-1	-1.11855	0.663911			Vibrionales	539	460	473	503	321	324	-1.07129	-1.43034	-1.45706	-1.31956	0.0336762	1		Pseudomonadales	4.82431	1.7158	6.087	5.09938	4.0349	0.605931	1.04031	1.62412	-3.10331	-0.146294	0.622952
Sediment-1	0	0	1.12234	0	0	0	-1	-1	-1.56117	-1.18706	0.520657			Xanthomonadales	963	384	338	830	216	259	-1.15986	-1.77064	-1.30268	-1.41106	0.0355545	1		Pseudonocardiales	2.77997	0	0	1.07987	0	0.378707	-1.552	-1	1.18935	-0.454217	0.56161
SHA-98	0.711304	0	0	2.91267	0	0	1.81192	-1	-1	-0.0626926	0.346804			Mariprofundales	4	2	6	5	4	0	1.16667	1.5	-4	-0.444444	0.516708			Pucciniales	0	0	0	0	1.25221	0	-1	1.62611	-1	-0.124631	0.481786
Solirubrobacterales	4.97913	0	0	2.33014	0	0	-1.61176	-1	-1	-1.20392	0.382001			Spirochaetales	914	746	764	1181	965	1022	1.29148	1.29278	1.33681	1.30703	0.000291563	2.42651e-06		Rhizobiales	3.33596	2.6573	9.30654	3.18711	1.87832	4.79563	-1.0287	-1.20086	-1.6638	-1.29778	0.27637
Sphaerochaetales	0	0	0	1.16507	0	0	1.58253	-1	-1	-0.139155	0.507552			Synergistales	75	70	34	61	105	98	-1.22222	1.48611	2.77778	1.01389	0.217103			Rhodobacterales	8.50623	4.23232	0	2.29472	6.63114	0	-2.44631	1.3849	-1	-0.687137	0.545601
Sphingobacteriales	0	1.24338	1.12234	1.16507	0	3.63496	1.58253	-1.62169	1.80473	0.588524	0.390829			Acholeplasmatales	645	265	178	452	263	292	-1.42511	-1.00755	1.63333	-0.266441	0.85059			Rhodospirillales	0.926656	5.14741	12.1592	6.5133	3.80678	1.96239	2.90888	-1.23087	-3.57339	-0.631793	0.761038
Spirobacillales	0	0	0	0.582534	0	0	1.29127	-1	-1	-0.236244	0.715818			Anaeroplasmatales	0	0	0	0	0	0	-1	-1	-1	-1	1			Rickettsiales	0	0	0.514673	0	0	0	-1	-1	-1.25734	-1.08578	0.744648
Spirochaetales	0	0	0	0.582534	0	0	1.29127	-1	-1	-0.236244	0.715818			Entomoplasmatales	56	15	8	22	10	7	-2.41667	-1.41667	-1.11111	-1.64815	0.0509248			Saccharomycetales	28.4033	60.7223	1.73702	9.72525	2.22432	2.84604	-2.59298	-14.8479	1.29676	-5.38137	0.0263796	1
Streptophyta	2.13391	0	0	0	0	0	-2.06696	-1	-1	-1.35565	0.284774			Mycoplasmatales	239	131	141	155	91	88	-1.53503	-1.43011	-1.58889	-1.51801	0.00147014	8.54316e-06		Salinisphaerales	0	0	0	0	0	0.478367	-1	-1	1.23918	-0.253606	0.760506
Sva0725	0	0	0	0.582534	0	0	1.29127	-1	-1	-0.236244	0.715818			Thermodesulfobacteriales	9	12	0	19	13	0	1.90909	1.07143	-1	0.660173	0.181346			Selenomonadales	12.1524	10.0366	12.1721	38.5032	21.4947	10.8873	2.86192	1.95194	-1.0997	1.23805	0.0986929
Sva0853	3.55652	0	0	0.582534	0	0	-2.15158	-1	-1	-1.38386	0.239095			Thermotogales	48	32	31	39	61	52	-1.21951	1.85294	1.63636	0.756598	0.205932			Solibacterales	3.70662	0	5.79008	7.64907	12.5221	6.81672	1.69085	7.26106	1.13179	3.36123	0.058918
Synergistales	0.711304	0	0	1.16507	0	0	1.16736	-1	-1	-0.277547	0.817524			Haloplasmatales	49	8	3	21	8	3	-2.21739	-1	-1	-1.4058	0.157877			Sordariales	0	2.57371	2.13787	2.82427	14.3202	4.3192	2.41214	3.56826	1.52716	2.50252	0.0153078	0.620767
Syntrophobacterales	2.84521	3.73013	0	3.49521	0	3.63496	1.13415	-2.86507	2.81748	0.362189	0.921653			Acidilobales	1	0	0	0	2	0	-1.5	2	-1	-0.166667	0.70052			Sphingobacteriales	2.11807	1.14387	1.98517	0	0.48162	0	-2.05904	-1.26686	-1.99258	-1.77283	0.040371	1
TG3-1	0	0	0	0	1.58222	0	-1	1.79111	-1	-0.0696292	0.394983			Desulfurococcales	4	1	0	2	2	0	-1.5	1.33333	-1	-0.388889	0.751639			Sphingomonadales	2.77997	0	0	2.88965	0.569187	2.82768	1.02295	1.28459	2.41384	1.57379	0.238033
TG3-2	0.711304	0	0	1.16507	0	0	1.16736	-1	-1	-0.277547	0.817524			Sulfolobales	1	2	0	1	2	3	-1	-1	2.5	0.166667	0.312669			Spirochaetales	2.0218	3.71757	0.868511	4.55666	4.47072	1.54926	1.63028	1.13172	1.23732	1.33311	0.3362
Thermoanaerobacterales	12.0922	0	0	12.2332	3.16445	0	1.01001	2.58222	-1	0.864078	0.535257			Archaeoglobales	9	2	0	8	2	0	-1.1	-1	-1	-1.03333	0.831162			Streptomycetales	2.22397	6.52005	6.02849	1.07987	6.08564	4.10751	-1.37148	-1.05373	-1.31453	-1.24658	0.492257
Thermodesulfobacteriales	0	0	0	0.582534	0	0	1.29127	-1	-1	-0.236244	0.715818			Halobacteriales	33	18	11	34	12	16	1.02857	-1.42857	1.38462	0.328205	0.999957			Streptosporangiales	1.85331	0	1.06894	0	0	2.7966	-1.92666	-1	1.56295	-0.454568	0.961333
Thermotogales	0	0	0	0	1.58222	0	-1	1.79111	-1	-0.0696292	0.394983			Methanobacteriales	68	8	17	47	26	20	-1.42857	2.8	1.15789	0.843108	0.486069			Sulfolobales	0	0	1.54402	0	0	0	-1	-1	-1.77201	-1.25734	0.404214
Thiohalorhabdales	0	1.24338	0	0	0	0	-1	-1.62169	-1	-1.20723	0.484341			Methanococcales	4	0	0	1	1	0	-2	1.5	-1	-0.5	0.50022			Synergistales	6.21405	2.57371	0	0	0	0	-4.10702	-2.28685	-1	-2.46463	0.0137839	0.206534
Thiotrichales	13.5148	2.48675	0	9.32055	0	0	-1.3705	-2.24338	-1	-1.53796	0.190425			Methanomicrobiales	3	0	0	1	2	0	-1.66667	2	-1	-0.222222	0.915494			Syntrophobacterales	0	0	0	0	1.25221	0	-1	1.62611	-1	-0.124631	0.481786
Turicibacterales	120.21	0	0	48.3503	0	0	-2.4272	-1	-1	-1.47573	0.0373089	1		Methanosarcinales	28	19	14	35	16	10	1.23333	-1.16667	-1.33333	-0.422222	0.999915			Thermales	2.22397	1.14387	4.08711	1.07987	1.47319	1.06929	-1.37148	1.10475	-1.98323	-0.749987	0.244616
Verrucomicrobiales	0.711304	0	0	0	1.58222	0	-1.35565	1.79111	-1	-0.18818	0.629265			Thermococcales	14	2	8	7	2	0	-1.77778	-1	-5	-2.59259	0.0929434			Thermoanaerobacterales	40.1779	3.0168	12.0701	84.2961	3.01669	20.3696	2.046	-1.00002	1.58987	0.878618	0.0233078	1
wb1_H11	0.711304	0	0	0	0	0	-1.35565	-1	-1	-1.11855	0.663911			Methanomassiliicoccales	2	4	3	1	9	16	-1.33333	1.83333	3.6	1.36667	0.100505			Thermodesulfobacteriales	0	0	4.16886	7.34311	3.75663	11.8157	4.67155	2.87832	2.23958	3.26315	0.0055868	0.0203511
WCHB1-41	0	0	0	0.582534	0	0	1.29127	-1	-1	-0.236244	0.715818			Nitrosopumilales	0	0	0	0	1	0	-1	1.5	-1	-0.166667	0.559952			Thermoproteales	0	0	0	0	1.54439	0	-1	1.7722	-1	-0.0759344	0.404123
Xanthomonadales	1.42261	0	1.12234	1.7476	4.74667	1.81748	1.09496	3.37334	1.22264	1.89698	0.139646			Nitrososphaerales	11	0	0	4	2	0	-2.16667	2	-1	-0.388889	0.733041			Thiotrichales	1.23554	0	0	6.42522	0.626106	0	2.60396	1.31305	-1	0.972338	0.0957459
Z20	0	0	0	0.582534	0	0	1.29127	-1	-1	-0.236244	0.715818			Rhizophydiales	1	0	0	0	0	0	-1.5	-1	-1	-1.16667	0.55995			Tissierellales	3.51154	0	0	0	2.87161	4.3053	-2.75577	2.43581	3.15265	0.944229	0.288593
ZA3648c	0	0	0	2.33014	0	0	2.16507	-1	-1	0.0550229	0.262546			Botryosphaeriales	3	0	0	0	1	0	-2.5	1.5	-1	-0.666667	0.529831			Tremellales	0.741325	0	0	0	0	0	-1.37066	-1	-1	-1.12355	0.65232
														Capnodiales	0	1	0	0	0	0	-1	-1.5	-1	-1.16667	0.559946			Verrucomicrobiales	0	0	0	0	0.626106	1.10366	-1	1.31305	1.55183	0.621628	0.276414
														Dothideales	1	1	0	0	0	0	-1.5	-1.5	-1	-1.33333	0.227646			Vibrionales	0	0.807437	0	2.29472	1.78887	0.454448	2.14736	1.34958	1.22722	1.57472	0.0949834
														Pleosporales	1	11	17	1	5	13	-1	-1.85714	-1.26667	-1.3746	0.148432			Xanthomonadales	0	3.05032	3.90546	3.11962	2.86454	3.5643	2.55981	-1.03819	-1.06131	0.153436	0.522488
														Chaetothyriales	2	8	6	5	4	0	1.75	-1.66667	-4	-1.30556	0.304221
														Verrucariales	1	0	0	0	0	0	-1.5	-1	-1	-1.16667	0.55995
														Eurotiales	5	1	6	6	6	26	1.14286	2.66667	3.5	2.43651	0.0386133	1
														Onygenales	0	0	3	0	1	0	-1	1.5	-2.5	-0.666667	0.52983
														Helotiales	1	4	0	0	1	0	-1.5	-2	-1	-1.5	0.128964
														Glomerellales	3	9	23	1	10	10	-1.66667	1.09091	-2.08333	-0.886364	0.167274
														Hypocreales	11	13	25	12	16	23	1.07692	1.2	-1.08	0.398974	0.841488
														Microascales	1	0	0	0	1	0	-1.5	1.5	-1	-0.333333	1
														Calosphaeriales	3	2	3	1	0	0	-1.66667	-2	-2.5	-2.05556	0.0224899	0.0291023
														Magnaporthales	0	1	0	0	0	0	-1	-1.5	-1	-1.16667	0.559946
														Ophiostomatales	0	2	0	0	1	0	-1	-1.33333	-1	-1.11111	0.653629
														Sordariales	1	0	0	0	2	0	-1.5	2	-1	-0.166667	0.70052
														Xylariales	1	4	3	5	3	0	2.33333	-1.2	-2.5	-0.455556	0.835736
														Orbiliales	0	1	0	1	0	0	1.5	-1.5	-1	-0.333333	1
														Saccharomycetales	56	1	8	17	6	7	-3.05263	2.66667	-1.11111	-0.499025	0.86904
														Auriculariales	0	6	0	0	1	0	-1	-2.66667	-1	-1.55556	0.165631
														Cantharellales	5	0	0	1	0	0	-2.33333	-1	-1	-1.44444	0.195844
														Corticiales	4	0	0	0	0	0	-3	-1	-1	-1.66667	0.172552
														Gloeophyllales	0	0	0	3	0	0	2.5	-1	-1	0.166667	0.218536
														Hymenochaetales	1	0	0	0	0	0	-1.5	-1	-1	-1.16667	0.55995
														Polyporales	20	20	11	15	7	3	-1.29412	-2.44444	-2.6	-2.11285	0.0327067	0.585994
														Russulales	4	0	0	7	2	0	1.5	2	-1	0.833333	0.176636
														Agaricales	0	1	3	0	1	0	-1	-1	-2.5	-1.5	0.2502
														Boletales	0	0	0	0	1	0	-1	1.5	-1	-0.166667	0.559952
														Jaapiales	0	0	0	0	0	0	-1	-1	-1	-1	1
														Tremellales	1	0	0	0	1	0	-1.5	1.5	-1	-0.333333	1
														Wallemiales	0	1	3	0	0	0	-1	-1.5	-2.5	-1.66667	0.0798269
														Microbotryales	0	1	0	0	1	0	-1	-1	-1	-1	1
														Pucciniales	1	1	0	2	0	0	1.33333	-1.5	-1	-0.388889	1
														Ustilaginales	1	4	3	1	2	3	-1	-1.5	-1	-1.16667	0.592353
														Mortierellales	0	0	0	1	5	3	1.5	3.5	2.5	2.5	0.00207472	2.86248e-05
														Mucorales	9	2	0	2	2	0	-2.75	-1	-1	-1.58333	0.178824
														Glomerales	56	126	175	78	90	115	1.37931	-1.3913	-1.51282	-0.508272	0.42488
														Caudovirales	78	96	99	52	68	79	-1.48148	-1.4	-1.24691	-1.37613	0.00976906	0.000275158

## Sheet: family
16S-MG	M1_F	M2_F	M3_F	M1_CC	M2_CC	M3_CC	M1 CC/F fold-change	M2 CC/F fold-change	M3 CC/F fold-change	mean CC/F fold-change	p-value	adj p-value		S-MG	M1_F	M2_F	M3_F	M1_CC	M2_CC	M3_CC	M1 CC/F fold-change	M2 CC/F fold-change	M3 CC/F fold-change	mean CC/F fold-change	p-value	adj p-value		MP	M1_F	M2_F	M3_F	M1_CC	M2_CC	M3_CC	M1 CC/F fold-change	M2 CC/F fold-change	M3 CC/F fold-change	mean CC/F fold-change	p-value	adj p-value
[Acidaminobacteraceae]	91.731	7.82047	0.896805	72.7405	13.5937	3.73553	-1.25409	1.58787	1.97995	0.771245	0.97861			Actinomycetaceae	193	156	78	149	211	225	-1.29139	1.3481	2.8375	0.964737	0.286658			Acetobacteraceae	0	3.83252	4.22518	0	2.49601	2.17716	-1	-1.29726	-1.49029	-1.26252	0.358579
[Barnesiellaceae]	747.96	869.19	981.105	535.739	497.868	573.403	-1.39465	-1.74284	-1.70855	-1.61535	0.00204217	5.3824e-05		Actinopolysporaceae	3	1	0	4	0	0	1.2	-1.5	-1	-0.433333	1			Acholeplasmataceae	1.28624	0	1.69007	2.1754	1.30744	2.17716	1.27057	1.65372	1.132	1.3521	0.357149
[Exiguobacteraceae]	5.29217	0	0	0.577305	0	3.73553	-2.82938	-1	2.86776	-0.320538	0.991837			Actinospicaceae	2	0	3	1	0	0	-1.33333	-1	-2.5	-1.61111	0.139603			Acidaminococcaceae	3.00122	0	0	0	0	0	-2.50061	-1	-1	-1.5002	0.21847
[Marinicellaceae]	0.882029	0	0	0.577305	0	0	-1.11823	-1	-1	-1.03941	0.869781			Catenulisporaceae	0	0	0	0	0	0	-1	-1	-1	-1	1			Acidobacteriaceae	0	0	0	1.45026	0	1.27551	1.72513	-1	1.63775	0.787629	0.135626
[Mogibacteriaceae]	131.422	78.2047	17.9361	748.765	219.198	127.008	5.62698	2.75792	6.47107	4.95199	0.00102539	5.35226e-06		Corynebacteriaceae	45	41	32	44	30	30	-1.02174	-1.34375	-1.0625	-1.14266	0.347387			Actinomycetaceae	4.80195	1.83961	0	3.72925	8.40495	1.3063	-1.18723	2.7099	1.65315	1.05861	0.224008
[Odoribacteraceae]	13.2304	82.6736	90.5773	8.08227	42.4802	56.0329	-1.51061	-1.90362	-1.59526	-1.66983	0.00582082	0.00721017		Gordoniaceae	6	0	0	5	3	0	-1.14286	2.5	-1	0.119048	0.605007			Aerococcaceae	2.00081	1.91626	0	0	0	0.414698	-2.00041	-1.95813	1.20735	-0.917062	0.098045
[Paraprevotellaceae]	238.148	211.153	208.059	149.522	93.4565	160.628	-1.5849	-2.23298	-1.29166	-1.70318	0.0193235	0.379326		Mycobacteriaceae	65	61	70	56	59	26	-1.15517	-1.03279	-2.57143	-1.58646	0.174066			Aeromonadaceae	0	0.403423	0	0	0	0	-1	-1.20171	-1	-1.06724	0.794219
[Thermodesulfovibrionaceae]	0.882029	0	0	0.577305	0	0	-1.11823	-1	-1	-1.03941	0.869781			Nocardiaceae	127	74	75	99	82	74	-1.27723	1.10526	-1.01316	-0.395041	0.451317			Ajellomycetaceae	0	0	0	0	0.933883	0.622047	-1	1.46694	1.31102	0.592655	0.313327
[Tissierellaceae]	32.6351	6.70326	1.79361	25.9787	8.49604	63.504	-1.23791	1.20599	17.2669	5.745	0.0750598			Segniliparaceae	1	0	0	0	1	0	-1.5	1.5	-1	-0.333333	1			Akkermansiaceae	0	0	0	0	0.653718	0.435433	-1	1.32686	1.21772	0.514858	0.439794
[Weeksellaceae]	0	2.23442	0	1.15461	0	0	1.57731	-2.11721	-1	-0.513302	0.711515			Williamsiaceae	1	0	5	0	0	0	-1.5	-1	-3.5	-2	0.0424543	1		Alcaligenaceae	0	0	0	1.16021	1.18858	0.395848	1.58011	1.59429	1.19792	1.45744	0.0518271
0319-6A21	0	0	0	0.577305	0	0	1.28865	-1	-1	-0.237116	0.718002			Cryptosporangiaceae	0	0	3	0	0	0	-1	-1	-2.5	-1.5	0.218537			Alcanivoracaceae	0	0	0	0	0	0.378637	-1	-1	1.18932	-0.270227	0.805664
5bav_B4	0	0	0	2.30922	0	0	2.15461	-1	-1	0.0515369	0.264522			Frankiaceae	11	9	8	10	8	7	-1.08333	-1.1	-1.11111	-1.09815	0.680253			Alicyclobacillaceae	34.0818	21.4604	29.0323	11.6221	7.0467	17.6682	-2.64876	-2.59325	-1.57779	-2.27327	0.00882791	0.0266779
Acholeplasmataceae	2.64609	0	0	1.15461	0	0	-1.47279	-1	-1	-1.1576	0.533451			Geodermatophilaceae	9	6	3	12	16	4	1.27273	2.25	1.2	1.57424	0.0813455			Amoebophilaceae	0	2.87439	4.22518	0	0	0	-1	-2.43719	-3.11259	-2.18326	0.0209814	1
ACK-M1	0.882029	0	0	0.577305	0	0	-1.11823	-1	-1	-1.03941	0.869781			Nakamurellaceae	0	2	0	0	2	0	-1	-1	-1	-1	1			Anaeromyxobacteraceae	0	0	0	0	3.56573	0	-1	2.78287	-1	0.260956	0.190465
Actinomycetaceae	4.41014	0	0	1.15461	0	0	-2.03199	-1	-1	-1.344	0.243224			Sporichthyaceae	1	0	0	0	0	0	-1.5	-1	-1	-1.16667	0.559953			Arthrodermataceae	0	6.13203	4.50686	0	1.41639	0.580577	-1	-2.3803	-2.52147	-1.96726	0.0422035	1
Aerococcaceae	971.114	45.8056	22.4201	336.569	8.49604	76.5783	-2.8742	-4.55463	3.21777	-1.40369	0.401435			Glycomycetaceae	23	6	13	29	12	4	1.24	1.75	-2.5	0.163333	0.957136			Aspergillaceae	0	0	0	0	8.06252	1.59659	-1	5.03126	1.79829	1.94318	0.0147928	0.416098
AK1AB1_02E	0.882029	0	0	0	0	0	-1.44101	-1	-1	-1.147	0.600451			Jiangellaceae	3	1	0	5	2	0	1.4	1.33333	-1	0.577778	0.383948			Atopobiaceae	0	0	1.05629	0	0	0.544291	-1	-1	-1.20124	-1.06708	0.786945
Alcaligenaceae	0	2.23442	0	1.15461	11.8945	7.47105	1.57731	3.28131	4.73553	3.19805	0.00335033	0.000446299		Bogoriellaceae	0	0	0	1	0	0	1.5	-1	-1	-0.166667	0.559945			Babesiidae	0	5.11002	5.63357	0	1.45271	1.93526	-1	-2.05926	-1.93979	-1.66635	0.0720847
Alcanivoracaceae	0	0	0	0.577305	1.69921	0	1.28865	1.8496	-1	0.712752	0.186787			Brevibacteriaceae	4	0	8	4	3	0	-1	2.5	-5	-1.16667	0.550593			Bacillaceae	16.6228	5.76357	5.58925	12.2893	11.3363	7.83167	-1.30327	1.71781	1.29547	0.570003	0.651429
Alicyclobacillaceae	3.52812	0	0	2.30922	0	1.86776	-1.28286	-1	1.93388	-0.116325	0.825847			Cellulomonadaceae	392	459	536	528	285	288	1.34518	-1.60627	-1.85517	-0.705422	0.30198			Bacteriovoracaceae	0	0	3.07286	0	0	0	-1	-1	-2.53643	-1.51214	0.214573
Alteromonadaceae	2.64609	1.11721	0	0.577305	1.69921	0	-1.80269	1.1867	-1	-0.538662	0.573797			Dermabacteraceae	1	7	0	3	4	0	1.66667	-1.5	-1	-0.277778	0.802563			Bacteroidaceae	573.035	659.935	775.84	231.68	161.752	210.488	-2.46078	-4.04229	-3.66064	-3.38791	0.000898846	0.00612495
Anaerobaculaceae	0	0	0	0.577305	0	0	1.28865	-1	-1	-0.237116	0.718002			Dermacoccaceae	0	0	0	0	0	0	-1	-1	-1	-1	1			Bdellovibrionaceae	0	0	1.05629	0	0.817148	0	-1	1.40857	-1.52815	-0.373191	0.887745
Anaerobrancaceae	8.82029	0	0	2.30922	0	0	-2.51096	-1	-1	-1.50365	0.146342			Dermatophilaceae	1	0	0	2	3	0	1.33333	2.5	-1	0.944444	0.139598			Bifidobacteriaceae	755.109	7.77133	5.63357	78.6297	5.53844	10.4526	-9.38995	-1.2962	1.6313	-3.01828	0.208531
Anaeroplasmataceae	114.664	0	3.58722	76.7816	0	22.4132	-1.48085	-1	4.36946	0.629538	0.437174			Intrasporangiaceae	49	48	40	47	39	41	-1.04082	-1.21951	1.02381	-0.412173	0.538371			Blattabacteriaceae	0	0	0	0	1.00572	0	-1	1.50286	-1	-0.165713	0.558051
BA008	0	1.11721	0	0	0	0	-1	-1.55861	-1	-1.1862	0.522249			Jonesiaceae	1	2	0	1	1	4	-1	-1.33333	3	0.222222	0.431993			Borreliaceae	0	0	0	1.16021	0.726353	0	1.58011	1.36318	-1	0.647761	0.246946
Bacillaceae	150.827	4.46884	0.896805	54.2667	3.39842	5.60329	-2.71612	-1.19828	2.62472	-0.429895	0.854123			Microbacteriaceae	89	73	65	81	55	48	-1.09639	-1.31579	-1.34	-1.25073	0.0463895	1		Botryosphaeriaceae	2.25091	0	0	2.1754	0	0	-1.01809	-1	-1	-1.00603	0.97624
Bacteriovoracaceae	0.882029	0	0.896805	0	0	0	-1.44101	-1	-1.4484	-1.29647	0.266824			Micrococcaceae	73	43	43	68	46	55	-1.07143	1.06667	1.26667	0.420635	0.58079			Brachyspiraceae	1.37125	0	0	0	0.544765	1.37505	-1.68562	1.27238	1.68753	0.424762	0.733285
Bacteroidaceae	851.158	845.728	938.058	494.751	531.852	564.065	-1.71748	-1.58795	-1.66069	-1.65537	8.9e-05	3.10085e-08		Promicromonosporaceae	3	1	3	2	2	0	-1.25	1.33333	-2.5	-0.805556	0.36268			Bradyrhizobiaceae	0	0	0	1.0877	3.7044	0	1.54385	2.8522	-1	1.13202	0.0592549
Bifidobacteriaceae	1857.55	0	0	60.0398	3.39842	0	-29.9736	2.69921	-1	-9.42479	0.0652431			Ruaniaceae	0	2	0	3	1	0	2.5	-1.33333	-1	0.0555556	0.503367			Brassicaceae	0	1.91626	4.22518	0	0	1.08858	-1	-1.95813	-2.01555	-1.65789	0.0852791
BS11	74.0904	73.7359	49.3243	66.3901	25.4881	28.0165	-1.11259	-2.75522	-1.70987	-1.85923	0.0647642			Micromonosporaceae	82	82	97	96	62	67	1.16667	-1.3125	-1.43478	-0.526872	0.288241			Brucellaceae	0.900365	1.53301	1.69007	0	0	0	-1.45018	-1.7665	-1.84504	-1.68724	0.0200272	1
Burkholderiaceae	0	0	0	0	1.69921	0	-1	1.8496	-1	-0.0501319	0.36795			Nocardioidaceae	13	9	0	11	8	11	-1.15385	-1.1	6.5	1.41538	0.255517			Burkholderiaceae	5.54071	1.91626	3.52098	3.32242	2.82287	0	-1.41678	1.2315	-2.76049	-0.981924	0.241786
Caldicellulosiruptoraceae	0	0	0	0.577305	1.69921	0	1.28865	1.8496	-1	0.712752	0.186787			Propionibacteriaceae	277	135	113	158	120	111	-1.74375	-1.12295	-1.0177	-1.2948	0.151842			Caldilineaceae	1.12546	0	0	0	0	0	-1.56273	-1	-1	-1.18758	0.519689
Caldicoprobacteraceae	3.52812	16.7582	0	4.04114	32.285	1.86776	1.0928	1.82774	1.93388	1.61814	0.0618544			Pseudonocardiaceae	29	52	43	43	55	41	1.45161	1.05556	-1.04651	0.486886	0.354916			Campylobacteraceae	0	0	0	0	1.18858	0	-1	1.59429	-1	-0.135237	0.500476
Caldithrixaceae	0	0	0	0	0	1.86776	-1	-1	1.93388	-0.0220394	0.332087			Streptomycetaceae	384	290	291	438	290	233	1.1399	-1	-1.24681	-0.368971	0.7881			Carnobacteriaceae	0	0	1.20719	0	0	0	-1	-1	-1.6036	-1.2012	0.494939
Carnobacteriaceae	165.821	5.58605	0	43.8752	3.39842	0	-3.65822	-1.40524	-1	-2.02115	0.0217339	0.582468		Nocardiopsaceae	3	0	8	3	4	4	-1	3	-1.66667	0.111111	0.680978			Catenulisporaceae	0	0	0	1.16021	0	0	1.58011	-1	-1	-0.139965	0.509026
Caulobacteraceae	0	0	0	1.15461	0	0	1.57731	-1	-1	-0.140898	0.51073			Streptosporangiaceae	23	19	35	33	19	15	1.4	-1	-2.17647	-0.592157	0.61067			Caulobacteraceae	0	23.5274	7.08453	5.55935	7.73887	5.68481	3.77967	-2.62119	-1.18214	-0.00788417	0.891291
Chitinophagaceae	1.76406	2.23442	0.896805	0.577305	3.39842	7.47105	-1.46046	1.27489	3.26948	1.02797	0.318764			Thermomonosporaceae	1	2	3	4	7	7	2	2.25	1.8	2.01667	0.0238165	0.948637		Cellulomonadaceae	2.00081	0	0	0	0	0	-2.00041	-1	-1	-1.33347	0.306167
Christensenellaceae	20.2867	31.2819	0.896805	73.8951	35.6834	41.0908	3.4054	1.13225	14.8753	6.47098	0.0133817	0.130905		Bifidobacteriaceae	64661	1076	1010	4541	1666	1622	-14.2335	1.54731	1.60474	-3.69383	0.311616			Cellvibrionaceae	0	0	0	0	0.76908	0	-1	1.38454	-1	-0.205153	0.64177
Chromatiaceae	0	0	0	0.577305	0	0	1.28865	-1	-1	-0.237116	0.718002			Coriobacteriaceae	7193	623	415	4221	925	728	-1.70377	1.4832	1.7506	0.510011	0.62898			Cercopithecidae	0	1.91626	4.22518	0	0	1.08858	-1	-1.95813	-2.01555	-1.65789	0.0852791
Clostridiaceae	374.862	159.761	29.5946	587.119	664.391	556.593	1.56322	4.1196	17.68	7.78762	0.00700619	0.0347369		Rubrobacteraceae	1	0	3	1	1	0	-1	1.5	-2.5	-0.666667	0.565256			Chaetomiaceae	0	0	0	0	0	0.967628	-1	-1	1.48381	-0.172062	0.570801
Comamonadaceae	6.1742	0	0	4.61844	0	1.86776	-1.23506	-1	1.93388	-0.100394	0.93271			Conexibacteraceae	3	1	3	2	1	0	-1.25	-1	-2.5	-1.58333	0.199561			Chitinophagaceae	0	0	2.41439	0	0.50286	0	-1	1.25143	-2.20719	-0.651921	0.394579
Contubernalisaceae	0	1.11721	0	0	0	0	-1	-1.55861	-1	-1.1862	0.522249			Patulibacteraceae	1	4	8	4	3	4	2	-1.2	-1.66667	-0.288889	0.69142			Chlorobiaceae	0	0	0	0	2.37716	0	-1	2.18858	-1	0.0628594	0.258381
Coriobacteriaceae	948.181	11.1721	0	551.327	6.79684	1.86776	-1.71722	-1.49737	1.93388	-0.426901	0.0172849	0.230505		Solirubrobacteraceae	26	7	13	25	8	4	-1.03704	1.11111	-2.5	-0.808642	0.323438			Clariidae	0	4.38002	0	0	0	0	-1	-3.19001	-1	-1.73	0.158954
Corynebacteriaceae	0.882029	0	0	1.15461	0	1.86776	1.09458	-1	1.93388	0.676154	0.325622			Aquificaceae	5	4	3	10	5	0	1.71429	1.16667	-2.5	0.126984	0.630891			Clavicipitaceae	0	0	1.87786	0	0	0	-1	-1	-1.93893	-1.31298	0.330049
Coxiellaceae	1.76406	0	0	0.577305	1.69921	1.86776	-1.46046	1.8496	1.93388	0.774341	0.310455			Hydrogenothermaceae	41	18	16	15	11	11	-2.52941	-1.53846	-1.38462	-1.8175	0.0235464	0.749741		Cloacinidae	0	0	2.11259	0	0	0	-1	-1	-2.05629	-1.3521	0.287783
Cryomorphaceae	5.29217	3.35163	2.69042	2.30922	5.09763	3.73553	-1.69223	1.32625	1.22282	0.285616	0.967726			Desulfurobacteriaceae	18	16	8	28	12	11	1.5	-1.28571	1.3	0.504762	0.378896			Clostridiaceae	313.988	229.448	134.567	616.761	401.497	214.241	1.95818	1.74336	1.5834	1.76165	0.000669715	0.00115738
Cytophagaceae	0	0	0	0	0	3.73553	-1	-1	2.86776	0.289254	0.183129			Rhodothermaceae	28	4	16	60	8	7	2.06667	1.66667	-2	0.577778	0.604955			Clostridiales Family XI. Incertae Sedis	1.50061	2.55501	1.40839	0	6.20194	2.17716	-1.7503	1.80064	1.22555	0.425296	0.440689
D2	0	0	0	2.30922	0	0	2.15461	-1	-1	0.0515369	0.264522			Bacteroidaceae	148783	188405	209313	167888	90662	110331	1.12841	-2.07808	-1.89712	-0.948931	0.126755			Clostridiales Family XIII. Incertae Sedis	1.71498	0	1.53643	0	1.30744	0	-1.85749	1.65372	-1.76821	-0.657329	0.385526
Dehalobacteriaceae	22.9327	92.7285	102.236	53.6894	693.277	416.511	2.23358	7.33968	4.01504	4.52944	0.0030762	0.000158895		Marinilabiliaceae	847	997	1150	992	479	521	1.17079	-2.07692	-2.20268	-1.03627	0.13868			Comamonadaceae	0.720292	0	0	0	0	0	-1.36015	-1	-1	-1.12005	0.660421
Deinococcaceae	7.93826	0	0	1.15461	1.69921	0	-3.15039	1.8496	-1	-0.766929	0.593983			Porphyromonadaceae	76006	92891	99091	83950	41982	51851	1.10452	-2.21258	-1.91104	-1.00637	0.114688			Cordycipitaceae	0	0	0	1.33871	0	0	1.66935	-1	-1	-0.110216	0.457435
Desulfobacteraceae	11.4664	1.11721	0	15.0099	3.39842	3.73553	1.26314	1.73181	2.86776	1.95424	0.102504			Prevotellaceae	66940	74684	80826	74996	36351	42650	1.12034	-2.05447	-1.89506	-0.94306	0.123199			Coriobacteriaceae	2.67141	0	0	2.20993	1.6343	1.08858	-1.10962	1.81715	1.54429	0.750607	0.408626
Desulfobulbaceae	0.882029	1.11721	0	4.04114	1.69921	0	2.09614	1.1867	-1	0.760948	0.202023			Prolixibacteraceae	1075	1420	1433	1175	660	783	1.09285	-2.14804	-1.82803	-0.96107	0.112781			Corynebacteriaceae	0	4.03423	1.77902	1.39225	0	0	1.69613	-3.01711	-1.88951	-1.07017	0.166418
Desulfovibrionaceae	0.882029	0	0	0	3.39842	0	-1.44101	2.69921	-1	0.0860648	0.442643			Rikenellaceae	8515	9596	11125	9787	4607	5510	1.14935	-2.08245	-2.01869	-0.983929	0.132619			Cryomorphaceae	6.00243	3.40668	1.87786	1.93369	0	0	-2.03433	-2.70334	-1.93893	-2.22553	0.0178723	0.607841
Desulfuromonadaceae	0	0	0	0.577305	0	0	1.28865	-1	-1	-0.237116	0.718002			Amoebophilaceae	0	2	0	0	2	4	-1	-1	3	0.333333	0.26075			Cyclobacteriaceae	0	0	1.69007	0	0	0	-1	-1	-1.84504	-1.28168	0.369996
Dethiosulfovibrionaceae	0.882029	0	0	0	0	0	-1.44101	-1	-1	-1.147	0.600451			Cyclobacteriaceae	569	713	633	615	271	325	1.08056	-2.61905	-1.9419	-1.16013	0.106998			Cystobacteraceae	4.50183	1.53301	0	0	0	0	-3.25091	-1.7665	-1	-2.00581	0.0358933	1
Ellin6075	0	1.11721	0	0	1.69921	0	-1	1.1867	-1	-0.271098	0.790618			Cytophagaceae	3104	3310	3385	3664	1573	1796	1.1803	-2.10286	-1.88376	-0.93544	0.152836			Cytophagaceae	0.947753	6.38753	15.9636	6.62978	3.55531	2.99019	2.92758	-1.50982	-3.59977	-0.727339	0.656881
Elusimicrobiaceae	0	0	0	0.577305	0	0	1.28865	-1	-1	-0.237116	0.718002			Flammeovirgaceae	78	27	22	86	15	22	1.1	-1.70588	-1	-0.535294	0.800112			Debaryomycetaceae	0.692589	0	0	1.24308	0	0	1.20445	-1	-1	-0.265184	0.781061
Enterobacteriaceae	16.7585	2.23442	0.896805	7.50497	11.8945	11.2066	-1.97355	3.28131	4.55902	1.95559	0.164444			Blattabacteriaceae	1	9	3	3	2	0	1.66667	-2.75	-2.5	-1.19444	0.234681			Deinococcaceae	0	0	0	0	0	0.36286	-1	-1	1.18143	-0.272857	0.813027
Enterococcaceae	289.305	2.23442	0.896805	39.2568	0	0	-7.06079	-2.11721	-1.4484	-3.54214	0.000989635	1.57568e-06		Cryomorphaceae	99	84	116	122	41	37	1.22772	-2	-3.02564	-1.26597	0.165423			Dermateaceae	0	0	0	0	0	0.483814	-1	-1	1.24191	-0.252698	0.758108
Erysipelotrichaceae	605.954	153.058	218.82	919.07	404.412	422.115	1.51503	2.62103	1.92063	2.0189	0.00821348	0.0696118		Flavobacteriaceae	14556	10725	12001	16755	5419	6034	1.15105	-1.97879	-1.98857	-0.938768	0.136803			Desulfobacteraceae	1.92935	0	0	1.58211	3.4997	0	-1.09694	2.74985	-1	0.217637	0.330602
EtOH8	4.41014	0	0	1.73192	0	1.86776	-1.71766	-1	1.93388	-0.261258	0.851612			Schleiferiaceae	13	19	16	7	10	4	-1.66667	-1.75	-3	-2.13889	0.0154437	0.0471073		Desulfobulbaceae	7.50304	3.83252	2.11259	4.35079	0	2.96886	-1.49636	-2.91626	1.20821	-1.06814	0.190512
Eubacteriaceae	59.0959	0	0	8.65958	1.69921	1.86776	-5.73155	1.8496	1.93388	-0.649355	0.678637			Chitinophagaceae	361	505	512	453	275	262	1.25344	-1.83032	-1.94697	-0.841284	0.202333			Dictyoglomaceae	0	0	1.40839	2.90053	0	14.5144	2.45026	-1	4.84522	2.0985	0.0107952	0.163879
Fibrobacteraceae	0.882029	0	0	0	0	0	-1.44101	-1	-1	-1.147	0.600451			Saprospiraceae	20	28	40	16	21	11	-1.22222	-1.30435	-3.23077	-1.91911	0.0919398			Dipodascaceae	0	0	0	5.80106	0	2.72695	3.90053	-1	2.36348	1.75467	0.0143016	0.268734
Flammeovirgaceae	0	0	0	0.577305	0	1.86776	1.28865	-1	1.93388	0.740845	0.167695			Sphingobacteriaceae	2057	2550	2890	2356	1213	1582	1.14522	-2.10041	-1.82576	-0.926984	0.138216			Ectothiorhodospiraceae	0	0	0	0	0	0.967628	-1	-1	1.48381	-0.172062	0.570801
Flavobacteriaceae	16.7585	12.2893	10.7617	5.19575	10.1953	3.73553	-2.60689	-1.17171	-2.22502	-2.00121	0.0453461	1		Chlorobiaceae	21	12	13	27	10	7	1.26087	-1.16667	-1.66667	-0.524155	0.833005			Eggerthellaceae	0	1.022	0	5.44145	0.871624	0	3.72072	-1.05237	-1	0.556118	0.182197
Francisellaceae	0	0	0	0.577305	0	0	1.28865	-1	-1	-0.237116	0.718002			Chlamydiaceae	27	18	19	21	12	0	-1.26087	-1.42857	-10.5	-4.39648	0.0515799			Enterobacteriaceae	0	4.98227	14.9391	12.2343	11.5466	17.8033	7.11714	1.94015	1.16908	3.40879	0.0566434
Gallionellaceae	0	0	0	0	0	1.86776	-1	-1	1.93388	-0.0220394	0.332087			Criblamydiaceae	0	0	0	0	1	4	-1	1.5	3	1.16667	0.0568627			Enterococcaceae	6.27527	2.78728	0	4.64085	1.18858	1.58339	-1.24612	-1.50139	1.7917	-0.318602	0.684186
Gemellaceae	3.52812	0	0	2.30922	0	0	-1.28286	-1	-1	-1.09429	0.662645			Opitutaceae	2	2	3	3	0	7	1.25	-2	1.8	0.35	0.489896			Erysipelotrichaceae	57.6442	32.2738	12.2657	44.649	5.56179	7.86889	-1.27857	-4.5325	-1.44552	-2.41886	0.0946545
Geobacteraceae	17.6406	1.11721	0.896805	16.1645	1.69921	1.86776	-1.08126	1.1867	1.33518	0.480209	0.990201			Verrucomicrobiaceae	65	129	89	53	156	92	-1.21818	1.20611	1.03297	0.340297	0.554357			Erysiphaceae	0	0	1.69007	3.48064	0	0.870865	2.74032	-1	-1.28535	0.151655	0.42035
Gracilibacteraceae	64.3881	22.3442	0.896805	60.6171	61.1715	113.934	-1.06022	2.59493	40.0212	13.852	0.0059307	0.0163016		Chloroflexaceae	7	20	13	9	14	22	1.22222	-1.375	1.6	0.482407	0.627233			Eubacteriaceae	215.376	59.1615	39.6452	208.241	99.6405	57.8104	-1.03394	1.66184	1.43619	0.68803	0.135255
GZKB119	0	0	0.896805	0	0	0	-1	-1	-1.4484	-1.14947	0.595232			Herpetosiphonaceae	0	1	0	0	0	0	-1	-1.5	-1	-1.16667	0.55995			Fibrobacteraceae	0	0	2.05045	2.1754	0	0	2.0877	-1	-2.02523	-0.31251	0.970915
Halanaerobiaceae	7.05623	0	0	6.92766	0	0	-1.0144	-1	-1	-1.0048	0.974355			Dehalococcoidaceae	10	5	0	5	3	4	-1.71429	-1.4	3	-0.0380952	0.918312			Flammeovirgaceae	0	2.78728	1.53643	0	0	0	-1	-2.39364	-1.76821	-1.72062	0.0638372
Haliangiaceae	0	0	0	1.15461	1.69921	0	1.57731	1.8496	-1	0.80897	0.125896			Chrysiogenaceae	18	25	8	11	7	15	-1.53846	-3	1.7	-0.946154	0.409146			Flavobacteriaceae	10.4542	4.54034	12.3426	17.3153	5.26492	6.85304	1.5509	1.11079	-1.62008	0.347202	0.847058
Halomonadaceae	0.882029	0	0	0	0	0	-1.44101	-1	-1	-1.147	0.600451			Microchaetaceae	5	8	13	4	18	41	-1.16667	2	2.86667	1.23333	0.0534419			Formicidae	2.00081	0	0	0	3.26859	0	-2.00041	2.6343	-1	-0.122037	0.749532
Haloplasmataceae	1.76406	0	0	2.30922	1.69921	0	1.14483	1.8496	-1	0.664813	0.383951			Nostocaceae	16	57	70	15	54	55	-1.05882	-1.05357	-1.26316	-1.12518	0.2449			Fusobacteriaceae	1.12546	0	0	0	0	1.67722	-1.56273	-1	1.83861	-0.241372	0.798666
Halothiobacillaceae	0	1.11721	0	1.15461	3.39842	1.86776	1.57731	1.73181	1.93388	1.74767	0.0479197	1		Rivulariaceae	1	2	0	0	0	0	-1.5	-2	-1	-1.5	0.119688			Geobacteraceae	0	0	0	0	1.74325	0	-1	1.87162	-1	-0.042792	0.358238
Helicobacteraceae	0	0	0	0	1.69921	0	-1	1.8496	-1	-0.0501319	0.36795			Scytonemataceae	3	12	8	4	5	0	1.2	-2	-5	-1.93333	0.116657			Geodermatophilaceae	0.818514	0	0	0	0	0	-1.40926	-1	-1	-1.13642	0.623372
Hyphomicrobiaceae	2.64609	0	0	0	0	0	-2.32304	-1	-1	-1.44101	0.2395			Prochlorococcaceae	25	21	13	22	24	30	-1.125	1.13043	2.13333	0.712923	0.288484			Glomeraceae	0	3.40668	3.75571	0	2.90541	1.93526	-1	-1.10219	-1.4626	-1.18826	0.518559
Hyphomonadaceae	0	1.11721	0	0	0	0	-1	-1.55861	-1	-1.1862	0.522249			Prochlorotrichaceae	0	1	0	0	0	0	-1	-1.5	-1	-1.16667	0.55995			Gordoniaceae	22.0089	0	0	34.8064	0	0	1.53303	-1	-1	-0.155657	0.154477
Ignavibacteriaceae	1.76406	0	0	1.15461	0	0	-1.19319	-1	-1	-1.0644	0.783207			Deferribacteraceae	48	35	5	38	37	37	-1.25	1.05405	5.57143	1.79183	0.332803			Hahellaceae	12.4879	0	0	5.95318	0	0	-1.82165	-1	-1	-1.27388	0.186552
Intrasporangiaceae	0.882029	0	0	0	0	0	-1.44101	-1	-1	-1.147	0.600451			Deinococcaceae	57	37	35	50	38	70	-1.13462	1.02564	1.94595	0.612324	0.377705			Halanaerobiaceae	2.19089	0.613203	0	0	0	0	-2.09544	-1.3066	-1	-1.46735	0.141074
koll13	0.882029	0	0	0	0	0	-1.44101	-1	-1	-1.147	0.600451			Thermaceae	56	57	54	83	45	22	1.46552	-1.25532	-2.33333	-0.707712	0.473349			Halobacteroidaceae	1.38518	0	0	0	0.871624	0	-1.69259	1.43581	-1	-0.418926	0.77552
Kordiimonadaceae	0.882029	0	0	0	0	0	-1.44101	-1	-1	-1.147	0.600451			Acidobacteriaceae	20	25	13	29	19	18	1.40909	-1.28571	1.33333	0.48557	0.483885			Haloferacaceae	0	0	0	0	0	1.74173	-1	-1	1.87087	-0.043045	0.358569
Lachnospiraceae	4623.6	8057.32	524.631	6273.58	28351.3	16193.5	1.35671	3.51807	30.753	11.8759	0.00557053	0.00301192		Holophagaceae	13	19	16	18	5	7	1.33333	-3	-2	-1.22222	0.215854			Halomonadaceae	0	0	0	2.1754	0	0	2.0877	-1	-1	0.0292329	0.279301
Lactobacillaceae	20417.2	1020.01	303.12	6678.27	103.652	44.8263	-3.05664	-9.67342	-6.516	-6.41535	0.000664779	4.43874e-07		Chitinivibrionaceae	7	7	13	10	14	4	1.33333	1.77778	-2.5	0.203704	0.989899			Herpotrichiellaceae	0	0	3.19236	1.16021	0.688124	0	1.58011	1.34406	-2.59618	0.10933	0.794707
Leuconostocaceae	92.613	3.35163	0.896805	25.9787	0	1.86776	-3.3816	-2.67582	1.33518	-1.57408	0.0285499	1		Fibrobacteraceae	0	1	0	0	0	0	-1	-1.5	-1	-1.16667	0.55995			Hyphomicrobiaceae	4.00162	6.81336	26.29	0	14.5271	28.9321	-3.00081	1.87523	1.09339	-0.0107302	0.493504
Listeriaceae	3.52812	0	0	0.577305	0	0	-2.14492	-1	-1	-1.38164	0.240624			Alicyclobacillaceae	161	84	83	111	182	115	-1.44248	2.13953	1.37647	0.691176	0.408991			Hyphomonadaceae	0	0	0	0	1.69384	0	-1	1.84692	-1	-0.0510259	0.36915
Marinilabiaceae	14.1125	110.604	127.346	6.35036	66.2691	108.33	-1.92955	-1.64941	-1.17236	-1.58377	0.035597	1		Bacillaceae	3300	1638	1511	2700	2905	2247	-1.22206	1.77256	1.48645	0.678985	0.237608			Intrasporangiaceae	0	0	0	0	1.96115	0.870865	-1	1.98058	1.43543	0.805337	0.131788
Mariprofundaceae	0	0	0	0.577305	3.39842	0	1.28865	2.69921	-1	0.995954	0.0915217			Bacillales Family X. Incertae Sedis	43	30	30	54	54	115	1.24444	1.75	3.65625	2.2169	0.0538291			Kosmotogaceae	0	1.70334	5.77802	4.35079	0	1.93526	3.1754	-1.85167	-1.9765	-0.21759	0.89493
mb2424	0	3.35163	0	1.15461	0	0	1.57731	-2.67582	-1	-0.699504	0.524909			Listeriaceae	281	177	124	246	306	170	-1.14113	1.72067	1.36508	0.648207	0.206185			Lachnospiraceae	858.814	3506.38	3135.66	1837.7	4389.37	4797.42	2.13717	1.25168	1.52962	1.63949	0.0227839	1
Microbacteriaceae	0	0	0	0	1.69921	0	-1	1.8496	-1	-0.0501319	0.36795			Paenibacillaceae	2262	1667	1252	2626	3313	2845	1.16078	1.98622	2.27033	1.80578	0.0319914	1		Lactobacillaceae	156.331	115.182	43.3356	143.009	35.1178	26.0741	-1.09187	-3.15704	-1.61485	-1.95459	0.0884169
Micrococcaceae	0.882029	0	0	0	0	3.73553	-1.44101	-1	2.86776	0.14225	0.404943			Planococcaceae	115	68	46	101	100	78	-1.13592	1.45714	1.66667	0.662629	0.194296			Legionellaceae	1.80073	0	0	0	0	0	-1.90037	-1	-1	-1.30012	0.345929
Micromonosporaceae	1.76406	0	0	0	0	0	-1.88203	-1	-1	-1.29401	0.353734			Sporolactobacillaceae	97	44	30	97	90	111	-1	2	3.53125	1.51042	0.092357			Leptospiraceae	0	0	0	2.1754	0	0	2.0877	-1	-1	0.0292329	0.279301
ML1228J-1	4.41014	0	0	4.04114	5.09763	0	-1.06108	3.54881	-1	0.49591	0.27429			Staphylococcaceae	462	211	224	367	342	329	-1.25745	1.61502	1.4646	0.607391	0.299263			Leptotrichiaceae	1.50061	4.59902	6.76029	1.93369	2.61487	6.28958	1.12371	-1.42995	-1.05678	-0.454338	0.677742
ML635J-40	0	24.5786	16.1425	0.577305	8.49604	9.33882	1.28865	-2.53225	-1.60003	-0.947878	0.0528344			Thermoactinomycetaceae	61	40	30	34	44	48	-1.75	1.09524	1.5625	0.302579	0.955638			Leuconostocaceae	2.76248	4.25835	1.87786	3.16421	5.08447	0	1.08435	1.132	-1.93893	0.0924759	0.875251
MND4	0	0	0	0	1.69921	0	-1	1.8496	-1	-0.0501319	0.36795			Aerococcaceae	218	40	27	110	63	96	-1.96429	1.54762	3.37931	0.987548	0.498606			Lichtheimiaceae	0	1.53301	0	0	0	0	-1	-1.7665	-1	-1.2555	0.406913
Moraxellaceae	18.5226	2.23442	0	16.1645	0	0	-1.12982	-2.11721	-1	-1.41568	0.455268			Carnobacteriaceae	122	52	59	124	102	111	1.01613	1.92593	1.85246	1.59817	0.0691807			Magnaporthaceae	0	6.81336	3.75571	0	0	0.791696	-1	-4.40668	-2.06173	-2.48947	0.0252396	1
Mycoplasmataceae	0.882029	0	0	0	0	0	-1.44101	-1	-1	-1.147	0.600451			Enterococcaceae	783	536	404	592	1256	1168	-1.32155	2.33829	2.88177	1.2995	0.178473			Marinilabiliaceae	0	0	0.938929	0	0	1.08858	-1	-1	1.05092	-0.31636	0.940554
Neisseriaceae	243.44	1.11721	0.896805	74.4724	1.69921	0	-3.20952	1.1867	-1.4484	-1.15707	0.022925	1		Lactobacillaceae	28444	2631	2965	9946	1371	1079	-2.85947	-1.9177	-2.74468	-2.50728	0.00160587	6.31329e-06		Melampsoraceae	0	0	0	0	1.30744	0	-1	1.65372	-1	-0.115427	0.466101
Nitrospiraceae	0.882029	0	0	0.577305	0	0	-1.11823	-1	-1	-1.03941	0.869781			Leuconostocaceae	92	43	27	56	48	41	-1.62069	1.11111	1.48276	0.324393	0.921846			Melioribacteraceae	0	0	1.30005	0	0	0	-1	-1	-1.65003	-1.21668	0.468169
Nocardiaceae	4.41014	0	0	0	0	0	-3.20507	-1	-1	-1.73502	0.157949			Streptococcaceae	1608	1322	967	1933	2752	2306	1.20186	2.08006	2.38184	1.88792	0.027369	1		Methanobacteriaceae	0	0	0	0	0	0.311023	-1	-1	1.15551	-0.281496	0.83765
Nocardioidaceae	0.882029	0	0	0	0	0	-1.44101	-1	-1	-1.147	0.600451			Caldicoprobacteraceae	267	170	97	193	145	129	-1.37949	-1.17007	1.32323	-0.408774	0.594837			Methanococcaceae	0	0	0	1.45026	0	0	1.72513	-1	-1	-0.0916225	0.427744
Nostocaceae	0.882029	0	0.896805	0.577305	1.69921	0	-1.11823	1.8496	-1.4484	-0.239011	0.804564			Clostridiaceae	13436	19985	13759	18910	52060	45713	1.40735	2.60479	3.32207	2.44474	0.0181539	0.126687		Methanomassiliicoccaceae	0	0	0	3.48064	0	0	2.74032	-1	-1	0.246773	0.194316
NS9	0.882029	0	0	0	0	0	-1.44101	-1	-1	-1.147	0.600451			Clostridiales Family XI. Incertae Sedis	5	4	5	6	7	7	1.14286	1.5	1.28571	1.30952	0.302224			Methanomicrobiaceae	0	0	3.38014	0	0	0	-1	-1	-2.69007	-1.56336	0.199023
OM27	0.882029	0	0	1.73192	0	1.86776	1.29489	-1	1.93388	0.742925	0.235262			Clostridiales Family XIII. Incertae Sedis	483	238	202	768	758	414	1.58763	3.16667	2.03922	2.2645	0.0108864	0.000996622		Methanosarcinaceae	3.27406	0	1.53643	1.58211	3.56573	2.37509	-1.47233	2.78287	1.23715	0.849228	0.452147
Oxalobacteraceae	0	1.11721	0	0	0	1.86776	-1	-1.55861	1.93388	-0.208241	0.777642			Clostridiales Family XVII. Incertae Sedis	8	0	3	3	3	0	-2	2.5	-2.5	-0.666667	0.540686			Methylobacteriaceae	0	0	0	1.93369	0	0	1.96684	-1	-1	-0.0110523	0.318991
p-2534-18B5	0	0	0	0.577305	0	0	1.28865	-1	-1	-0.237116	0.718002			Eubacteriaceae	4364	5274	3453	5537	14810	13306	1.26867	2.80743	3.85181	2.64264	0.0331564	1		Methylococcaceae	2.00081	0	0	0	0	0	-2.00041	-1	-1	-1.33347	0.306167
Paenibacillaceae	44.1014	1.11721	0	36.9475	3.39842	0	-1.18368	1.73181	-1	-0.150623	0.600534			Heliobacteriaceae	1	0	3	2	0	0	1.33333	-1	-2.5	-0.722222	0.503379			Microbacteriaceae	0	0	1.69007	1.93369	0	0	1.96684	-1	-1.84504	-0.292731	0.937126
Pasteurellaceae	0	3.35163	0	0	0	1.86776	-1	-2.67582	1.93388	-0.580645	0.705711			Lachnospiraceae	38793	69368	35407	58636	176711	168109	1.51148	2.5474	4.74769	2.93552	0.0224943	0.569466		Microbotryaceae	0	0	0	0	0	0.290288	-1	-1	1.14514	-0.284952	0.847687
Patulibacteraceae	0	0	0	0.577305	0	0	1.28865	-1	-1	-0.237116	0.718002			Oscillospiraceae	4119	12929	21758	7177	39551	28930	1.74205	3.05877	1.3296	2.04347	0.031462	1		Microchaetaceae	0	3.83252	2.11259	4.35079	0	0	3.1754	-2.91626	-2.05629	-0.599052	0.50429
Pelagibacteraceae	0	0	0	0.577305	0	0	1.28865	-1	-1	-0.237116	0.718002			Peptococcaceae	1152	623	571	1224	1313	1068	1.06239	2.104	1.86736	1.67792	0.0515465			Micrococcaceae	0	1.91626	2.11259	0	0	0	-1	-1.95813	-2.05629	-1.67147	0.0700121
Peptococcaceae	180.816	33.5163	15.2457	204.366	183.515	121.405	1.12882	5.22336	7.15568	4.50262	0.0260815	1		Peptoniphilaceae	392	165	143	293	306	277	-1.33559	1.84431	1.92414	0.810952	0.255644			Micromonosporaceae	0.720292	0	0	1.45026	2.01144	0	1.26834	2.00572	-1	0.758021	0.216584
Peptostreptococcaceae	4.41014	7.82047	0.896805	15.0099	8.49604	9.33882	2.6536	1.06879	3.91425	2.54555	0.068757			Peptostreptococcaceae	3301	2022	1150	3712	5111	3451	1.12443	2.52619	2.9974	2.216	0.0458796	1		Microthrixaceae	0	0	4.69464	4.83422	0	2.90288	3.41711	-1	-1.36545	0.350553	0.397857
Phormidiaceae	0	0	0	0	1.69921	1.86776	-1	1.8496	1.93388	0.927829	0.0870192			Ruminococcaceae	9492	8470	6859	21543	22581	16857	2.26933	2.6656	2.45722	2.46405	6.73e-05	3.34761e-07		Moraxellaceae	0	0	3.64738	0.966843	0	0	1.48342	-1	-2.82369	-0.780089	0.437484
Piscirickettsiaceae	5.29217	2.23442	0	5.77305	0	0	1.06594	-2.11721	-1	-0.683755	0.642427			Halanaerobiaceae	0	0	0	0	1	0	-1	1.5	-1	-0.166667	0.559947			Mycobacteriaceae	33.3609	4.98227	0	0	3.88217	0.669896	-17.6804	-1.18702	1.33495	-5.84418	0.0227358	1
Planococcaceae	40.5733	7.82047	1.79361	23.0922	13.5937	5.60329	-1.69667	1.58787	2.00424	0.631811	0.753605			Halobacteroidaceae	111	27	16	68	19	18	-1.61429	-1.38095	1.11111	-0.628042	0.0793603			Mycoplasmataceae	0	3.83252	19.5008	0.644562	8.09884	15.5627	1.32228	1.73147	-1.22423	0.60984	0.887863
Porphyromonadaceae	314.002	746.297	721.031	280.57	485.974	444.528	-1.11831	-1.53348	-1.61923	-1.42367	0.0225908	0.833855		Thermoanaerobacteraceae	824	265	129	478	377	248	-1.72083	1.41948	1.9084	0.53568	0.625174			Mycosphaerellaceae	0	0	0	1.16021	0	0	1.58011	-1	-1	-0.139965	0.509026
Prevotellaceae	77.6185	108.369	117.481	55.9986	69.6676	63.504	-1.37277	-1.54002	-1.82403	-1.57894	0.00470179	0.00119068		Thermoanaerobacterales Family III. Incertae Sedis	217	71	27	137	97	59	-1.57554	1.35616	2.10345	0.628024	0.547272			Myoviridae	0	0	0	0	1.86777	0	-1	1.93388	-1	-0.022039	0.332086
Procabacteriaceae	0	1.11721	0	4.61844	0	0	3.30922	-1.55861	-1	0.250205	0.380353			Thermodesulfobiaceae	3	2	0	1	0	7	-1.66667	-2	4.5	0.277778	0.77202			Myxococcaceae	0	0	0	1.45026	0	0	1.72513	-1	-1	-0.0916225	0.427744
Propionibacteriaceae	13.2304	0	0	1.73192	0	0	-4.08113	-1	-1	-2.02704	0.0871028			Erysipelotrichaceae	3293	948	1306	3287	2212	1722	-1.00182	2.33053	1.31804	0.882248	0.131993			Natrialbaceae	0	0	0	0	1.06774	0	-1	1.53387	-1	-0.155377	0.537861
Pseudanabaenaceae	0	1.11721	0	1.15461	1.69921	0	1.57731	1.1867	-1	0.588003	0.431177			Acidaminococcaceae	182	83	51	257	119	96	1.40761	1.42353	1.84906	1.56006	0.00412478	1.58561e-05		Nectriaceae	0	0	0	0.966843	0.726353	0.483814	1.48342	1.36318	1.24191	1.36284	0.0823478
Pseudomonadaceae	0	1.11721	0.896805	0	0	0	-1	-1.55861	-1.4484	-1.33567	0.225371			Veillonellaceae	1961	1541	1384	2599	3606	3230	1.32501	2.3383	2.33189	1.9984	0.0151387	0.0271234		Neisseriaceae	36.6149	9.19804	0	1.74032	1.74325	2.32231	-10.3239	-2.99153	2.16115	-3.71811	0.0478949	1
Pseudonocardiaceae	3.52812	0	0	0	0	0	-2.76406	-1	-1	-1.58802	0.192153			Fusobacteriaceae	746	610	533	642	868	780	-1.16149	1.42157	1.46168	0.57392	0.225579			Nitrosomonadaceae	0	0	2.11259	0	0	0	-1	-1	-2.05629	-1.3521	0.287783
Puniceicoccaceae	0	1.11721	0	0	0	0	-1	-1.55861	-1	-1.1862	0.522249			Leptotrichiaceae	226	157	148	164	321	347	-1.37349	2.03145	2.32667	0.994873	0.229626			Nitrosopumilaceae	1.80073	0	0	0	0	0	-1.90037	-1	-1	-1.30012	0.345929
R4-45B	0	0	0	0.577305	0	0	1.28865	-1	-1	-0.237116	0.718002			Gemmatimonadaceae	4	5	5	3	4	4	-1.2	-1.16667	-1.16667	-1.17778	0.548055			Nitrososphaeraceae	0	5.11002	16.9007	1.93369	1.45271	18.3849	1.96684	-2.05926	1.07853	0.328703	0.971123
RB40	0	0	0	0.577305	1.69921	0	1.28865	1.8496	-1	0.712752	0.186787			Nitrospiraceae	22	13	19	8	18	0	-2.4	1.33333	-10.5	-3.85556	0.0488487	1		Nitrospiraceae	0	0	0	2.53796	0.817148	0.870865	2.26898	1.40857	1.43543	1.70433	0.0207482	1
RF16	25.5788	31.2819	44.8403	21.3603	32.285	22.4132	-1.18059	1.03014	-1.91865	-0.689698	0.184175			Planctomycetaceae	5	5	5	2	2	11	-1.75	-1.75	1.85714	-0.547619	0.759261			Nocardiaceae	0	0	0	0	1.45271	0	-1	1.72635	-1	-0.0912155	0.427115
RFP12	0	0	0	0.577305	0	0	1.28865	-1	-1	-0.237116	0.718002			Caulobacteraceae	90	157	194	81	83	166	-1.10843	-1.87059	-1.16667	-1.3819	0.0898857			Nostocaceae	0	0	0	0	1.6343	0	-1	1.81715	-1	-0.0609508	0.382725
Rhodocyclaceae	61.742	4.46884	1.79361	24.8241	11.8945	1.86776	-2.37629	2.14791	1.01955	0.263719	0.8884			Kiloniellaceae	2	0	0	0	0	0	-2	-1	-1	-1.33333	0.306324			Nymphalidae	0	1.91626	0	0	0	1.08858	-1	-1.95813	1.54429	-0.471279	0.75667
Rhodospirillaceae	6.1742	2.23442	0.896805	4.04114	0	0	-1.35309	-2.11721	-1.4484	-1.63957	0.144077			Kordiimonadaceae	0	1	0	0	0	0	-1	-1.5	-1	-1.16667	0.55995			Onygenaceae	0	0	13.145	0	4.35812	0	-1	3.17906	-7.5725	-1.79781	0.382559
Rikenellaceae	367.806	105.018	102.236	228.036	54.3747	54.1651	-1.6076	-1.89833	-1.85588	-1.78727	0.00107713	1.73742e-05		Parvularculaceae	1	1	0	0	1	0	-1.5	-1	-1	-1.16667	0.615209			Ophiostomataceae	0	0	0	0.395527	0	0	1.19776	-1	-1	-0.267412	0.797849
Rubrobacteraceae	1.76406	0	0	0	0	0	-1.88203	-1	-1	-1.29401	0.353734			Aurantimonadaceae	23	11	8	39	18	18	1.64	1.53846	2	1.72615	0.0131325	0.00804694		Opitutaceae	0	0	1.12671	0	0	0	-1	-1	-1.56336	-1.18779	0.519299
Ruminococcaceae	9383.9	6258.61	3509.2	35221.4	37584.8	31669.8	3.7528	6.00369	9.02022	6.2589	0.00024153	1.19794e-07		Bartonellaceae	2	5	8	5	10	11	1.75	1.71429	1.3	1.5881	0.0841155			Orbaceae	1.56585	0	0	0	0	0	-1.78293	-1	-1	-1.26098	0.398914
S24-7	95155	120472	131630	85187.7	69334.5	87713.9	-1.117	-1.73753	-1.50067	-1.45173	0.0303201	1		Beijerinckiaceae	2	2	3	4	0	0	1.5	-2	-2.5	-1	0.246336			Oscillospiraceae	614.606	724.775	940.515	1449.46	969.7	818.831	2.35395	1.337	-1.14824	0.847569	0.211484
Saprospiraceae	1.76406	2.23442	2.69042	0	5.09763	1.86776	-1.88203	1.67617	-1.21269	-0.47285	0.940366			Bradyrhizobiaceae	171	118	86	131	120	133	-1.30075	1.01667	1.53409	0.416669	0.744043			Oxalobacteraceae	1.63703	6.96821	3.07286	0	0	0	-1.81851	-4.48411	-2.53643	-2.94635	0.000762755	0.00272609
SAR324	0.882029	0	0	0	0	0	-1.44101	-1	-1	-1.147	0.600451			Brucellaceae	24	36	22	25	23	22	1.03846	-1.52	-1	-0.493846	0.334142			Paenibacillaceae	16.3186	1.22641	6.09011	29.0675	6.26188	6.08971	1.69596	2.56071	-1.00005	1.08554	0.0645368
SB-1	1.76406	10.0549	5.38083	1.15461	10.1953	1.86776	-1.19319	1.01164	-1.90829	-0.696615	0.469636			Hyphomicrobiaceae	16	21	0	16	15	18	-1	-1.35294	10	2.54902	0.179169			Pasteurellaceae	4.00162	5.3423	4.95071	17.0516	0	0	3.17441	-3.67115	-3.47536	-1.32403	0.244888
SBYG_4172	38.8093	3.35163	0	33.4837	6.79684	9.33882	-1.15008	1.64377	5.66941	2.05436	0.143448			Methylobacteriaceae	24	48	59	22	34	33	-1.08333	-1.38889	-1.74286	-1.40503	0.038509	1		Peptococcaceae	1.20049	8.7935	5.44579	4.74632	15.5051	7.60797	2.1079	1.62181	1.29039	1.67337	0.0638279
Scytonemataceae	0.882029	0	0	0	0	0	-1.44101	-1	-1	-1.147	0.600451			Methylocystaceae	34	30	32	36	35	41	1.05556	1.15625	1.26471	1.15884	0.26709			Peptoniphilaceae	2.84326	0	0	0	2.99826	4.12515	-2.42163	2.49913	3.06258	1.04669	0.228265
Sediment-4	0	0	0	0	1.69921	0	-1	1.8496	-1	-0.0501319	0.36795			Phyllobacteriaceae	53	48	46	55	56	33	1.03636	1.16	-1.37143	0.274978	0.860436			Peptostreptococcaceae	1.96218	16.2173	9.04572	11.055	13.2612	18.235	3.2949	-1.19369	1.83193	1.31105	0.184345
Sinobacteraceae	0.882029	0	0	0.577305	1.69921	0	-1.11823	1.8496	-1	-0.089543	0.48988			Rhizobiaceae	135	169	194	135	194	159	-1	1.1462	-1.21739	-0.357064	0.808803			Phanerochaetaceae	1.50061	14.0526	5.63357	10.1519	8.71624	2.17716	3.47135	-1.49797	-1.82745	0.0486451	0.868973
SJA-101	0.882029	0	0	0	0	0	-1.44101	-1	-1	-1.147	0.600451			Rhodobiaceae	7	20	11	5	6	0	-1.28571	-2.75	-6.5	-3.5119	0.0280173	1		Phyllobacteriaceae	0	0	4.49344	0	0	0	-1	-1	-3.24672	-1.74891	0.155221
Sphaerochaetaceae	0	0	0	1.15461	0	0	1.57731	-1	-1	-0.140898	0.51073			Xanthobacteraceae	6	9	16	6	5	0	-1	-1.57143	-9	-3.85714	0.0604518			Piscirickettsiaceae	0	0	0	1.74032	0.653718	0	1.87016	1.32686	-1	0.732339	0.171832
Sphingobacteriaceae	0	1.11721	0	0.577305	0	0	1.28865	-1.55861	-1	-0.423318	0.741382			Hyphomonadaceae	13	32	24	11	21	7	-1.15385	-1.47826	-2.88889	-1.84033	0.0613655			Planctomycetaceae	0.643118	0	0	0	0.76908	0	-1.32156	1.38454	-1	-0.31234	0.935348
Spirochaetaceae	0	0	0	0.577305	0	0	1.28865	-1	-1	-0.237116	0.718002			Rhodobacteraceae	107	105	118	97	75	67	-1.10101	-1.38961	-1.73913	-1.40992	0.0415905	1		Planococcaceae	0	0	4.91657	0	0	0.791696	-1	-1	-2.47755	-1.49252	0.187612
Sporichthyaceae	0	0	0	0.577305	0	0	1.28865	-1	-1	-0.237116	0.718002			Acetobacteraceae	61	93	110	72	72	74	1.1746	-1.28378	-1.47368	-0.527622	0.254184			Poaceae	0	0	0	0	1.6343	0	-1	1.81715	-1	-0.0609508	0.382725
Sporolactobacillaceae	16.7585	1.11721	0.896805	9.81419	0	0	-1.5878	-1.55861	-1.4484	-1.5316	0.105137			Rhodospirillaceae	90	63	83	99	75	67	1.09783	1.18462	-1.23188	0.350186	0.819099			Porphyromonadaceae	38.3238	81.4453	93.2563	47.0449	16.4711	19.8959	1.21628	-4.51761	-4.35042	-2.55059	0.0875698
Staphylococcaceae	14.1125	1.11721	2.69042	7.50497	0	0	-1.69516	-1.55861	-2.34521	-1.86633	0.052949			Anaplasmataceae	7	26	62	6	100	192	-1.125	3.64286	3.03125	1.8497	0.0196383	0.291094		Prevotellaceae	2715.59	933.095	1158.01	1284.38	237.442	248.412	-2.11259	-3.90531	-4.63242	-3.55011	0.00351098	0.0131077
Streptococcaceae	420.728	16.7582	2.69042	163.955	13.5937	7.47105	-2.54725	-1.20293	2.01924	-0.576982	0.564622			Holosporaceae	11	4	5	18	15	7	1.53846	2.83333	1.28571	1.88584	0.0408686	1		Prochlorococcaceae	1.50061	1.27751	0	0	1.00572	0	-1.7503	-1.09042	-1	-1.28024	0.412157
Streptomycetaceae	2.64609	0	0	0.577305	0	0	-1.80269	-1	-1	-1.26756	0.35876			Rickettsiaceae	14	0	5	13	10	0	-1.06667	6	-3.5	0.477778	0.708897			Prolixibacteraceae	0.947753	0	0	0	0	0	-1.47388	-1	-1	-1.15796	0.577561
Sulfobacillaceae	1.76406	0	0	0.577305	0	0	-1.46046	-1	-1	-1.15349	0.566505			Sneathiellaceae	3	1	3	2	1	0	-1.25	-1	-2.5	-1.58333	0.199561			Promicromonosporaceae	0	0	0	0	0.45084	0	-1	1.22542	-1	-0.258193	0.772734
Symbiobacteriaceae	1.76406	0	0	1.15461	0	0	-1.19319	-1	-1	-1.0644	0.783207			Erythrobacteraceae	1	12	11	1	3	7	-1	-2.8	-1.44444	-1.74815	0.0798167			Propionibacteriaceae	1.80073	0	0	0	0	0	-1.90037	-1	-1	-1.30012	0.345929
Syntrophaceae	0	3.35163	0	1.15461	0	1.86776	1.57731	-2.67582	1.93388	0.278457	0.880608			Sphingomonadaceae	142	192	159	186	94	92	1.30556	-2.02083	-1.71277	-0.809348	0.245496			Pseudeurotiaceae	0	1.91626	0	0	3.62059	2.00969	-1	1.43519	2.00484	0.813346	0.196389
Syntrophobacteraceae	3.52812	0	0	2.30922	0	0	-1.28286	-1	-1	-1.09429	0.662645			Alcaligenaceae	142	97	143	130	138	78	-1.09091	1.41414	-1.8125	-0.496423	0.625608			Pseudoalteromonadaceae	0	0	0	0	0	0.725721	-1	-1	1.36286	-0.21238	0.658321
Syntrophomonadaceae	7.05623	0	0	1.73192	3.39842	1.86776	-2.4267	2.69921	1.93388	0.735464	0.473251			Burkholderiaceae	1348	660	757	1564	490	469	1.16	-1.34553	-1.61146	-0.598998	0.233217			Pseudomonadaceae	3.9062	3.6196	3.75571	3.86737	4.21285	0.580577	-1.00662	1.10557	-2.2304	-0.710483	0.556733
Syntrophorhabdaceae	0	0	0	0	0	1.86776	-1	-1	1.93388	-0.0220394	0.332087			Comamonadaceae	100	101	108	118	139	89	1.17647	1.36893	-1.20879	0.445537	0.42878			Pseudonocardiaceae	2.25091	0	0	1.02372	0	0.36286	-1.40586	-1	1.18143	-0.408142	0.687292
Thermoactinomycetaceae	15.8765	0	0.896805	11.5461	0	0	-1.31968	-1	-1.4484	-1.25603	0.333098			Oxalobacteraceae	125	75	127	124	50	55	-1.00794	-1.48077	-2.26316	-1.58395	0.102601			Punctulariaceae	0	0	0	0	1.08953	0	-1	1.54477	-1	-0.151745	0.530931
Thermoanaerobacteraceae	3.52812	0	0	1.73192	0	0	-1.48131	-1	-1	-1.16044	0.5028			Sutterellaceae	9	5	3	12	6	7	1.27273	1.14286	1.8	1.40519	0.215643			Rhizobiaceae	1.80073	2.96774	5.13522	0	0.871624	2.63551	-1.90037	-1.72994	-1.53925	-1.72319	0.0747205
Thermodesulfobiaceae	9.70232	0	0	6.92766	0	0	-1.31079	-1	-1	-1.1036	0.519577			Ferrovaceae	1	6	3	1	4	0	-1	-1.33333	-2.5	-1.61111	0.192431			Rhodanobacteraceae	0	0	0.99416	1.02372	1.53816	0.512274	1.51186	1.76908	-1.19181	0.696375	0.290909
Thermomonosporaceae	0	0	0	0.577305	0	0	1.28865	-1	-1	-0.237116	0.718002			Hydrogenophilaceae	11	2	5	1	4	7	-4.33333	1.5	1.28571	-0.515873	0.5558			Rhodobacteraceae	6.88741	4.72677	0	2.1754	5.22974	0	-2.12852	1.07477	-1	-0.684582	0.349728
Thermotogaceae	0	0	0	0	1.69921	0	-1	1.8496	-1	-0.0501319	0.36795			Methylophilaceae	6	18	22	10	13	7	1.5	-1.33333	-2.66667	-0.833333	0.357746			Rhodospirillaceae	0.750304	5.74877	14.7881	6.17461	1.47865	1.88028	2.97226	-2.22752	-4.32653	-1.19393	0.376919
Thiotrichaceae	11.4664	0	0	3.46383	0	0	-2.46464	-1	-1	-1.48821	0.13162			Chromobacteriaceae	33	81	48	41	76	63	1.22857	-1.0641	1.3	0.488156	0.330293			Rikenellaceae	0.620942	12.2252	13.623	1.0877	1.08953	1.45144	1.17809	-4.60434	-4.52651	-2.65092	0.0105228	0.0944748
Trueperaceae	0	3.35163	0	0	5.09763	0	-1	1.32625	-1	-0.224582	0.588245			Neisseriaceae	226	176	154	241	141	133	1.06579	-1.24476	-1.15556	-0.44484	0.276625			Ruminococcaceae	208.477	138.26	104.913	494.104	223.301	140.016	2.35704	1.60631	1.32834	1.7639	0.0189706	0.83754
Turicibacteraceae	149.063	0	0	47.9163	0	0	-3.02632	-1	-1	-1.67544	0.0287404	1		Nitrosomonadaceae	5	9	5	14	12	4	2.28571	1.27273	-1.16667	0.797258	0.1721			Saccharomycetaceae	18.2536	60.6867	2.11259	2.1754	2.32242	0	-4.85071	-14.5027	-2.05629	-7.13656	0.000103917	0.000469371
Veillonellaceae	28.2249	14.5237	1.79361	49.6483	13.5937	20.5454	1.7088	-1.05964	5.94299	2.19738	0.140151			Rhodocyclaceae	19	15	22	26	15	7	1.33333	-1	-2.66667	-0.777778	0.515748			Saccharospirillaceae	0	1.91626	0	1.02372	0	1.08858	1.51186	-1.95813	1.54429	0.366007	0.818669
Verrucomicrobiaceae	0.882029	0	0	0	1.69921	0	-1.44101	1.8496	-1	-0.197137	0.665604			Sulfuricellaceae	0	0	0	2	0	0	2	-1	-1	0	0.306314			Salinisphaeraceae	0	0	0	0	0	0.45835	-1	-1	1.22918	-0.256942	0.76938
Xanthomonadaceae	0.882029	0	0.896805	1.15461	3.39842	1.86776	1.09458	2.69921	1.33518	1.70966	0.118759			Bacteriovoracaceae	7	26	13	11	19	15	1.44444	-1.33333	1.13333	0.414815	0.916616			Sandaracinaceae	0	3.06601	3.38014	0	1.30744	2.6126	-1	-1.5317	-1.1664	-1.2327	0.451805
Xenococcaceae	0	0	0	0.577305	0	0	1.28865	-1	-1	-0.237116	0.718002			Bdellovibrionaceae	2	2	5	1	1	7	-1.33333	-1.33333	1.28571	-0.460317	1			Schistosomatidae	0	0	0	2.1754	0	0	2.0877	-1	-1	0.0292329	0.279301
														Desulfobacteraceae	396	238	213	305	275	344	-1.29642	1.15417	1.6093	0.489017	0.514557			Schleiferiaceae	2.77035	2.35847	7.80033	0	2.01144	4.01938	-2.38518	-1.08651	-1.62813	-1.69994	0.111375
														Desulfobulbaceae	82	85	97	111	86	70	1.34524	1.01149	-1.375	0.327244	0.993044			Sclerotiniaceae	0	0	0	0	0	0.580577	-1	-1	1.29029	-0.236571	0.716635
														Desulfohalobiaceae	13	20	27	10	10	4	-1.25	-1.83333	-4.83333	-2.63889	0.063742			Shewanellaceae	0	0	0	0	0	0.870865	-1	-1	1.43543	-0.188189	0.604422
														Desulfomicrobiaceae	4	22	38	9	19	11	1.83333	-1.14286	-3.07692	-0.795482	0.550448			Simkaniaceae	1.38518	0	0	0	0	0	-1.69259	-1	-1	-1.23086	0.444837
														Desulfonatronumaceae	43	14	11	49	17	11	1.13333	1.1875	-1	0.440278	0.45472			Siphoviridae	0	0	1.87786	0	0	0	-1	-1	-1.93893	-1.31298	0.330049
														Desulfovibrionaceae	269	319	374	328	288	333	1.21771	-1.1069	-1.12239	-0.337191	0.915935			Solibacteraceae	3.00122	0	7.04196	7.25132	13.0744	6.53149	1.84981	7.53718	-1.05983	2.77572	0.0631917
														Desulfurellaceae	28	26	11	21	15	30	-1.30435	-1.64706	2.46154	-0.163289	0.911408			Sordariaceae	0	2.87439	0	0	0.871624	1.16115	-1	-1.69743	1.58058	-0.372285	0.728701
														Desulfuromonadaceae	51	28	27	49	18	4	-1.03922	-1.5	-4.83333	-2.45752	0.146582			Sphingobacteriaceae	3.71579	12.0989	4.52698	1.93369	3.087	2.97732	-1.45304	-2.77155	-1.31134	-1.84531	0.0532926
														Geobacteraceae	36	35	27	32	22	22	-1.11765	-1.54167	-1.20833	-1.28922	0.0986391			Sphingomonadaceae	2.25091	0	0	4.91479	0.594289	2.70936	1.62666	1.29714	2.35468	1.75949	0.0684311
														Pelobacteraceae	50	28	24	36	20	22	-1.36842	-1.36364	-1.08333	-1.2718	0.0819742			Spirochaetaceae	1.63703	4.15189	1.05629	3.15951	8.29966	1.48443	1.4186	1.67423	1.14008	1.41097	0.166945
														Cystobacteraceae	20	7	5	20	8	4	-1	1.11111	-1.16667	-0.351852	0.99995			Stachybotriaceae	0.692589	0	0	0	0	0	-1.34629	-1	-1	-1.11543	0.671233
														Myxococcaceae	1	0	0	0	0	0	-1.5	-1	-1	-1.16667	0.559953			Staphylococcaceae	0	0	0	1.0877	0	0.580577	1.54385	-1	1.29029	0.611379	0.288932
														Polyangiaceae	1	12	5	4	22	22	2	1.71429	3.42857	2.38095	0.0196423	0.195905		Streptococcaceae	4.76155	22.8898	12.513	5.62897	28.1844	18.7392	1.12829	1.21272	1.429	1.25667	0.19763
														Syntrophaceae	40	48	59	44	36	48	1.09524	-1.31579	-1.22	-0.480184	0.251989			Streptomycetaceae	3.30134	7.28178	7.33193	2.9574	7.98833	3.93564	-1.06938	1.07612	-1.57219	-0.521814	0.596048
														Syntrophorhabdaceae	18	11	24	22	24	33	1.2	2	1.34615	1.51538	0.044754	1		Streptosporangiaceae	0	0	1.05629	0	0	0	-1	-1	-1.52815	-1.17605	0.541535
														Campylobacteraceae	193	190	210	174	230	203	-1.10795	1.20833	-1.03415	-0.311256	0.772348			Strongyloididae	0	0	0	0	1.6343	0	-1	1.81715	-1	-0.0609508	0.382725
														Helicobacteraceae	214	199	296	243	206	196	1.13426	1.03483	-1.50505	0.221345	0.547353			Strophariaceae	0	1.17924	0	0	0	0	-1	-1.58962	-1	-1.19654	0.503277
														Nautiliaceae	28	52	65	17	16	30	-1.57895	-3	-2.09375	-2.22423	0.00648874	9.13398e-05		Sulfolobaceae	0	0	1.87786	0	0	0	-1	-1	-1.93893	-1.31298	0.330049
														Acidithiobacillaceae	7	2	0	3	4	4	-1.8	1.5	3	0.9	0.46593			Sutterellaceae	2.00081	0	0	0	0	0	-2.00041	-1	-1	-1.33347	0.306167
														Thermithiobacillaceae	9	2	11	5	2	0	-1.57143	-1	-6.5	-3.02381	0.076273			Synergistaceae	5.03145	2.87439	0	0	1.45271	0.967628	-3.51573	-1.41176	1.48381	-1.14789	0.236919
														Aeromonadaceae	132	74	89	154	53	48	1.16418	-1.38182	-1.82	-0.679213	0.241365			Syntrophaceae	0	0	0	0	1.30744	0	-1	1.65372	-1	-0.115427	0.466101
														Succinivibrionaceae	132	232	380	159	421	1001	1.20149	1.80769	2.62565	1.87828	0.0340003	1		Syntrophomonadaceae	0	0	1.69007	0	0.933883	0.870865	-1	1.46694	-1.28535	-0.272803	0.956861
														Alteromonadaceae	467	196	253	463	130	159	-1.0086	-1.5	-1.58385	-1.36415	0.0745851			Thalassiosiraceae	0	0	0	0	1.30744	0	-1	1.65372	-1	-0.115427	0.466101
														Colwelliaceae	24	13	30	30	15	7	1.23077	1.13333	-3.55556	-0.397151	0.455497			Thermaceae	1.80073	1.27751	4.9708	1.02372	1.53816	1.02455	-1.25697	1.07953	-2.30474	-0.827395	0.201198
														Ferrimonadaceae	6	11	16	4	8	11	-1.33333	-1.3	-1.38462	-1.33932	0.180315			Thermoanaerobacteraceae	2.3581	0	0	1.24308	2.0602	0.395848	-1.34381	2.0301	1.19792	0.628071	0.5648
														Idiomarinaceae	0	6	0	0	4	4	-1	-1.33333	3	0.222222	0.46239			Thermoanaerobacterales Family III. Incertae Sedis	4.28745	2.19001	0	0	0	0	-3.14373	-2.095	-1	-2.07958	0.027609	1
														Moritellaceae	0	0	0	0	1	0	-1	1.5	-1	-0.166667	0.559947			Thermoanaerobacterales Family IV. Incertae Sedis	25.8861	1.17924	14.6798	78.6696	0	19.1215	2.89283	-1.58962	1.26629	0.856501	0.187859
														Pseudoalteromonadaceae	51	64	94	44	61	37	-1.15217	-1.04762	-2.46154	-1.55378	0.163661			Thermodesulfobacteriaceae	0	0	5.07021	6.96127	3.92231	11.3212	4.48064	2.96115	1.88414	3.10864	0.00916081	0.0515592
														Psychromonadaceae	32	41	51	42	22	18	1.29412	-1.79167	-2.65	-1.04918	0.212457			Thermodesulfobiaceae	0	0	0	0	1.08953	0	-1	1.54477	-1	-0.151745	0.530931
														Shewanellaceae	144	83	89	135	62	55	-1.06569	-1.32812	-1.59649	-1.3301	0.059105			Thermomonosporaceae	1.50061	0	1.30005	0	0	2.67958	-1.7503	-1	1.41803	-0.444091	0.96206
														Chromatiaceae	41	22	22	51	28	11	1.23256	1.25	-1.84615	0.212135	0.953791			Thermoproteaceae	0	0	0	0	1.6125	0	-1	1.80625	-1	-0.0645826	0.38781
														Ectothiorhodospiraceae	52	32	38	51	38	30	-1.01887	1.17647	-1.25	-0.364132	0.846874			Thiotrichaceae	1.00041	0	0	4.35079	0	0	2.11665	-1	-1	0.0388817	0.229897
														Enterobacteriaceae	1239	1508	1538	1504	1310	1286	1.21354	-1.15091	-1.19565	-0.377676	0.668511			Trichosporonaceae	0.600243	0	0	0	0	0	-1.30012	-1	-1	-1.10004	0.708464
														Coxiellaceae	2	2	11	7	7	11	2.25	2.25	-1	1.16667	0.130496			Trypanosomatidae	0	0	0	0	1.6343	1.08858	-1	1.81715	1.54429	0.787146	0.136244
														Legionellaceae	60	84	67	59	66	67	-1.01639	-1.26471	-1	-1.0937	0.344079			Veillonellaceae	6.83849	16.1914	18.3574	38.6764	22.4427	15.8355	4.60219	1.34364	-1.1414	1.60148	0.218961
														Methylococcaceae	71	71	89	90	92	92	1.26027	1.28767	1.03297	1.19364	0.0719478			Verrucomicrobia subdivision 3	0	0	0	0	0	0.622047	-1	-1	1.31102	-0.229659	0.699506
														Methylothermaceae	3	6	5	12	11	37	2.8	1.625	5.57143	3.33214	0.0126893	0.00415272		Vibrionaceae	0	0.901769	0	2.1754	1.86777	0.435433	2.0877	1.3329	1.21772	1.5461	0.108543
														Alcanivoracaceae	24	15	24	20	17	15	-1.18182	1.11765	-1.52941	-0.531194	0.304723			Williamsiaceae	0	0	0	0	0	1.08858	-1	-1	1.54429	-0.151903	0.531231
														Hahellaceae	14	11	8	13	13	7	-1.06667	1.15385	-1.11111	-0.341311	0.999951			Xanthomonadaceae	0	3.40668	5.63357	1.93369	1.45271	2.90288	1.96684	-1.56593	-1.55696	-0.385346	0.481121
														Halomonadaceae	64	82	105	74	57	33	1.15152	-1.42373	-3.05714	-1.10979	0.198658
														Oceanospirillaceae	51	43	65	42	29	18	-1.20455	-1.45161	-3.35	-2.00205	0.0789143
														Saccharospirillaceae	23	7	5	15	3	11	-1.47059	-1.8	1.85714	-0.471148	0.664707
														Orbaceae	11	12	19	10	22	4	-1.08333	1.71429	-3.5	-0.956349	0.568091
														Pasteurellaceae	249	384	452	245	286	307	-1.01619	-1.34028	-1.46926	-1.27524	0.058408
														Moraxellaceae	721	429	436	767	270	270	1.06362	-1.58456	-1.61029	-0.71041	0.113674
														Pseudomonadaceae	325	297	337	336	287	336	1.03364	-1.0346	-1.00296	-0.334641	0.999957
														Salinisphaeraceae	2	9	11	5	8	7	1.75	-1.1	-1.44444	-0.264815	0.757629
														Francisellaceae	36	41	83	40	50	33	1.10526	1.2093	-2.42857	-0.038002	0.490721
														Piscirickettsiaceae	26	55	16	31	19	15	1.17857	-2.71429	-1.05882	-0.864846	0.34111
														Thiotrichaceae	28	21	38	30	16	22	1.06667	-1.27778	-1.66667	-0.625926	0.187795
														Competibacteraceae	5	56	54	3	59	33	-1.4	1.05172	-1.6	-0.649425	0.26395
														Vibrionaceae	490	454	450	492	368	358	1.00407	-1.23243	-1.25556	-0.494641	0.0794977
														Sinobacteraceae	17	19	13	30	16	7	1.68421	-1.16667	-1.66667	-0.383041	0.963913
														Xanthomonadaceae	845	365	307	768	229	281	-1.1	-1.58874	-1.09187	-1.26021	0.0942954
														Mariprofundaceae	3	2	5	5	4	0	1.4	1.5	-3.5	-0.2	0.685081
														Brachyspiraceae	49	64	54	61	116	118	1.23529	1.78788	2.14286	1.72201	0.0163664	0.0787624
														Leptospiraceae	32	13	30	17	17	18	-1.78947	1.26667	-1.6	-0.707602	0.180732
														Spirochaetaceae	750	670	646	1083	982	1016	1.44282	1.46429	1.57099	1.4927	0.000190023	9.16802e-07
														Synergistaceae	68	70	32	60	121	111	-1.12903	1.70833	3.32353	1.30094	0.148273
														Acholeplasmataceae	587	266	170	444	305	329	-1.32063	1.14552	1.92442	0.583104	0.4688
														Anaeroplasmataceae	0	0	0	0	0	0	-1	-1	-1	-1	1
														Entomoplasmataceae	42	13	8	12	6	4	-3.14286	-1.875	-1.66667	-2.22817	0.00999753	0.000209229
														Spiroplasmataceae	8	2	0	9	4	4	1.1	1.5	3	1.86667	0.175442
														Mycoplasmataceae	217	131	135	152	105	100	-1.42208	-1.24299	-1.34314	-1.33607	0.00537282	3.86447e-05
														Thermodesulfobacteriaceae	8	12	0	19	15	0	2.1	1.21429	-1	0.771429	0.111078
														Thermotogaceae	44	32	30	38	70	59	-1.15	2.11765	1.90625	0.957966	0.133144
														Haloplasmataceae	45	8	3	20	10	4	-2.13636	1.2	1.2	0.0878788	0.432099
														Acidilobaceae	1	0	0	0	2	0	-1.5	2	-1	-0.166667	0.700514
														Desulfurococcaceae	4	1	0	2	2	0	-1.5	1.33333	-1	-0.388889	0.751658
														Sulfolobaceae	1	0	0	0	1	4	-1.5	1.5	3	1	0.177494
														Archaeoglobaceae	8	2	0	8	2	0	-1	-1	-1	-1	1
														Halobacteriaceae	7	13	5	8	10	18	1.11111	-1.25	2.85714	0.906085	0.364653
														Methanobacteriaceae	62	8	16	47	30	22	-1.30612	3.2	1.33333	1.07574	0.318567
														Methanocaldococcaceae	2	0	0	1	1	0	-1.33333	1.5	-1	-0.277778	1
														Methanococcaceae	1	0	0	0	0	0	-1.5	-1	-1	-1.16667	0.559953
														Methanomicrobiaceae	3	0	0	1	2	0	-1.66667	2	-1	-0.222222	0.915479
														Candidatus Methanoperedenaceae	1	0	0	3	0	0	1.66667	-1	-1	-0.111111	0.409725
														Methanosarcinaceae	25	19	13	32	18	11	1.25926	-1.05	-1.15385	-0.314862	0.712716
														Thermococcaceae	13	2	8	7	2	0	-1.66667	-1	-5	-2.55556	0.103905
														Methanomassiliicoccaceae	2	4	3	1	11	18	-1.33333	2.16667	4	1.61111	0.0729252
														Nitrosopumilaceae	0	0	0	0	1	0	-1	1.5	-1	-0.166667	0.559947
														Nitrososphaeraceae	10	0	0	4	2	0	-2	2	-1	-0.333333	0.674708
														Botryosphaeriaceae	3	0	0	0	1	0	-2.5	1.5	-1	-0.666667	0.529838
														Mycosphaerellaceae	0	0	0	0	0	0	-1	-1	-1	-1	1
														Teratosphaeriaceae	0	1	0	0	0	0	-1	-1.5	-1	-1.16667	0.55995
														Aureobasidiaceae	1	1	0	0	0	0	-1.5	-1.5	-1	-1.33333	0.22765
														Leptosphaeriaceae	0	7	11	0	4	7	-1	-1.5	-1.44444	-1.31481	0.199189
														Pleosporaceae	1	4	5	1	1	7	-1	-2	1.28571	-0.571429	0.818501
														Cyphellophoraceae	1	1	3	0	0	0	-1.5	-1.5	-2.5	-1.83333	0.0133629	0.0150457
														Herpotrichiellaceae	1	7	3	5	4	0	2.33333	-1.5	-2.5	-0.555556	0.701441
														Verrucariaceae	1	0	0	0	0	0	-1.5	-1	-1	-1.16667	0.559953
														Aspergillaceae	3	1	5	3	5	30	-1	2.33333	4.57143	1.96825	0.0426615	1
														Thermoascaceae	0	0	0	3	0	0	2.5	-1	-1	0.166667	0.218535
														Trichocomaceae	1	0	0	0	1	0	-1.5	1.5	-1	-0.333333	1
														Arthrodermataceae	0	0	3	0	1	0	-1	1.5	-2.5	-0.666667	0.529832
														Helotiaceae	1	4	0	0	1	0	-1.5	-2	-1	-1.5	0.128968
														Pseudeurotiaceae	5	14	5	3	12	4	-1.4	-1.14286	-1.16667	-1.23651	0.44529
														Glomerellaceae	2	9	19	1	12	11	-1.33333	1.27273	-1.61538	-0.558664	0.450428
														Plectosphaerellaceae	1	0	3	0	0	0	-1.5	-1	-2.5	-1.66667	0.0798278
														Clavicipitaceae	1	0	3	1	0	0	-1	-1	-2.5	-1.5	0.250206
														Cordycipitaceae	3	1	0	8	6	4	2	2.66667	3	2.55556	0.0120313	0.00206945
														Hypocreaceae	1	1	0	0	1	0	-1.5	-1	-1	-1.16667	0.615209
														Nectriaceae	4	6	16	1	7	11	-2	1.125	-1.38462	-0.753205	0.29577
														Microascaceae	1	0	0	0	1	0	-1.5	1.5	-1	-0.333333	1
														Calosphaeriaceae	3	2	3	1	0	0	-1.66667	-2	-2.5	-2.05556	0.0224906	0.415461
														Magnaporthaceae	0	1	0	0	0	0	-1	-1.5	-1	-1.16667	0.55995
														Ophiostomataceae	0	2	0	0	1	0	-1	-1.33333	-1	-1.11111	0.65364
														Chaetomiaceae	1	0	0	0	1	0	-1.5	1.5	-1	-0.333333	1
														Sordariaceae	0	0	0	0	1	0	-1	1.5	-1	-0.166667	0.559947
														Amphisphaeriaceae	0	2	0	2	2	0	2	-1	-1	0	0.446515
														Diatrypaceae	1	1	3	3	1	0	1.66667	-1	-2.5	-0.611111	0.697138
														Orbiliaceae	0	1	0	1	0	0	1.5	-1.5	-1	-0.333333	1
														Debaryomycetaceae	39	0	0	7	3	4	-4.55556	2.5	3	0.314815	0.686348
														Dipodascaceae	2	0	0	0	0	0	-2	-1	-1	-1.33333	0.306324
														Phaffomycetaceae	0	0	3	0	1	0	-1	1.5	-2.5	-0.666667	0.529832
														Saccharomycetaceae	5	1	3	10	3	4	1.71429	1.66667	1.2	1.52698	0.115161
														Auriculariaceae	0	6	0	0	1	0	-1	-2.66667	-1	-1.55556	0.165633
														Ceratobasidiaceae	5	0	0	1	0	0	-2.33333	-1	-1	-1.44444	0.195847
														Punctulariaceae	4	0	0	0	0	0	-3	-1	-1	-1.66667	0.172554
														Gloeophyllaceae	0	0	0	3	0	0	2.5	-1	-1	0.166667	0.218535
														Hymenochaetaceae	1	0	0	0	0	0	-1.5	-1	-1	-1.16667	0.559953
														Coriolaceae	17	13	11	15	3	4	-1.11765	-3	-2.16667	-2.09477	0.0731581
														Phanerochaetaceae	1	0	0	0	0	0	-1.5	-1	-1	-1.16667	0.559953
														Polyporaceae	0	6	0	0	4	0	-1	-1.33333	-1	-1.11111	0.562816
														Bondarzewiaceae	2	0	0	1	1	0	-1.33333	1.5	-1	-0.277778	1
														Stereaceae	2	0	0	6	1	0	2	1.5	-1	0.833333	0.123145
														Marasmiaceae	0	0	3	0	1	0	-1	1.5	-2.5	-0.666667	0.529832
														Pleurotaceae	0	0	0	0	0	0	-1	-1	-1	-1	1
														Strophariaceae	0	1	0	0	0	0	-1	-1.5	-1	-1.16667	0.55995
														Serpulaceae	0	0	0	0	1	0	-1	1.5	-1	-0.166667	0.559947
														Jaapiaceae	0	0	0	0	0	0	-1	-1	-1	-1	1
														Tremellaceae	1	0	0	0	1	0	-1.5	1.5	-1	-0.333333	1
														Microbotryaceae	0	1	0	0	1	0	-1	-1	-1	-1	1
														Melampsoraceae	1	1	0	2	0	0	1.33333	-1.5	-1	-0.388889	1
														Ustilaginaceae	1	4	3	1	2	4	-1	-1.5	1.2	-0.433333	0.796195
														Mortierellaceae	0	0	0	1	5	4	1.5	3.5	3	2.66667	0.00138051	2.44079e-06
														Lichtheimiaceae	6	1	0	2	0	0	-2	-1.5	-1	-1.5	0.123152
														Glomeraceae	51	126	167	77	104	129	1.49057	-1.20755	-1.29008	-0.335686	0.808163
														Tubulinosematidae	1	0	0	0	0	0	-1.5	-1	-1	-1.16667	0.559953
														Unikaryonidae	1	0	0	0	0	0	-1.5	-1	-1	-1.16667	0.559953
														Myoviridae	24	71	67	18	45	41	-1.3	-1.55319	-1.60465	-1.48595	0.0101654	0.000464174
														Podoviridae	9	2	5	3	5	0	-2.2	1.75	-3.5	-1.31667	0.249803
														Siphoviridae	38	21	22	30	29	48	-1.25	1.34783	2.08333	0.727053	0.29327
														Marseilleviridae	0	0	0	0	0	0	-1	-1	-1	-1	1
														Mimiviridae	0	0	0	0	1	0	-1	1.5	-1	-0.166667	0.559947
														Phycodnaviridae	1	0	0	0	0	0	-1.5	-1	-1	-1.16667	0.559953
														Retroviridae	766	172	0	58	4	0	-12.8	-29	-1	-14.2667	5.14e-05	1.1889e-07

## Sheet: genus
16S-MG	M1_F	M2_F	M3_F	M1_CC	M2_CC	M3_CC	M1 CC/F fold-change	M2 CC/F fold-change	M3 CC/F fold-change	mean CC/F fold-change	p-value	adj p-value		S-MG	M1_F	M2_F	M3_F	M1_CC	M2_CC	M3_CC	M1 CC/F fold-change	M2 CC/F fold-change	M3 CC/F fold-change	mean CC/F fold-change	p-value	adj p-value		MP	M1_F	M2_F	M3_F	M1_CC	M2_CC	M3_CC	M1 CC/F fold-change	M2 CC/F fold-change	M3 CC/F fold-change	mean CC/F fold-change	p-value	adj p-value
[Eubacterium]	19.9782	5.21171	0	32.3987	7.33928	1.42853	1.56513	1.29502	1.71427	1.5248	0.0732771			Actinobaculum	17	36	21	25	55	73	1.42105	1.5	3.26087	2.06064	0.0403388	1		Acetobacter	0	0	0	0	1.81986	0	-1	1.90993	-1	-0.0300226	0.341923
[Prevotella]	26.1783	328.338	628.647	23.5223	41.9388	79.9979	-1.10406	-7.51814	-7.69102	-5.43774	0.0151639	0.0279506		Actinomyces	111	71	37	94	136	134	-1.17708	1.89041	3.48718	1.40017	0.153081			Acetobacterium	0	0	0	2.76426	2.27483	1.73485	2.38213	2.13742	1.86743	2.12899	0.00448213	3.68093e-07
[Ruminococcus]	151.559	3004.55	178.505	188.622	3300.58	814.264	1.24137	1.09846	4.52212	2.28732	0.159312			Arcanobacterium	0	0	0	1	0	0	1.5	-1	-1	-0.166667	0.559903			Acetonema	0	0	0	1.15177	1.51655	1.26171	1.57589	1.75828	1.63085	1.65501	0.0221926	0.856064
02d06	6.88902	5.21171	0	7.5449	17.824	24.2851	1.07378	2.74886	13.1425	5.65506	0.0129857	0.00373312		Trueperella	14	15	0	7	6	0	-1.77778	-2.125	-1	-1.63426	0.0419141	1		Acholeplasma	0.885169	0	0	0	0	0.867425	-1.44258	-1	1.43371	-0.336291	0.991468
5-7N15	15.8448	62.5405	65.9692	18.1965	5.24235	21.428	1.13179	-8.91155	-2.90119	-3.56032	0.0587414			Varibaculum	31	26	13	14	30	40	-2.0625	1.14286	2.8	0.626786	0.725283			Acidihalobacter	0	0	0	0	0	1.54209	-1	-1	1.77104	-0.0763184	0.404686
Acetobacterium	0	0	0	1.33145	1.04847	0	1.66573	1.52423	-1	0.729987	0.173497			Actinopolyspora	3	1	0	4	0	0	1.2	-1.5	-1	-0.433333	0.999793			Acinetobacter	0	0	1.39644	0	0	0	-1	-1	-1.69822	-1.23274	0.441832
Acholeplasma	1.3778	0	0	0.887635	0	0	-1.16975	-1	-1	-1.05658	0.812197			Actinospica	2	0	3	1	0	0	-1.33333	-1	-2.5	-1.61111	0.139639			Actinobacillus	2.75386	0	0	12.2856	0	0	3.00505	-1	-1	0.335017	0.112154
Acidaminobacter	26.8672	5.21171	3.88054	9.32017	3.14541	0	-2.55007	-1.40158	-2.94027	-2.29731	0.0190403	0.225519		Catenulispora	0	0	0	0	0	0	-1	-1	-1	-1	1			Actinomyces	0.826158	0	0	2.9617	11.6991	0	1.75564	6.84956	-1	2.53507	0.0202565	0.399216
Acidovorax	0	0	0	0.443818	0	0	1.22191	-1	-1	-0.259364	0.775882			Corynebacterium	43	41	31	43	30	32	-1	-1.34375	1.0303	-0.437816	0.500884			Actinoplanes	0.495695	0	0	0	2.79979	0	-1.24785	2.3999	-1	0.0506827	0.35559
Acinetobacter	14.467	5.21171	0	12.4269	0	0	-1.14141	-3.60585	-1	-1.91575	0.229618			Gordonia	6	0	0	5	4	0	-1.14286	3	-1	0.285714	0.384764			Advenella	0	0	0	0.921419	0	0	1.46071	-1	-1	-0.179763	0.586633
Actinocorallia	0	0	0	0.443818	0	0	1.22191	-1	-1	-0.259364	0.775882			Mycobacterium	62	61	68	55	66	28	-1.12281	1.07937	-2.33333	-0.792258	0.255169			Aeromonas	0	0.469824	0	0	0	0	-1	-1.23491	-1	-1.0783	0.764282
Actinomyces	3.44451	0	0	0.887635	0	0	-1.88546	-1	-1	-1.29515	0.302821			Nocardia	34	13	5	20	11	16	-1.63636	-1.15385	2.57143	-0.0729271	0.854884			Afipia	0	0	0	0.863831	0	0	1.43192	-1	-1	-0.189362	0.606937
Adlercreutzia	517.366	18.241	0	323.099	2.09694	1.42853	-1.59756	-4.94051	1.71427	-1.60794	0.242609			Rhodococcus	85	58	65	75	79	65	-1.12987	1.35	-1	-0.259957	0.618943			Akkermansia	0	0	0	0	0.909932	0.69394	-1	1.45497	1.34697	0.600645	0.302668
Aeriscardovia	0.688902	0	0	0	0	0	-1.34445	-1	-1	-1.11482	0.672684			Segniliparus	1	0	0	0	1	0	-1.5	1.5	-1	-0.333333	0.999943			Alcanivorax	0	0	0	0	0	0.603426	-1	-1	1.30171	-0.232762	0.70715
Aerococcus	738.503	101.628	93.1329	253.864	1.04847	58.5699	-2.89413	-33.9936	-1.57063	-12.8194	0.00308278	2.78076e-11		Tomitella	4	2	3	2	1	4	-1.5	-1.33333	1.2	-0.544444	0.616853			Algibacter	0.774523	0	0	0	0	0	-1.38726	-1	-1	-1.12909	0.63972
AF12	139.158	135.504	240.593	81.6624	20.9694	22.8565	-1.68724	-5.98642	-9.75974	-5.81113	0.00583152	8.98402e-06		Williamsia	1	0	5	0	0	0	-1.5	-1	-3.5	-2	0.0424656	1		Alicyclobacillus	23.4546	24.9926	31.1849	9.23009	9.80853	28.1574	-2.26664	-2.28586	-1.10039	-1.8843	0.0584506
Agarivorans	0	0	0	0.443818	0	0	1.22191	-1	-1	-0.259364	0.775882			Cryptosporangium	0	0	3	0	0	0	-1	-1	-2.5	-1.5	0.218554			Alistipes	0.427323	8.88144	9.18691	0.863831	1.51655	2.31313	1.17983	-3.09435	-2.59368	-1.50273	0.036811	1
Aggregatibacter	0	2.60585	0	0	0	0	-1	-2.30293	-1	-1.43431	0.242077			Frankia	11	9	8	9	9	8	-1.18182	-1	-1	-1.06061	0.785898			Alkaliphilus	0	0.714132	0	0	3.15949	0	-1	1.90097	-1	-0.0330096	0.305633
Akkermansia	0	0	0	0	1.04847	0	-1	1.52423	-1	-0.158588	0.54406			Blastococcus	0	1	0	0	4	4	-1	2	3	1.33333	0.0486457	1		Alloprevotella	5.15777	3.34749	2.26922	6.2824	0	0	1.15712	-2.67375	-2.13461	-1.21708	0.154453
Alcanivorax	0	0	0	0.443818	1.04847	0	1.22191	1.52423	-1	0.582048	0.328077			Nakamurella	0	2	0	0	2	0	-1	-1	-1	-1	1			Alloscardovia	1.0327	0	0	0	0	0	-1.51635	-1	-1	-1.17212	0.549183
Alicyclobacillus	0	0	0	0.443818	0	0	1.22191	-1	-1	-0.259364	0.775882			Sporichthya	1	0	0	0	0	0	-1.5	-1	-1	-1.16667	0.559994			Amycolatopsis	1.54905	0	0	0	0	0.578284	-1.77452	-1	1.28914	-0.495127	0.579918
Alkaliphilus	36.5118	0	0	12.4269	1.04847	0	-2.66945	1.52423	-1	-0.715071	0.148968			Glycomyces	5	2	10	8	8	4	1.42857	2.5	-2	0.642857	0.650847			Amycolicicoccus	0	2.23166	0	0	2.27483	0	-1	1.0102	-1	-0.329933	0.986503
Allobaculum	2.06671	307.491	931.329	1.77527	189.773	307.135	-1.0772	-1.61384	-3.01917	-1.9034	0.0413182	1		Haloglycomyces	17	4	3	20	5	0	1.15789	1.16667	-2.5	-0.0584795	0.885934			Anabaena	0	0	0	0	2.27483	0	-1	2.13742	-1	0.045805	0.267951
Ammoniphilus	0	0	0	0.443818	0	0	1.22191	-1	-1	-0.259364	0.775882			Jiangella	3	1	0	5	2	0	1.4	1.33333	-1	0.577778	0.383811			Anaerobaculum	3.09809	3.34749	0	0	0	0	-2.54905	-2.67375	-1	-2.07426	0.0258403	1
Anaerofilum	0.688902	0	0	0	0	0	-1.34445	-1	-1	-1.11482	0.672684			Georgenia	0	0	0	1	0	0	1.5	-1	-1	-0.166667	0.559903			Anaeroglobus	0	0	0	0	1.81986	0	-1	1.90993	-1	-0.0300226	0.341923
Anaerofustis	0.688902	0	0	0.887635	0	1.42853	1.07391	-1	1.71427	0.596058	0.409359			Brevibacterium	4	0	8	4	4	0	-1	3	-5	-1	0.663202			Anaeromyxobacter	0	0	0	0	4.96327	0	-1	3.48163	-1	0.493878	0.14114
Anaerophaga	0	2.60585	7.76108	0	0	2.85707	-1	-2.30293	-2.00966	-1.77086	0.0688741			Actinotalea	0	2	0	1	0	0	1.5	-2	-1	-0.5	0.700591			Anaerosalibacter	0	2.90116	3.63075	0	0	0	-1	-2.45058	-2.81538	-2.08865	0.0252359	1
Anaeroplasma	87.4906	0	15.5222	58.5839	0	17.1424	-1.47713	-1	1.09247	-0.461555	0.188908			Cellulomonas	372	457	519	512	313	312	1.37433	-1.45714	-1.65924	-0.580682	0.40092			Anaerostipes	1.29087	0	0	6.04681	2.27483	1.73485	2.44519	2.13742	1.86743	2.15001	0.0145881	0.0364087
Anaerostipes	33.7562	422.148	116.416	1114.87	145.737	357.133	31.2357	-2.87097	3.03281	10.4658	0.0452671	1		Oerskovia	0	1	0	1	0	4	1.5	-1.5	3	1	0.177453			Anaerotruncus	4.22876	9.44512	4.03417	27.4443	10.6881	6.16836	4.72715	1.1086	1.35368	2.39648	0.134338
Anaerotruncus	7.57793	39.0878	23.2832	51.9267	119.525	25.7136	5.63031	2.9577	1.09613	3.22804	0.0528422			Paraoerskovia	2	0	3	2	1	0	-1	1.5	-2.5	-0.666667	0.567174			Aneurinibacillus	0.590113	0	0.864465	0	0	0	-1.29506	-1	-1.43223	-1.24243	0.337152
Anaerovibrio	1.3778	0	0	3.99436	0	0	1.77463	-1	-1	-0.0751229	0.329926			Brachybacterium	0	7	0	2	4	0	2	-1.5	-1	-0.166667	0.789271			Aquimarina	0.826158	0	0	0	0	0	-1.41308	-1	-1	-1.13769	0.620571
Anaerovorax	3.44451	7.81756	7.76108	19.0842	6.29081	4.2856	3.87255	-1.18415	-1.55293	0.378492	0.592512			Dermabacter	1	0	0	1	1	0	-1	1.5	-1	-0.166667	0.615118			Archangium	3.09809	0	0	0	0	0	-2.54905	-1	-1	-1.51635	0.213226
Aneurinibacillus	1.3778	0	0	1.33145	0	0	-1.01391	-1	-1	-1.00464	0.982963			Dermacoccus	0	0	0	0	0	0	-1	-1	-1	-1	1			Arthrobacter	0	2.23166	2.26922	0	0	0	-1	-2.11583	-2.13461	-1.75015	0.0565577
Anoxybacillus	3.44451	0	0	0	1.04847	0	-2.72226	1.52423	-1	-0.732674	0.48379			Dermatophilus	1	0	0	2	4	0	1.33333	3	-1	1.11111	0.114937			Arthrospira	0	0	0	0	0	0.578284	-1	-1	1.28914	-0.236953	0.717593
Aquicella	0.688902	0	0	0	0	1.42853	-1.34445	-1	1.71427	-0.210061	0.673822			Arsenicicoccus	1	11	3	0	5	4	-1.5	-1.85714	1.2	-0.719048	0.248547			Aspergillus	0	0	0	0	0	1.38788	-1	-1	1.69394	-0.10202	0.444114
Arthrobacter	0	0	0	0	0	1.42853	-1	-1	1.71427	-0.0952444	0.43338			Intrasporangium	5	0	0	10	1	0	1.71429	1.5	-1	0.738095	0.15331			Asticcacaulis	0	0	2.80951	1.15177	3.03311	2.31313	1.57589	2.51655	-1.11509	0.992452	0.203501
Asticcacaulis	0	0	0	0.443818	0	0	1.22191	-1	-1	-0.259364	0.775882			Knoellia	0	1	0	0	0	0	-1	-1.5	-1	-1.16667	0.559951			Atopobium	0	0	1.13461	0	0	0.867425	-1	-1	-1.09318	-1.03106	0.893717
Azovibrio	0.688902	0	0	0	0	0	-1.34445	-1	-1	-1.11482	0.672684			Ornithinimicrobium	1	0	3	0	0	0	-1.5	-1	-2.5	-1.66667	0.0798452			Azospirillum	0.516349	0	4.53844	3.64728	2.05818	1.73485	2.24424	2.02909	-1.75066	0.84089	0.388147
B-42	0	7.81756	0	0	3.14541	0	-1	-1.90802	-1	-1.30267	0.215276			Phycicoccus	5	4	3	7	0	0	1.28571	-3	-2.5	-1.40476	0.123972			Babesia	0	5.9511	6.05126	0	2.02207	3.08418	-1	-1.97687	-1.58359	-1.52015	0.108124
Bacillus	44.0898	2.60585	3.88054	20.8594	0	4.2856	-2.01623	-2.30293	1.06888	-1.08342	0.0575971			Serinicoccus	1	2	5	1	5	0	-1	1.75	-3.5	-0.916667	0.539519			Bacillus	2.88096	2.42742	2.90926	9.75991	11.2297	6.97795	2.40934	2.98813	1.82878	2.40875	0.0104867	0.00110036
Bacteroides	574.545	1735.5	3628.3	329.756	296.717	362.848	-1.73786	-5.81654	-9.95019	-5.83486	0.00574392	3.30304e-06		Tetrasphaera	17	28	26	13	27	36	-1.26667	-1.03448	1.35714	-0.314669	0.679569			Bacteriovorax	0	0	3.30069	0	0	0	-1	-1	-2.65034	-1.55011	0.202872
Barnesiella	0	10.4234	31.0443	0	3.14541	9.99974	-1	-2.41447	-2.75375	-2.05607	0.0170846	0.0503133		Jonesia	1	2	0	1	1	4	-1	-1.33333	3	0.222222	0.431915			Bacteroides	389.644	764.694	830.39	181.005	225.149	335.45	-2.14007	-3.3753	-2.46671	-2.66069	0.00147456	2.73575e-09
Bergeriella	4.82232	0	0	1.77527	0	0	-1.80711	-1	-1	-1.26904	0.294293			Agrococcus	1	1	3	2	2	0	1.33333	1.33333	-2.5	0.0555556	0.749298			Barnesiella	16.6542	1.19022	0	0.921419	0	0.925254	-6.38532	-1.59511	1.46263	-2.1726	0.0507179
BF311	2.06671	0	0	1.77527	0	4.2856	-1.0772	-1	3.1428	0.355201	0.285821			Agromyces	1	2	0	2	4	0	1.33333	1.5	-1	0.611111	0.339			Bdellovibrio	0	0	1.13461	0	1.13742	0	-1	1.56871	-1.56731	-0.332866	0.998764
Bifidobacterium	1208.33	0	0	39.0559	0	0	-29.4801	-1	-1	-10.4934	0.00143484	1.19388e-13		Curtobacterium	9	7	8	5	1	12	-1.57143	-3	1.4	-1.05714	0.340852			Beauveria	0	0	0	1.06318	0	0	1.53159	-1	-1	-0.156137	0.539323
Blautia	100.58	450.813	65.9692	174.864	398.418	339.991	1.72416	-1.13085	5.03156	1.87496	0.163236			Glaciibacter	0	1	3	2	1	0	2	-1	-2.5	-0.5	0.810162			Bifidobacterium	498.193	4.58712	0	58.7816	3.15949	1.62275	-8.22934	-1.2767	1.81138	-2.56489	0.204849
Blvii28	146.736	91.2049	166.863	90.5388	11.5332	14.2853	-1.60729	-6.88715	-10.369	-6.28782	0.00515097	4.05341e-07		Gryllotalpicola	3	4	5	3	2	0	-1	-1.5	-3.5	-2	0.14916			Blastococcus	0.56329	0	0	0	0	0	-1.28164	-1	-1	-1.09388	0.723888
Bombiscardovia	0.688902	0	0	0	0	0	-1.34445	-1	-1	-1.11482	0.672684			Gulosibacter	1	1	0	0	0	0	-1.5	-1.5	-1	-1.33333	0.227673			Blastopirellula	0	1.48777	1.51281	0	6.06621	6.9394	-1	2.31271	2.5448	1.28584	0.0400683	1
Brevibacillus	0	0	0	0.443818	0	0	1.22191	-1	-1	-0.259364	0.775882			Humibacter	1	6	0	2	2	0	1.33333	-2	-1	-0.555556	0.418532			Blattabacterium	0	0	0	0	1.3999	0	-1	1.69995	-1	-0.100017	0.440916
Brooklawnia	0.688902	0	0	0	0	0	-1.34445	-1	-1	-1.11482	0.672684			Leifsonia	13	8	0	12	9	24	-1.07143	1.1	13	4.34286	0.0769288			Blautia	13.763	40.0892	14.58	51.7451	84.9367	90.0453	3.40957	2.06553	5.5516	3.67557	0.00579285	1.22391e-05
Butyricicoccus	0	0	0	0	1.04847	0	-1	1.52423	-1	-0.158588	0.54406			Leucobacter	2	9	13	3	6	4	1.25	-1.375	-2.5	-0.875	0.150387			Blumeria	0	0	1.81538	2.76426	0	1.38788	2.38213	-1	-1.12618	0.0853149	0.37979
Butyricimonas	0	104.234	232.832	0	16.7755	18.5709	-1	-5.65813	-11.4157	-6.02462	0.000887286	2.86805e-14		Microbacterium	45	27	21	35	28	4	-1.27027	1.03448	-3.83333	-1.35637	0.200423			Borrelia	0	0	0	0.921419	0	0	1.46071	-1	-1	-0.179763	0.586633
Butyrivibrio	3.44451	83.3873	23.2832	41.7189	69.199	61.4269	8.02989	-1.19928	2.50866	3.11309	0.0894571			Pseudoclavibacter	4	0	0	3	1	0	-1.2	1.5	-1	-0.233333	0.999779			Borreliella	0	0	0	0	1.01104	0	-1	1.50552	-1	-0.164827	0.556293
Caldanaerocella	0	0	0	0.887635	0	0	1.44382	-1	-1	-0.185394	0.598466			Rathayibacter	0	0	0	0	0	0	-1	-1	-1	-1	1			Brachyspira	0.943672	0	0	0	0.758277	2.19139	-1.47184	1.37914	2.0957	0.667666	0.359958
Caldicellulosiruptor	0	0	0	0.443818	1.04847	0	1.22191	1.52423	-1	0.582048	0.328077			Salinibacterium	0	0	0	0	0	0	-1	-1	-1	-1	1			Brassica	0	2.23166	4.53844	0	0	1.73485	-1	-2.11583	-1.75066	-1.62216	0.102844
Caldicoprobacter	2.75561	39.0878	0	3.10672	19.9209	1.42853	1.07383	-1.87437	1.71427	0.304577	0.230209			Acaricomes	0	0	0	2	0	0	2	-1	-1	0	0.306264			Brevibacillus	0	0	0	1.5357	2.02207	1.54209	1.76785	2.01104	1.77104	1.84998	0.0109194	0.00211946
Caloramator	0.688902	0	0	1.77527	0	1.42853	1.40402	-1	1.71427	0.706095	0.244123			Arthrobacter	39	21	21	39	39	24	-1	1.78261	1.13043	0.637681	0.189464			Brucella	0.619618	0	1.81538	0	0	0	-1.30981	-1	-1.90769	-1.40583	0.167776
Candidatus Azobacteroides	14.467	239.739	430.74	16.8651	44.0357	38.5704	1.14563	-5.25111	-10.6664	-4.92396	0.0239699	0.878598		Citricoccus	1	0	0	0	0	0	-1.5	-1	-1	-1.16667	0.559994			Buchnera	0	0	0	0	0	4.62627	-1	-1	3.31313	0.437711	0.151022
Candidatus Contubernalis	0	2.60585	0	0	0	0	-1	-2.30293	-1	-1.43431	0.242077			Kocuria	1	0	0	0	0	0	-1.5	-1	-1	-1.16667	0.559994			Burkholderia	2.85978	0	3.78204	2.63861	1.65442	0	-1.04768	1.82721	-2.89102	-0.703829	0.631873
Candidatus Portiera	0.688902	0	0	0	0	0	-1.34445	-1	-1	-1.11482	0.672684			Micrococcus	4	4	13	3	6	24	-1.2	1.33333	1.73333	0.622222	0.154133			Butyricicoccus	10.5414	0	4.53844	9.57508	1.65442	14.5874	-1.08348	1.82721	2.5369	1.09354	0.190092
Capnocytophaga	0	2.60585	0	0	0	0	-1	-2.30293	-1	-1.43431	0.242077			Nesterenkonia	1	0	0	1	0	0	-1	-1	-1	-1	0.999916			Butyricimonas	0	0	0	0	0	0.8164	-1	-1	1.4082	-0.197267	0.624148
Carnobacterium	2.75561	0	0	0.443818	0	0	-1.94598	-1	-1	-1.31533	0.302289			Rothia	25	14	8	19	6	12	-1.28571	-2	1.4	-0.628571	0.327754			Butyrivibrio	17.1507	96.1509	68.8442	38.0678	131.388	143.726	2.09224	1.35901	2.057	1.83608	0.0123315	0.0127584
Catonella	0	2.60585	0	2.21909	0	5.71413	2.10954	-2.30293	3.85707	1.22123	0.18501			Yaniella	0	5	0	1	0	0	1.5	-3.5	-1	-1	0.324527			Caedibacter	0	0	0.672362	0	0	0	-1	-1	-1.33618	-1.11206	0.67923
cc_115	27.5561	0	0	39.9436	0	0	1.41912	-1	-1	-0.193627	0.180224			Cellulosimicrobium	3	1	0	2	1	0	-1.25	-1	-1	-1.08333	0.723496			Caldicellulosiruptor	2.06539	0	0	0	0	0	-2.0327	-1	-1	-1.34423	0.294972
CF231	2.75561	13.0293	7.76108	3.10672	0	0	1.07383	-7.51464	-4.88054	-3.77378	0.00558104	1.17561e-06		Promicromonospora	0	0	3	0	1	0	-1	1.5	-2.5	-0.666667	0.529883			Caldilinea	0.774523	0	0	0	0	0	-1.38726	-1	-1	-1.12909	0.63972
Christensenella	0	0	0	0.443818	1.04847	0	1.22191	1.52423	-1	0.582048	0.328077			Ruania	0	2	0	3	1	0	2.5	-1.33333	-1	0.0555556	0.503325			Candida	0.47663	0	0	0	0	0	-1.23831	-1	-1	-1.07944	0.761273
Chromobacterium	15.1559	2.60585	3.88054	3.10672	0	0	-3.35946	-2.30293	-2.94027	-2.86755	0.00378122	1.25456e-09		Actinocatenispora	3	1	0	1	2	0	-1.66667	1.33333	-1	-0.444444	0.723464			Candidatus Accumulibacter	0	0	0	2.76426	0	0	2.38213	-1	-1	0.127376	0.232169
Chryseobacterium	0	0	0	0.443818	0	0	1.22191	-1	-1	-0.259364	0.775882			Actinoplanes	6	5	8	5	7	24	-1.14286	1.28571	2.6	0.914286	0.180542			Candidatus Cloacimonas	0	0	0	1.38213	0	0	1.69106	-1	-1	-0.102979	0.445653
Clostridiisalibacter	0	0	0	0.443818	0	0	1.22191	-1	-1	-0.259364	0.775882			Catenuloplanes	1	1	0	3	8	0	1.66667	3.33333	-1	1.33333	0.0535976			Candidatus Endolissoclinum	0	0	0	1.25648	0	0	1.62824	-1	-1	-0.12392	0.480556
Clostridium	212.182	99.0225	54.3275	240.993	144.689	115.711	1.13452	1.45204	2.08976	1.55877	0.0485528	1		Dactylosporangium	3	9	5	1	1	0	-1.66667	-3.66667	-3.5	-2.94444	0.00518491	3.50432e-18		Candidatus Koribacter	0	0	0	0	0	0.771045	-1	-1	1.38552	-0.204826	0.64103
Cohnella	1.3778	0	0	0	0	0	-1.6889	-1	-1	-1.22963	0.446813			Hamadaea	3	2	0	1	2	4	-1.66667	-1	3	0.111111	0.603237			Candidatus Magnetobacterium	0	0	0	1.15177	0	0	1.57589	-1	-1	-0.141371	0.511596
Collinsella	6.20012	0	0	1.33145	0	0	-2.46143	-1	-1	-1.48714	0.172475			Micromonospora	54	46	58	65	29	16	1.19643	-1.54839	-3.33333	-1.22843	0.203983			Candidatus Microthrix	0	0	5.04271	3.83925	0	4.62627	2.91962	-1	-1.06285	0.285592	0.348076
Coprobacillus	2.06671	0	0	1.77527	1.04847	0	-1.0772	1.52423	-1	-0.184321	0.754776			Salinispora	4	9	21	11	9	24	2.16667	-1	1.13043	0.7657	0.256613			Candidatus Nitrosoarchaeum	0	0	0	0	0	1.73485	-1	-1	1.86743	-0.0441916	0.360071
Coprococcus	99.2019	1613.02	531.634	303.127	1112.43	2189.94	3.01503	-1.4492	4.10758	1.89114	0.178608			Verrucosispora	3	0	0	1	0	0	-1.66667	-1	-1	-1.22222	0.409843			Candidatus Parvarchaeum	0	4.46332	0	0	2.27483	1.73485	-1	-1.51195	1.86743	-0.214841	0.882816
Coprothermobacter	7.57793	0	0	5.32581	0	0	-1.30742	-1	-1	-1.10247	0.558913			Actinopolymorpha	1	4	0	2	0	4	1.33333	-3	3	0.444444	0.780285			Candidatus Phytoplasma	0	0	1.81538	1.72766	1.81986	2.60228	1.86383	1.90993	1.20624	1.66	0.114459
Coraliomargarita	0	2.60585	0	0	0	0	-1	-2.30293	-1	-1.43431	0.242077			Marmoricola	3	0	0	1	1	0	-1.66667	1.5	-1	-0.388889	0.682544			Candidatus Ruthia	0	1.11583	1.13461	0	0	0	-1	-1.55792	-1.56731	-1.37507	0.190298
Corynebacterium	0.688902	0	0	0.887635	0	1.42853	1.07391	-1	1.71427	0.596058	0.409359			Nocardioides	3	5	0	5	7	4	1.4	1.28571	3	1.89524	0.0991463			Candidatus Solibacter	2.06539	0	7.56407	5.75887	18.1986	10.4091	1.90852	10.0993	1.29747	4.4351	0.0217541	0.685423
Crocinitomix	0.688902	0	0	0	0	0	-1.34445	-1	-1	-1.11482	0.672684			Propionicicella	5	1	0	3	0	4	-1.4	-1.5	3	0.0333333	0.738117			Candidatus Symbiothrix	0	3.9674	4.03417	0	0	0	-1	-2.9837	-3.01709	-2.3336	0.0149835	0.0587446
Cryomorpha	0	0	0	0.443818	0	0	1.22191	-1	-1	-0.259364	0.775882			Aestuariimicrobium	2	0	0	0	0	0	-2	-1	-1	-1.33333	0.306374			Capnocytophaga	0	0	0	0	0	1.38788	-1	-1	1.69394	-0.10202	0.444114
Cytophaga	0	39.0878	147.46	0.443818	9.43622	21.428	1.22191	-3.59278	-6.37956	-2.91681	0.0034468	1.01735e-10		Granulicoccus	1	4	0	0	2	0	-1.5	-1.5	-1	-1.33333	0.28296			Capronia	0	0	0	0	0.957823	0	-1	1.47891	-1	-0.173696	0.574127
Dechloromonas	0	0	0	0	1.04847	1.42853	-1	1.52423	1.71427	0.746167	0.161895			Propionibacterium	247	118	100	140	109	105	-1.75352	-1.08108	1.04902	-0.595194	0.239267			Carnobacterium	0	0	1.2967	0	0	0	-1	-1	-1.64835	-1.21612	0.469112
Defluviitalea	0.688902	2.60585	0	0.443818	1.04847	0	-1.10029	-1.51087	-1	-1.20372	0.449926			Propionimicrobium	14	2	3	10	16	12	-1.33333	4.5	2.8	1.98889	0.134861			Castellaniella	0	0	0	0	1.65442	0.630855	-1	1.82721	1.31543	0.714213	0.185622
Dehalobacter_Syntrophobotulus	7.57793	0	0	1.33145	1.04847	1.42853	-2.875	1.52423	1.71427	0.121167	0.914772			Actinoalloteichus	1	1	3	3	1	0	1.66667	-1	-2.5	-0.611111	0.697253			Catenibacterium	3.09809	4.46332	1.13461	0.863831	0	0	-1.78017	-3.23166	-1.56731	-2.19304	0.0175276	0.204264
Dehalobacterium	17.9115	211.074	438.501	39.9436	426.727	315.706	2.1065	2.0121	-1.3865	0.9107	0.274918			Actinokineospora	2	0	0	1	0	4	-1.33333	-1	3	0.222222	0.40147			Catenisphaera	0	0	0	0.62824	0	2.52342	1.31412	-1	2.26171	0.85861	0.121832
Deinococcus	6.20012	0	0	0.887635	1.04847	0	-2.83974	1.52423	-1	-0.771834	0.455989			Actinomycetospora	0	0	0	0	0	0	-1	-1	-1	-1	1			Catenulispora	0	0	0	0.921419	0	0	1.46071	-1	-1	-0.179763	0.586633
Desemzia	0	0	0	0.443818	0	0	1.22191	-1	-1	-0.259364	0.775882			Allokutzneria	1	4	8	0	4	0	-1.5	-1	-5	-2.5	0.0667917			Catonella	0	1.9837	0	0	0.866602	0	-1	-1.38969	-1	-1.1299	0.610396
Desulfococcus	0.688902	0	0	1.33145	0	0	1.23896	-1	-1	-0.253679	0.748102			Amycolatopsis	3	7	5	8	12	12	2	1.55556	2	1.85185	0.0240363	0.157986		Caulobacter	0	27.3999	3.40383	3.26336	7.73888	6.74664	2.63168	-3.01881	1.6186	0.410489	0.803547
Desulfonema	0.688902	0	0	0	0	0	-1.34445	-1	-1	-1.11482	0.672684			Kibdelosporangium	2	4	3	4	5	0	1.5	1.16667	-2.5	0.0555556	0.999824			Cecembia	0	0	1.81538	0	0	0	-1	-1	-1.90769	-1.30256	0.342858
Desulfosporosinus	102.646	54.7229	46.5665	121.162	98.5561	75.7123	1.17694	1.77276	1.60012	1.51661	0.0232696	0.67033		Kutzneria	5	6	10	3	5	0	-1.4	-1.14286	-6	-2.84762	0.0934295			Cellulomonas	1.37693	0	0	0	0	0	-1.68846	-1	-1	-1.22949	0.447048
Desulfotomaculum	19.2893	10.4234	0	20.8594	3.14541	7.14267	1.07375	-2.41447	4.57133	1.07687	0.616997			Lechevalieria	3	0	0	2	0	0	-1.25	-1	-1	-1.08333	0.705151			Cellulosilyticum	4.59644	2.85653	0	6.26445	22.4233	1.38788	1.25287	5.02897	1.69394	2.65859	0.0535461
Desulfovibrio	0.688902	0	0	0	2.09694	0	-1.34445	2.04847	-1	-0.0986607	0.513796			Lentzea	1	2	0	0	2	0	-1.5	-1	-1	-1.16667	0.682437			Cetobacterium	0.774523	0	0	0	0	0	-1.38726	-1	-1	-1.12909	0.63972
Desulfurispora	0.688902	0	0	0	0	0	-1.34445	-1	-1	-1.11482	0.672684			Prauserella	0	1	0	0	0	0	-1	-1.5	-1	-1.16667	0.559951			Chania	0	0	0	3.45532	0	0	2.72766	-1	-1	0.242554	0.195486
Dethiobacter	1.3778	0	0	0	0	0	-1.6889	-1	-1	-1.22963	0.446813			Pseudonocardia	2	4	3	6	12	12	2	2.33333	2.8	2.37778	0.00891405	1.26331e-14		Chitinophaga	0	0	0	0	0.699948	0	-1	1.34997	-1	-0.216675	0.668345
Dethiosulfatibacter	1.3778	0	0	0.887635	0	0	-1.16975	-1	-1	-1.05658	0.812197			Saccharomonospora	4	4	3	1	2	4	-2	-1.5	1.2	-0.766667	0.343914			Chlorocebus	0	2.23166	4.53844	0	0	1.73485	-1	-2.11583	-1.75066	-1.62216	0.102844
Dialister	4.13341	2.60585	0	0.887635	1.04847	2.85707	-2.12403	-1.51087	2.42853	-0.402123	0.798344			Saccharopolyspora	1	0	0	5	1	0	2.33333	1.5	-1	0.944444	0.0959763			Chromera	0	2.23166	2.26922	0	0	0	-1	-2.11583	-2.13461	-1.75015	0.0565577
Dorea	47.5343	912.049	23.2832	124.269	413.097	379.99	2.54912	-2.20201	15.1084	5.15185	0.0971623			Saccharothrix	2	11	3	3	5	4	1.25	-1.85714	1.2	0.197619	0.483717			Chryseobacterium	0	4.46332	4.53844	0	2.27483	4.93063	-1	-1.51195	1.05998	-0.483989	0.664709
Dysgonomonas	0.688902	54.7229	147.46	3.99436	13.6301	21.428	2.2293	-3.62908	-6.37956	-2.59312	0.13107			Sciscionella	0	1	0	0	2	0	-1	1.33333	-1	-0.222222	0.65363			Chthoniobacter	0	0	0	0	0	0.69394	-1	-1	1.34697	-0.217677	0.670702
Eggerthella	60.6234	0	0	23.9661	0	0	-2.41173	-1	-1	-1.47058	0.0552846			Thermobispora	0	1	0	0	0	0	-1	-1.5	-1	-1.16667	0.559951			Citreicella	0	0	0	0	0.909932	0	-1	1.45497	-1	-0.181678	0.590632
Elusimicrobium	0	0	0	0.443818	0	0	1.22191	-1	-1	-0.259364	0.775882			Thermocrispum	0	2	0	0	4	4	-1	1.5	3	1.16667	0.103539			Cladophialophora	0	0	1.00854	0	0	0	-1	-1	-1.50427	-1.16809	0.557117
Emticicia	0	0	0	0	0	1.42853	-1	-1	1.71427	-0.0952444	0.43338			Kitasatospora	1	1	3	3	2	4	1.66667	1.33333	1.2	1.4	0.281565			Clarias	0	5.10094	0	0	0	0	-1	-3.55047	-1	-1.85016	0.137394
Enterococcus	102.646	5.21171	3.88054	15.5336	0	0	-5.96833	-3.60585	-2.94027	-4.17149	0.000363359	6.72235e-15		Streptacidiphilus	14	8	13	16	2	4	1.125	-2.5	-2.5	-1.29167	0.151985			Clostridium	189.348	221.998	121.904	457.674	454.263	286.013	2.40229	2.03691	2.32449	2.25456	0.000169557	3.75709e-12
Epulopiscium	13.778	23.4527	3.88054	16.8651	9.43622	4.2856	1.19565	-2.22562	1.06888	0.0129713	0.450699			Streptomyces	325	273	257	369	307	235	1.13456	1.12364	-1.09283	0.388455	0.3235			Collimonas	1.12658	8.11514	3.30069	0	0	0	-1.56329	-5.05757	-2.65034	-3.0904	0.00070375	3.3037e-10
Erwinia	0	5.21171	3.88054	1.77527	6.29081	8.5712	1.88764	1.14963	1.79766	1.61164	0.13408			Nocardiopsis	3	0	8	3	5	4	-1	3.5	-1.66667	0.277778	0.565767			Collinsella	0.953259	0	0	0	2.27483	1.73485	-1.47663	2.13742	1.86743	0.842737	0.214764
Erysipelothrix	4.82232	0	0	4.88199	0	0	1.00875	-1	-1	-0.330418	0.98609			Herbidospora	0	6	5	0	5	0	-1	-1.14286	-3.5	-1.88095	0.212908			Coprobacillus	0.590113	0	9.61995	0	0	0	-1.29506	-1	-5.80997	-2.70168	0.0207951	0.531603
Ethanoligenens	9.64463	5.21171	27.1638	102.078	4.19388	9.99974	8.93785	-1.16433	-2.43037	1.78105	0.462839			Microbispora	12	6	5	22	11	16	1.71429	1.625	2.57143	1.97024	0.0154342	4.39087e-06		Coprococcus	1.54905	20.0747	19.2597	6.71772	100.292	56.4422	2.45636	4.63391	2.74897	3.27975	0.00197799	7.62343e-09
Exiguobacterium	0	0	0	0	0	1.42853	-1	-1	1.71427	-0.0952444	0.43338			Microtetraspora	0	0	0	0	0	0	-1	-1	-1	-1	1			Coriobacterium	0.885169	0	0	0	0	0	-1.44258	-1	-1	-1.14753	0.599339
Facklamia	4.82232	0	0	1.77527	3.14541	0	-1.80711	2.5727	-1	-0.0781344	0.734954			Nonomuraea	2	0	0	2	0	0	-1	-1	-1	-1	0.99985			Corynebacterium	0	4.69824	1.91092	1.1057	0	0	1.55285	-3.34912	-1.95546	-1.25058	0.104845
Faecalibacterium	134.336	41.6937	19.4027	117.168	39.8418	44.2845	-1.14407	-1.04426	2.16256	-0.0085894	0.478162			Streptosporangium	8	7	24	6	5	0	-1.25	-1.28571	-13	-5.17857	0.0335089	1		Cronobacter	0	0	0	3.0714	0	3.08418	2.5357	-1	2.54209	1.35926	0.0287801	1
Finegoldia	0	0	0	0.443818	0	0	1.22191	-1	-1	-0.259364	0.775882			Actinomadura	1	2	3	4	5	8	2	1.75	2	1.91667	0.0294453	1		Cupriavidus	0	2.23166	0	0	2.27483	0	-1	1.0102	-1	-0.329933	0.986503
Flavobacterium	1.3778	0	0	0.443818	1.04847	0	-1.38218	1.52423	-1	-0.285983	0.953591			Spirillospora	0	0	0	0	1	0	-1	1.5	-1	-0.166667	0.559946			Cycloclasticus	0	0	0	1.38213	0.909932	0	1.69106	1.45497	-1	0.715344	0.184725
Flexithrix	0	0	0	0.443818	0	0	1.22191	-1	-1	-0.259364	0.775882			Alloscardovia	26	21	39	21	36	49	-1.21739	1.65217	1.2439	0.559562	0.240118			Cytophaga	0	0	3.89009	2.9617	0	0.991343	2.48085	-1	-1.96905	-0.162731	0.81702
Fluviicola	2.06671	2.60585	7.76108	0	2.09694	1.42853	-2.03335	-1.12422	-2.84701	-2.00153	0.0592127			Bifidobacterium	60459	1009	907	4306	1686	1659	-14.0346	1.66963	1.82728	-3.51256	0.375888			Dehalobacter	0	0	2.01709	0	4.04414	1.54209	-1	3.02207	-1.1341	0.29599	0.322464
Fructobacillus	0.688902	0	0	0.443818	0	0	-1.10029	-1	-1	-1.03343	0.889817			Gardnerella	24	24	16	21	54	57	-1.13043	2.15385	3.27778	1.43373	0.112791			Deinococcus	0	0	0	0	0	0.578284	-1	-1	1.28914	-0.236953	0.717593
Fusibacter	36.5118	7.81756	0	21.7471	0	0	-1.62175	-4.90878	-1	-2.51018	0.0940291			Metascardovia	6	8	5	6	32	4	-1	3.4	-1.16667	0.411111	0.309176			Desulfitobacterium	0	7.14132	1.81538	0	5.45959	5.55152	-1	-1.22544	1.97923	-0.0820705	0.653418
Gallicola	0	2.60585	0	0	0	0	-1	-2.30293	-1	-1.43431	0.242077			Scardovia	1	0	0	1	0	0	-1	-1	-1	-1	0.999916			Desulfobulbus	3.09809	0	2.26922	3.45532	0	4.73141	1.07007	-1	1.57673	0.548934	0.458475
Gallionella	0	0	0	0	0	1.42853	-1	-1	1.71427	-0.0952444	0.43338			Adlercreutzia	1545	160	147	940	273	202	-1.64225	1.69753	1.36913	0.474803	0.678086			Desulfococcus	0	0	0	1.25648	0.827211	0	1.62824	1.41361	-1	0.680615	0.2144
Garciella	11.0224	0	0	1.33145	0	0	-3.90894	-1	-1	-1.96965	0.0973951			Atopobium	75	69	26	83	96	97	1.1039	1.38028	3.53571	2.00663	0.116434			Desulfosporosinus	0.826158	1.9837	2.01709	1.25648	4.11636	2.25531	1.15226	1.53535	1.0593	1.24897	0.425384
Gardnerella	0.688902	0	0	0	0	0	-1.34445	-1	-1	-1.11482	0.672684			Collinsella	36	13	13	39	29	16	1.07895	2.06667	1.2	1.44854	0.129046			Desulfotignum	1.32775	0	0	0	4.04414	0	-1.66388	3.02207	-1	0.119398	0.485517
Gemella	2.75561	0	0	1.33145	0	0	-1.42749	-1	-1	-1.1425	0.561975			Eggerthella	162	21	8	87	56	36	-1.8427	2.52174	3.8	1.49301	0.31114			Desulfotomaculum	0	1.11583	0	0	7.96191	2.77576	-1	3.19719	2.38788	1.52836	0.0260734	1
Geobacillus	0.688902	0	0	0	0	0	-1.34445	-1	-1	-1.11482	0.672684			Enterorhabdus	1346	133	71	1071	169	97	-1.25629	1.26667	1.35616	0.455513	0.609158			Desulfurivibrio	2.06539	4.46332	0	0	0	0	-2.0327	-3.23166	-1	-2.08812	0.0277458	1
Geobacter	12.4002	2.60585	3.88054	9.76399	1.04847	0	-1.2241	-1.51087	-2.94027	-1.89175	0.135974			Olsenella	82	58	39	125	143	125	1.5119	2.41667	3.09756	2.34204	0.0113265	9.69244e-11		Desulfuromonas	0	0	0	0	0	1.38788	-1	-1	1.69394	-0.10202	0.444114
GeoSporobacter	11.7113	0	0	8.87635	2.09694	0	-1.26066	2.04847	-1	-0.0707291	0.879494			Rubrobacter	1	0	3	1	1	0	-1	1.5	-2.5	-0.666667	0.565351			Devosia	0	0	0	0	0	1.38788	-1	-1	1.69394	-0.10202	0.444114
Gillisia	0	0	0	0.443818	0	0	1.22191	-1	-1	-0.259364	0.775882			Conexibacter	3	1	3	2	1	0	-1.25	-1	-2.5	-1.58333	0.199649			Dictyoglomus	0	0	1.51281	2.30355	0	23.1313	2.15177	-1	7.15419	2.76865	0.00610598	2.76432e-05
Gracilibacter	0.688902	0	3.88054	2.66291	1.04847	7.14267	1.73413	1.52423	1.55473	1.60437	0.104432			Patulibacter	1	4	8	4	4	4	2	-1	-1.66667	-0.222222	0.841743			Dorea	46.5938	32.4792	25.9095	83.6268	95.4867	41.4453	1.7621	2.82741	1.55665	2.04872	0.0109832	0.0039687
Granulicatella	108.847	13.0293	0	29.7358	2.09694	0	-3.4928	-3.66842	-1	-2.7204	0.00504597	1.35481e-07		Solirubrobacter	25	7	13	25	9	4	-1	1.22222	-2.5	-0.759259	0.445104			Draconibacterium	0.65223	0	0	0	0	0	-1.32611	-1	-1	-1.1087	0.687277
Guggenheimella	0.688902	0	0	0	0	1.42853	-1.34445	-1	1.71427	-0.210061	0.673822			Candidatus Microthrix	0	4	0	0	1	0	-1	-2	-1	-1.33333	0.257838			Dysgonomonas	0	15.8932	8.95175	0	0	1.0676	-1	-8.94659	-3.57014	-4.50558	0.00275559	5.54184e-08
gutmetagenome	1.3778	0	0	0.443818	0	0	-1.38218	-1	-1	-1.12739	0.631091			Hydrogenivirga	0	0	3	0	2	0	-1	2	-2.5	-0.5	0.79431			Elizabethkingia	0	0	0	1.25648	0	0	1.62824	-1	-1	-0.12392	0.480556
Haemophilus	0	5.21171	0	0	0	1.42853	-1	-3.60585	1.71427	-0.963863	0.398949			Thermocrinis	5	4	0	10	2	0	1.71429	-1.5	-1	-0.261905	0.556682			Entamoeba	1.23924	1.78533	3.63075	1.38213	0	0	1.04411	-1.89266	-2.81538	-1.22131	0.0886921
Halothiobacillus	0	2.60585	0	0.443818	2.09694	0	1.22191	-1.12422	-1	-0.30077	0.97906			Persephonella	23	16	16	13	8	8	-1.66667	-1.8	-1.8	-1.75556	0.0145406	2.09749e-07		Enterobacter	0	0	5.58578	3.18953	4.19969	4.2704	2.59476	3.09984	-1.20978	1.49494	0.0958202
Helcococcus	0	0	0	0.887635	0	0	1.44382	-1	-1	-0.185394	0.598466			Sulfurihydrogenibium	13	1	0	1	1	4	-5	-1	3	-1	0.645668			Enterococcus	4.31855	3.24605	0	2.14998	1.65442	2.52342	-1.52255	-1.43554	2.26171	-0.232126	0.73987
Hespellia	0.688902	2.60585	0	1.33145	5.24235	1.42853	1.23896	1.57242	1.71427	1.50855	0.154959			Desulfurobacterium	17	16	8	28	13	12	1.57895	-1.2	1.4	0.592982	0.254493			Enterorhabdus	0	0	0	1.38213	0	0	1.69106	-1	-1	-0.102979	0.445653
Holdemania	1.3778	2.60585	0	1.77527	0	0	1.11767	-2.30293	-1	-0.728419	0.391802			Fimbriimonas	7	5	5	4	4	0	-1.5	-1.16667	-3.5	-2.05556	0.0958303			Eremothecium	0	4.46332	2.26922	0	2.27483	0	-1	-1.51195	-2.13461	-1.54885	0.151496
Ignavibacterium	1.3778	0	0	0.443818	0	0	-1.38218	-1	-1	-1.12739	0.631091			Rhodothermus	1	0	0	0	1	0	-1.5	1.5	-1	-0.333333	0.999943			Erysipelatoclostridium	1.23924	4.51031	0	0	0	0	-1.61962	-3.25515	-1	-1.95826	0.0422022	1
Isobaculummelis	2.75561	0	0	0.887635	0	0	-1.64689	-1	-1	-1.21563	0.427313			Salisaeta	26	4	16	59	8	8	2.17857	1.66667	-1.8	0.681746	0.498216			Escherichia	0	2.23166	1.13461	0	2.02207	7.49679	-1	-1.05211	3.02966	0.325849	0.237345
Jeotgalicoccus	0.688902	0	0	0.443818	0	0	-1.10029	-1	-1	-1.03343	0.889817			Bacteroides	142192	189070	203625	164977	100156	120798	1.16024	-1.88774	-1.68565	-0.804384	0.159629			Eubacterium	146.842	68.8991	41.5761	160.49	125.219	78.4017	1.0917	1.79437	1.84509	1.57705	0.0454997	1
Kingella	104.024	0	0	31.511	0	0	-3.16386	-1	-1	-1.72129	0.0345047	1		Alkaliflexus	597	709	786	732	375	409	1.22538	-1.88594	-1.91727	-0.85928	0.184017			Exiguobacterium	7.62607	4.97832	7.855	3.18953	7.7406	7.7401	-1.8549	1.39584	-1.0118	-0.490288	0.774829
Kocuria	0	0	0	0	0	1.42853	-1	-1	1.71427	-0.0952444	0.43338			Anaerophaga	43	82	94	49	50	65	1.13333	-1.61538	-1.43284	-0.638296	0.144839			Facklamia	1.37693	2.23166	0	0	0	0.660895	-1.68846	-2.11583	1.33045	-0.824616	0.181675
Kosmotoga	0	0	0	0	1.04847	0	-1	1.52423	-1	-0.158588	0.54406			Marinilabilia	102	136	160	116	53	61	1.13462	-2.50909	-2.57143	-1.3153	0.113383			Faecalibacterium	0.427323	9.27444	1.2967	11.53	18.9077	4.62627	5.57405	1.85443	2.00997	3.14615	0.0226737	1
Kurthia	2.75561	0	0	0.887635	0	0	-1.64689	-1	-1	-1.21563	0.427313			Thermophagus	43	43	45	52	32	20	1.2	-1.32353	-2.13636	-0.753298	0.269641			Faecalitalea	0	0	2.4205	3.7136	2.02207	0	2.8568	2.01104	-2.21025	0.885861	0.294536
L7A_E11	7.57793	0	0	3.99436	0	1.42853	-1.59782	-1	1.71427	-0.294519	0.565559			Barnesiella	5831	4437	4870	6687	2245	2775	1.14675	-1.97552	-1.75441	-0.861061	0.14509			Fermentimonas	0	0	0	0	0	1.26171	-1	-1	1.63085	-0.123048	0.479053
Lachnobacterium	0.688902	0	0	0.443818	2.09694	0	-1.10029	2.04847	-1	-0.0172729	0.360805			Butyricimonas	4247	3812	4551	4644	2496	2622	1.09343	-1.52682	-1.73514	-0.722842	0.13248			Fervidicella	1.85886	0	0	0	0	1.38788	-1.92943	-1	1.69394	-0.411829	0.869665
Lachnospira	4.82232	52.1171	11.6416	27.9605	41.9388	45.7131	4.39154	-1.23165	3.49761	2.21917	0.110935			Coprobacter	10421	14877	15830	11514	7221	9184	1.10486	-2.05995	-1.72349	-0.892858	0.12389			Fibrobacter	0	0	2.20248	1.72766	0	0	1.86383	-1	-2.10124	-0.41247	0.88404
Lacticigenium	6.88902	2.60585	0	0.887635	0	0	-3.07831	-2.30293	-1	-2.12708	0.0293629	1		Dysgonomonas	2160	2784	2845	2342	1417	1562	1.08418	-1.96335	-1.82033	-0.899835	0.108973			Finegoldia	0	0	0	0	1.2999	0	-1	1.64995	-1	-0.116683	0.468212
Lactobacillus	15253.7	2290.55	1272.82	4893.09	62.9081	34.2848	-3.11653	-35.3199	-35.1336	-24.5233	1.25e-05	3.43521e-16		Odoribacter	6	7	5	14	4	4	2	-1.5	-1.16667	-0.222222	0.723475			Flavobacterium	4.81925	0	4.67597	9.98204	1.88262	1.26171	1.75709	1.94131	-2.04677	0.550543	0.6545
Lactococcus	17.2226	0	0	11.9831	1.04847	2.85707	-1.3747	1.52423	2.42853	0.859355	0.580086			Paludibacter	7	25	24	14	6	24	1.77778	-3.375	-1	-0.865741	0.623629			Fluviicola	4.13079	3.9674	2.01709	1.5357	0	0	-1.73397	-2.9837	-2.00854	-2.24207	0.0197369	0.290229
Lampropedia	0.688902	0	0	0.443818	0	0	-1.10029	-1	-1	-1.03343	0.889817			Parabacteroides	8213	11568	11821	9285	5950	7254	1.13049	-1.94388	-1.62941	-0.814267	0.145512			Formosa	0.774523	0	0	0	2.27483	0	-1.38726	2.13742	-1	-0.0832821	0.54267
LCP-6	0.688902	0	0	0	0	0	-1.34445	-1	-1	-1.11482	0.672684			Porphyromonas	14421	16724	17656	16830	8442	10701	1.16702	-1.98081	-1.64982	-0.821203	0.165302			Fusarium	0	0	0	0.767849	1.01104	0.771045	1.38392	1.50552	1.38552	1.42499	0.0600895
Leuconostoc	45.4676	5.21171	0	7.5449	0	0	-4.97308	-3.60585	-1	-3.19298	0.00491434	4.39254e-08		Proteiniphilum	265	314	341	335	156	198	1.26217	-2	-1.715	-0.817609	0.217745			Fusobacterium	0	0	0	0	0	2.67295	-1	-1	2.33648	0.112159	0.237802
Limnobacter	0	0	0	0	0	1.42853	-1	-1	1.71427	-0.0952444	0.43338			Tannerella	5191	8119	8452	5719	3870	5037	1.10168	-2.09737	-1.67771	-0.891135	0.125674			Gaeumannomyces	0	0	0	0	0	1.26171	-1	-1	1.63085	-0.123048	0.479053
Listeria	2.75561	0	0	0.443818	0	0	-1.94598	-1	-1	-1.31533	0.302289			Alloprevotella	14	4	16	16	4	0	1.125	-1	-9	-2.95833	0.14016			Galerina	0	1.37333	0	0	0	0	-1	-1.68667	-1	-1.22889	0.448017
Lutispora	2.06671	2.60585	0	0.443818	1.04847	0	-1.66408	-1.51087	-1	-1.39165	0.226605			Hallella	692	807	891	780	449	579	1.1268	-1.79379	-1.53701	-0.734665	0.154594			Gallaecimonas	0	0	1.39644	0	0	0	-1	-1	-1.69822	-1.23274	0.441832
Maribacter	0	0	3.88054	0	1.04847	2.85707	-1	1.52423	-1.21072	-0.228828	0.993268			Paraprevotella	148	190	228	199	116	166	1.34	-1.62712	-1.36905	-0.552055	0.410815			Gardnerella	0	0	0	1.25648	0	0	1.62824	-1	-1	-0.12392	0.480556
Marinibacillus	0	0	0	0	1.04847	0	-1	1.52423	-1	-0.158588	0.54406			Prevotella	59625	69585	73207	68783	37401	43488	1.15359	-1.86047	-1.68335	-0.796743	0.156374			Geobacillus	1.77034	0	0.825172	0	2.59981	4.69584	-1.88517	2.2999	2.37006	0.928266	0.293224
Marinobacter	0	0	0	0	1.04847	0	-1	1.52423	-1	-0.158588	0.54406			Draconibacterium	176	345	299	175	190	214	-1.00565	-1.80729	-1.39352	-1.40215	0.0829059			Geobacter	0	0	0	0	2.42649	0	-1	2.21324	-1	0.0710809	0.254387
Mariprofundus	0	0	0	0.443818	2.09694	0	1.22191	2.04847	-1	0.756793	0.165466			Prolixibacter	841	1061	1064	968	528	619	1.15065	-2.00566	-1.71659	-0.857198	0.149607			Geotrichum	0	0	0	4.6071	0	3.08418	3.30355	-1	2.54209	1.61521	0.0171888	0.139196
Marvinbryantia	0	13.0293	0	0.443818	8.38775	34.2848	1.22191	-1.44683	18.1424	5.9725	0.0241364	1		Alistipes	6992	6797	6712	8297	3278	4005	1.18659	-2.07287	-1.67557	-0.853948	0.172934			Gilliamella	1.0776	0	0	0	0	0	-1.5388	-1	-1	-1.1796	0.534716
Melissococcus	0.688902	0	0	0	0	0	-1.34445	-1	-1	-1.11482	0.672684			Rikenella	721	1924	3262	827	1379	1574	1.14661	-1.39464	-2.07107	-0.773032	0.192027			Gluconobacter	0	4.46332	4.53844	0	0	3.4697	-1	-3.23166	-1.19539	-1.80902	0.192393
Methylophaga	0	0	0	0.443818	0	0	1.22191	-1	-1	-0.259364	0.775882			Candidatus Cardinium	0	2	0	0	2	4	-1	-1	3	0.333333	0.260733			Gordonia	15.1462	0	0	27.6426	0	0	1.72881	-1	-1	-0.0903966	0.133731
Methyloversatilis	0.688902	0	0	0	0	0	-1.34445	-1	-1	-1.11482	0.672684			Algoriphagus	508	650	553	557	277	344	1.09608	-2.33692	-1.60405	-0.948295	0.133702			Granulicella	0	0	0	1.15177	0	1.26171	1.57589	-1	1.63085	0.735581	0.169394
Microbulbifer	2.06671	0	0	0	0	0	-2.03335	-1	-1	-1.34445	0.294761			Echinicola	31	52	47	46	20	12	1.45455	-2.45455	-3.5	-1.5	0.213663			Gynuella	0	2.23166	0	0.813017	0	1.73485	1.40651	-2.11583	1.86743	0.386034	0.786306
Microcoleus	0	0	0	0	1.04847	1.42853	-1	1.52423	1.71427	0.746167	0.161895			Adhaeribacter	71	129	155	80	66	77	1.12329	-1.92647	-1.98734	-0.930175	0.119651			Haematobacter	0	1.78533	0	0	1.81986	0	-1	1.00912	-1	-0.330292	0.988367
Microlunatus	1.3778	0	0	0	0	0	-1.6889	-1	-1	-1.22963	0.446813			Anditalea	2	7	10	3	5	12	1.25	-1.28571	1.16667	0.376984	0.872473			Haemophilus	0	6.2216	3.30069	0	0	0	-1	-4.1108	-2.65034	-2.58705	0.0102527	0.000555638
Mogibacterium	0	0	0	1.33145	2.09694	0	1.66573	2.04847	-1	0.904732	0.0948403			Cytophaga	642	985	917	719	487	554	1.11957	-2.0184	-1.65288	-0.850572	0.136819			Hahella	8.59399	0	0	4.72791	0	0	-1.57463	-1	-1	-1.19154	0.320713
Moryella	2.06671	57.3288	15.5222	8.43253	73.3928	62.8555	2.56535	1.27076	3.70134	2.51249	0.0498654	1		Dyadobacter	412	421	406	548	236	291	1.3285	-1.77731	-1.39249	-0.613767	0.362456			Halanaerobium	0.516349	0	0	0	0	0	-1.25817	-1	-1	-1.08606	0.743924
Muricauda	4.13341	0	0	1.77527	0	0	-1.62463	-1	-1	-1.20821	0.398151			Flectobacillus	88	49	76	108	29	32	1.22222	-1.64516	-2.29412	-0.905686	0.212872			Halobacteroides	0.953259	0	0	0	1.21324	0	-1.47663	1.60662	-1	-0.290003	0.883778
Mycoplana	0	0	0	0.443818	0	0	1.22191	-1	-1	-0.259364	0.775882			Flexibacter	149	155	178	135	111	121	-1.10219	-1.38938	-1.46341	-1.31833	0.0224128	0.00940159		Halomonas	0	0	0	1.72766	0	0	1.86383	-1	-1	-0.0453898	0.361647
Natronincola_Anaerovirgula	0	0	0	0.443818	0	0	1.22191	-1	-1	-0.259364	0.775882			Hymenobacter	176	236	233	199	117	109	1.12921	-2	-2.11712	-0.995968	0.124287			Halorubrum	0	0	0	0	0	2.77576	-1	-1	2.38788	0.129293	0.231473
Natronobacillus	5.51122	0	0	1.33145	0	0	-2.25464	-1	-1	-1.41821	0.195837			Leadbetterella	0	2	0	0	0	0	-1	-2	-1	-1.33333	0.306322			Haloterrigena	0	0	0	0	0.758277	0	-1	1.37914	-1	-0.206954	0.645858
Neisseria	53.0455	0	0	18.1965	0	0	-2.72549	-1	-1	-1.57516	0.0544686			Pontibacter	296	257	212	366	127	154	1.2349	-2.00775	-1.37179	-0.714882	0.272456			Halothermothrix	0.99139	0.714132	0	0	0	0	-1.49569	-1.35707	-1	-1.28425	0.281281
Nocardia	3.44451	0	0	0	0	0	-2.72226	-1	-1	-1.57409	0.195988			Rhodonellum	14	5	0	19	6	4	1.3125	1.14286	3	1.81845	0.14727			Harpegnathos	1.37693	0	0	0	4.54966	0	-1.68846	3.27483	-1	0.195455	0.44528
Nostoc	0.688902	0	3.88054	0.443818	1.04847	0	-1.10029	1.52423	-2.94027	-0.838774	0.37643			Rudanella	36	26	39	36	12	20	-1	-2	-1.86364	-1.62121	0.086644			Hassallia	0	4.46332	2.26922	3.45532	0	0	2.72766	-3.23166	-2.13461	-0.879537	0.32957
Odoribacter	10.3335	88.5991	159.102	6.21345	9.43622	24.2851	-1.50163	-7.92211	-6.12903	-5.18426	0.004362	1.38228e-08		Runella	333	304	351	392	186	182	1.17612	-1.62766	-1.91848	-0.790006	0.177628			Helcococcus	0	0	0	0	1.91565	6.57417	-1	1.95782	4.28709	1.7483	0.0171934	0.091869
Oribacterium	0.688902	2.60585	0	0.443818	1.04847	1.42853	-1.10029	-1.51087	1.71427	-0.298965	0.880745			Spirosoma	119	109	110	143	47	49	1.19835	-2.26531	-2.19608	-1.08768	0.151716			Herbinix	0	2.74666	1.39644	2.21495	4.61966	3.37057	2.10748	1.39459	1.58123	1.69443	0.103984
Oscillospira	1441.18	8078.15	8971.81	3311.77	13585	15051	2.29615	1.68153	1.67744	1.88504	0.00278049	7.40061e-12		Sporocytophaga	117	133	144	132	62	101	1.12605	-2.10938	-1.41748	-0.800267	0.177382			Histophilus	0	0	0	1.25648	0	0	1.62824	-1	-1	-0.12392	0.480556
Owenweeksia	0.688902	5.21171	3.88054	0.887635	1.04847	1.42853	1.07391	-2.36568	-1.71518	-1.00232	0.0957641			Flexithrix	8	11	5	11	6	16	1.3	-1.625	2.57143	0.74881	0.482237			Histoplasma	0	0	0	0	1.2999	0.991343	-1	1.64995	1.49567	0.715208	0.184832
Oxobacter	1.3778	0	3.88054	2.66291	0	2.85707	1.38045	-1	-1.21072	-0.276755	0.939233			Nafulsella	66	16	16	74	11	8	1.11765	-1.38462	-1.8	-0.688989	0.66748			Holdemania	1.77034	0	0	5.80001	0	1.54209	2.06878	-1	1.77104	0.946609	0.0917411
Paenibacillus	25.4894	2.60585	0	17.3089	2.09694	0	-1.42367	-1.12422	-1	-1.18263	0.220349			Blattabacterium	1	9	3	3	2	0	1.66667	-2.75	-2.5	-1.19444	0.234733			Hungatella	14.1048	17.1101	5.33087	15.9284	53.8239	24.5853	1.11323	2.92118	3.62649	2.55363	0.0468055	1
Paenisporosarcina	0.688902	0	0	0.887635	0	0	1.07391	-1	-1	-0.308697	0.916292			Crocinitomix	94	85	113	119	46	40	1.26042	-1.8125	-2.7381	-1.09673	0.195014			Hymenobacter	0	2.97555	3.02563	0	3.03311	2.31313	-1	1.01157	-1.16519	-0.384541	0.852117
Paludibacter	65.4457	573.288	1090.43	64.7974	100.653	115.711	-1.00971	-5.6042	-9.2806	-5.29817	0.0227968	0.488356		Aequorivita	3389	592	802	4112	475	364	1.21321	-1.24528	-2.19672	-0.742931	0.292705			Hyphomicrobium	2.75386	7.9348	28.2392	0	20.2207	44.7206	-2.37693	2.23665	1.54503	0.468253	0.135178
Papillibacter	2.06671	2.60585	3.88054	6.21345	2.09694	1.42853	2.01968	-1.12422	-1.71518	-0.273238	0.8508			Algibacter	37	43	52	24	13	24	-1.5	-3	-2.07692	-2.19231	0.0111175	2.08737e-11		Hyphomonas	0	0	0	0	0.957823	0	-1	1.47891	-1	-0.173696	0.574127
Parabacteroides	116.425	140.716	186.266	83.4377	31.4541	31.4277	-1.38609	-4.26603	-5.63202	-3.76138	0.0209379	0.339633		Aquimarina	206	183	225	224	151	142	1.08654	-1.20915	-1.57639	-0.566334	0.207532			Imtechella	0	0	0	0	0	0.730463	-1	-1	1.36523	-0.211589	0.656492
ParaPrevotella	0.688902	5.21171	7.76108	0.887635	0	0	1.07391	-3.60585	-4.88054	-2.47083	0.00816443	0.000147677		Arenibacter	169	273	296	187	179	194	1.10526	-1.51934	-1.52041	-0.644827	0.143134			Intestinibacter	0.854646	0	0	0	0	0	-1.42732	-1	-1	-1.14244	0.610235
Parvimonas	19.9782	2.60585	0	2.66291	0	0	-4.71341	-2.30293	-1	-2.67211	0.0123871	0.00080013		Arenitalea	0	2	18	0	4	0	-1	1.5	-10	-3.16667	0.0928821			Intestinimonas	0	10.0628	0	1.38213	5.6618	1.38788	1.69106	-1.5744	1.69394	0.603534	0.753491
Pectinatus	2.06671	0	0	2.21909	1.04847	0	1.03747	1.52423	-1	0.520568	0.632239			Capnocytophaga	1942	563	645	2670	335	320	1.37449	-1.67656	-2.00932	-0.770463	0.296697			Intrasporangium	0	0	0	0	2.7298	1.38788	-1	2.3649	1.69394	1.01961	0.0706862
Pediococcus	363.052	57.3288	31.0443	131.37	0	0	-2.73713	-29.6644	-16.5222	-16.3079	1.45e-05	1.53789e-15		Cellulophaga	405	132	210	266	79	85	-1.51866	-1.65432	-2.43678	-1.86992	0.00909269	1.63283e-13		Johnsonella	1.0327	3.15058	8.9879	2.87944	14.1373	10.0106	1.60894	3.1331	1.09308	1.94504	0.11325
Pelosinus	0	2.60585	0	0.887635	0	0	1.44382	-2.30293	-1	-0.619703	0.556194			Chryseobacterium	754	871	951	810	486	546	1.07407	-1.78893	-1.73905	-0.81797	0.107903			Kingella	0	0	0	0	0	2.31313	-1	-1	2.15657	0.052189	0.264147
Pelotomaculum	0	0	3.88054	1.33145	0	0	1.66573	-1	-2.94027	-0.758181	0.504924			Dokdonia	0	0	3	0	0	0	-1	-1	-2.5	-1.5	0.218554			Klebsiella	0	0	0	0	0	1.26171	-1	-1	1.63085	-0.123048	0.479053
Peptococcus	0	0	0	0.443818	3.14541	1.42853	1.22191	2.5727	1.71427	1.83629	0.014255	0.00760585		Elizabethkingia	202	273	241	265	150	166	1.30882	-1.80921	-1.44643	-0.648939	0.320199			Kluyveromyces	0	0	0	0	0.957823	0	-1	1.47891	-1	-0.173696	0.574127
Peptoniphilus	0.688902	2.60585	0	0.443818	0	0	-1.10029	-2.30293	-1	-1.46774	0.198574			Empedobacter	5	20	5	9	8	8	1.57143	-2.2	1.42857	0.266667	0.918928			Kosmotoga	0	0	0	3.45532	0	0	2.72766	-1	-1	0.242554	0.195486
Peptostreptococcus	0	0	0	0.443818	1.04847	0	1.22191	1.52423	-1	0.582048	0.328077			Epilithonimonas	46	83	105	39	49	32	-1.17073	-1.66667	-3.14706	-1.99482	0.0579201			Lachnoanaerobaculum	4.39129	4.46332	6.05126	0	11.8015	39.3233	-3.19565	2.13536	5.13252	1.35741	0.379851
ph2	0	0	0	2.21909	0	0	2.10954	-1	-1	0.0365146	0.27403			Eudoraea	4	28	18	6	26	69	1.33333	-1.07143	3.55	1.27063	0.196999			Lachnoclostridium	15.2894	25.436	8.69213	46.6185	86.954	43.3288	2.81204	3.24224	4.23945	3.43124	0.000569075	1.18596e-11
Phascolarctobacterium	0	0	0	0.443818	0	2.85707	1.22191	-1	2.42853	0.883481	0.122183			Flavobacterium	1835	2308	2518	2010	1294	1461	1.09526	-1.78241	-1.72249	-0.80321	0.120368			Lactobacillus	107.585	134.141	46.5486	113.575	48.8817	41.5538	1.05466	-2.67563	-1.11468	-0.911883	0.242863
Pilimelia	1.3778	0	0	0	0	0	-1.6889	-1	-1	-1.22963	0.446813			Formosa	8	8	10	11	5	8	1.3	-1.42857	-1.2	-0.442857	0.777695			Lactococcus	0.953259	0	1.39644	0	1.3999	0.925254	-1.47663	1.69995	-1.16108	-0.312586	0.990941
Planomicrobium	0.688902	0	0	1.77527	1.04847	0	1.40402	1.52423	-1	0.642751	0.305175			Gaetbulibacter	61	115	128	78	38	77	1.26984	-2.925	-1.64557	-1.10024	0.210984			Leadbetterella	0	0	2.26922	0	0	0	-1	-1	-2.13461	-1.3782	0.268533
Plesiomonas	0	0	0	0.443818	0	0	1.22191	-1	-1	-0.259364	0.775882			Gelidibacter	27	35	37	40	25	36	1.44828	-1.37037	-1.02632	-0.316137	0.916273			Leeuwenhoekiella	0	0.939647	0	0	0	0	-1	-1.46982	-1	-1.15661	0.580339
Porphyromonas	15.1559	198.045	287.16	15.9774	19.9209	22.8565	1.04789	-9.12576	-11.6332	-6.57034	0.00790389	6.01188e-05		Gillisia	58	59	60	55	43	49	-1.05263	-1.35556	-1.21569	-1.20796	0.098847			Legionella	1.23924	0	0	0	0	0	-1.61962	-1	-1	-1.20654	0.485542
Prevotella	41.3341	161.563	318.204	38.1683	28.3087	28.5707	-1.07881	-5.39658	-10.4742	-5.64987	0.0172403	0.0867319		Gramella	85	116	147	105	54	69	1.22989	-2.10714	-2.09859	-0.99195	0.167939			Lentivirus	0	3.9674	0	0	2.02207	0	-1	-1.48366	-1	-1.16122	0.489134
Procabacter	0	0	0	0.443818	0	0	1.22191	-1	-1	-0.259364	0.775882			Jejuia	24	26	29	33	21	16	1.34615	-1.21739	-1.72222	-0.531153	0.531262			Leptolyngbya	0	0	0	0	0.758277	0	-1	1.37914	-1	-0.206954	0.645858
Prochlorothrix	0	0	0	0.887635	0	0	1.44382	-1	-1	-0.185394	0.598466			Leeuwenhoekiella	134	140	128	169	80	97	1.25735	-1.73171	-1.31313	-0.595829	0.342833			Leptospira	0	0	0	1.72766	0	0	1.86383	-1	-1	-0.0453898	0.361647
Propionibacterium	4.82232	0	0	1.33145	0	0	-2.04785	-1	-1	-1.34928	0.232987			Mangrovimonas	1	0	3	0	0	0	-1.5	-1	-2.5	-1.66667	0.0798452			Leptospirillum	0	0	0	0	0	1.38788	-1	-1	1.69394	-0.10202	0.444114
Propionispira	0	2.60585	3.88054	0	0	0	-1	-2.30293	-2.94027	-2.08107	0.0261697	1		Maribacter	77	106	92	85	66	85	1.10127	-1.58824	-1.08046	-0.522476	0.311529			Leptotrichia	1.0327	1.78533	0	1.5357	0	3.08418	1.16586	-1.89266	2.54209	0.605095	0.638328
Proteiniclasticum	0	0	0	0.443818	0	0	1.22191	-1	-1	-0.259364	0.775882			Mesoflavibacter	24	48	24	22	19	16	-1.08333	-2.38095	-1.44444	-1.63624	0.0787784			Lichtheimia	0	1.78533	0	0	0	0	-1	-1.89266	-1	-1.29755	0.349187
Proteus	4.13341	0	0	0.887635	0	0	-2.12403	-1	-1	-1.37468	0.23259			Mesonia	51	54	126	61	26	16	1.18868	-2	-7.11111	-2.64081	0.13336			Loktanella	1.54905	0	0	1.72766	0	0	1.05033	-1	-1	-0.316557	0.938021
PSB-M-3	0.688902	0	0	12.8707	7.33928	0	5.5304	4.66964	-1	3.06668	0.00236948	1.91858e-12		Myroides	125	153	202	170	89	77	1.35433	-1.7033	-2.58228	-0.977081	0.250296			Lysinibacillus	6.44403	4.28479	2.26922	0	4.54966	6.31486	-4.22202	1.04214	1.94763	-0.410748	0.573732
Pseudobutyrivibrio	0	0	0	1.77527	3.14541	1.42853	1.88764	2.5727	1.71427	2.0582	0.00589061	2.36382e-05		Nonlabens	109	71	97	127	42	28	1.16216	-1.65909	-3.3	-1.26564	0.173316			Macrophomina	1.54905	0	0	1.72766	0	0	1.05033	-1	-1	-0.316557	0.938021
Pseudoramibacter_Eubacterium	33.7562	0	0	3.10672	0	0	-7.00179	-1	-1	-3.0006	0.0356765	1		Olleya	55	45	31	58	28	12	1.05263	-1.56667	-2.35714	-0.957059	0.134687			Mageeibacillus	0	0	0	0.767849	0	0	1.38392	-1	-1	-0.205358	0.642235
PW3	0	0	0	0.443818	1.04847	0	1.22191	1.52423	-1	0.582048	0.328077			Ornithobacterium	14	45	18	8	12	16	-1.6	-3.35714	-1.11111	-2.02275	0.0855974			Magnaporthe	0	7.9348	4.03417	0	0	0	-1	-4.9674	-3.01709	-2.99483	0.00537982	5.28547e-06
Ralstonia	0	0	0	0	0	1.42853	-1	-1	1.71427	-0.0952444	0.43338			Polaribacter	84	55	71	98	25	53	1.16279	-2.11111	-1.32727	-0.758531	0.245212			Mahella	17.8144	1.37333	15.7682	62.478	0	30.4735	3.25409	-1.68667	1.82762	1.13168	0.0707027
rc4-4	1.3778	5.21171	0	3.10672	2.09694	0	1.51185	-1.76027	-1	-0.41614	0.698145			Psychroflexus	3	5	0	2	0	8	-1.25	-3.5	5	0.0833333	0.905249			Maribacter	0	1.62303	1.65034	1.25648	0	1.26171	1.62824	-1.81151	-1.11915	-0.434141	0.753336
Rikenella	0	10.4234	19.4027	0	0	2.85707	-1	-6.21171	-4.40651	-3.87274	0.00373632	3.62229e-10		Psychroserpens	37	29	26	21	15	16	-1.69565	-1.82353	-1.55556	-1.69158	0.00905912	7.02579e-14		Marinilabilia	0	0	0	0	0	1.73485	-1	-1	1.86743	-0.0441916	0.360071
Robinsoniella	0	13.0293	3.88054	2.21909	4.19388	5.71413	2.10954	-2.42647	1.31181	0.331626	0.997608			Riemerella	15	21	21	11	8	12	-1.30769	-2.3	-1.64286	-1.75018	0.0256705	0.465502		Marinithermus	1.23924	0	0	0	0	0	-1.61962	-1	-1	-1.20654	0.485542
Roseburia	69.5791	93.8108	7.76108	41.275	63.9566	48.5701	-1.65405	-1.45263	5.1808	0.69137	0.644206			Salinimicrobium	110	155	136	136	61	61	1.23214	-2.49206	-2.19048	-1.15013	0.157981			Marivirga	0	3.24605	1.65034	0	0	0	-1	-2.62303	-1.82517	-1.81607	0.0507059
Rothia	0.688902	0	0	0	0	0	-1.34445	-1	-1	-1.11482	0.672684			Sediminibacter	60	33	18	61	9	24	1.01613	-3.18182	1.3	-0.288563	0.445479			Marssonina	0	0	0	0	0	0.771045	-1	-1	1.38552	-0.204826	0.64103
Rubrobacter	1.3778	0	0	0	0	0	-1.6889	-1	-1	-1.22963	0.446813			Tenacibaculum	156	148	178	182	102	109	1.16456	-1.44231	-1.62162	-0.633124	0.214766			Marvinbryantia	4.59448	6.97902	0	0.658157	19.8465	8.32728	-2.48085	2.43306	5.16364	1.70528	0.216559
Ruminococcus	755.726	1498.37	2627.12	11012.9	3104.52	2809.93	14.5368	2.07051	1.06953	5.89227	0.0480876	1		Weeksella	148	88	160	176	84	73	1.18667	-1.04651	-2.16	-0.673282	0.392418			Megasphaera	1.23924	2.67799	0	6.09393	1.81986	2.54445	2.49872	-1.22465	2.27222	1.1821	0.160181
Rummeliibacillus	0.688902	2.60585	0	0.887635	1.04847	0	1.07391	-1.51087	-1	-0.478989	0.584738			Winogradskyella	23	4	10	27	7	4	1.16	1.5	-2	0.22	0.907478			Melampsora	0	0	0	0	1.81986	0	-1	1.90993	-1	-0.0300226	0.341923
Salinibacillus	0	0	0	0.887635	0	0	1.44382	-1	-1	-0.185394	0.598466			Zhouia	14	15	13	13	18	16	-1.06667	1.17647	1.2	0.436601	0.595629			Melioribacter	0	0	1.39644	0	0	0	-1	-1	-1.69822	-1.23274	0.441832
Salinicoccus	2.06671	0	0	0	0	0	-2.03335	-1	-1	-1.34445	0.294761			Zunongwangia	0	0	0	3	0	0	2.5	-1	-1	0.166667	0.218513			Mesorhizobium	0	0	2.80951	0	0	0	-1	-1	-2.40476	-1.46825	0.229452
Salinispora	0	0	0	0	1.04847	0	-1	1.52423	-1	-0.158588	0.54406			Schleiferia	12	19	16	7	11	4	-1.55556	-1.61538	-3	-2.05698	0.0226034	0.0193836		Mesotoga	0	0	4.18933	0	0	0	-1	-1	-3.09467	-1.69822	0.165557
Salirhabdus	0.688902	0	0	0.887635	0	0	1.07391	-1	-1	-0.308697	0.916292			Candidatus Sulcia	3	2	3	3	6	4	-1	2	1.2	0.733333	0.272809			Methanococcus	0	0	0	1.15177	0	0	1.57589	-1	-1	-0.141371	0.511596
Sarcina	0	2.60585	0	0	1.04847	1.42853	-1	-1.51087	1.71427	-0.265536	0.95834			Balneola	0	1	0	2	5	0	2	2.33333	-1	1.11111	0.0628657			Methanohalobium	2.25316	0	1.65034	1.25648	3.30884	3.78513	-1.30606	2.65442	1.58482	0.977727	0.23797
Scardovia	2.75561	0	0	0	0	0	-2.3778	-1	-1	-1.45927	0.232693			Gracilimonas	13	28	13	14	9	4	1.06667	-2.72727	-2.5	-1.38687	0.0977773			Methanolacinia	0	0	3.63075	0	0	0	-1	-1	-2.81538	-1.60513	0.187602
Schumannella	0	0	0	0	1.04847	0	-1	1.52423	-1	-0.158588	0.54406			Niabella	4	67	50	7	54	20	1.5	-1.23214	-2.36364	-0.698593	0.279029			Methanolobus	0	0	0	0	1.65442	0	-1	1.82721	-1	-0.0575963	0.378084
Scytonema	0.688902	0	0	0	0	0	-1.34445	-1	-1	-1.11482	0.672684			Sediminibacterium	167	235	254	232	152	146	1.38462	-1.53896	-1.72973	-0.628025	0.367429			Methanomassiliicoccus	0	0	0	2.76426	0	0	2.38213	-1	-1	0.127376	0.232169
Sedimentibacter	0.688902	5.21171	7.76108	9.32017	3.14541	48.5701	4.20996	-1.40158	5.1808	2.66306	0.0619485			Segetibacter	2	21	26	2	5	8	-1	-3.28571	-2.8	-2.3619	0.0156548	1.36459e-05		Methanothermobacter	0	0	0	0	0	0.495672	-1	-1	1.24784	-0.250721	0.75291
Seinonella	2.06671	0	0	1.33145	0	0	-1.2207	-1	-1	-1.07357	0.751289			Terrimonas	131	120	102	158	62	65	1.20301	-1.90625	-1.55224	-0.751827	0.216508			Methylobacter	1.37693	0	0	0	0	0	-1.68846	-1	-1	-1.22949	0.447048
Selenomonas	1.3778	7.81756	0	4.88199	0	1.42853	2.03742	-4.90878	1.71427	-0.3857	0.749725			Lewinella	5	13	18	5	16	4	-1	1.2	-3.33333	-1.04444	0.379728			Micavibrio	0	0	3.02563	0	1.51655	1.15657	-1	1.75828	-1.59212	-0.277947	0.891648
Shuttleworthia	1.3778	15.6351	0	3.99436	14.6786	5.71413	1.77463	-1.05735	3.85707	1.52478	0.159986			Phaeodactylibacter	14	15	21	10	7	8	-1.33333	-1.88889	-2.3	-1.84074	0.0222581	0.00641592		Microbacterium	0	0	1.81538	1.5357	0	0	1.76785	-1	-1.90769	-0.379946	0.924061
SJA-88	0	0	0	0	1.04847	0	-1	1.52423	-1	-0.158588	0.54406			Olivibacter	138	148	155	178	87	61	1.28571	-1.68539	-2.49206	-0.963914	0.22276			Microbotryum	0	0	0	0	0	0.462627	-1	-1	1.23131	-0.256229	0.767476
Slackia	13.778	2.60585	0	7.98872	1.04847	0	-1.57959	-1.51087	-1	-1.36349	0.156902			Pedobacter	365	573	655	465	278	364	1.27248	-2.05357	-1.79508	-0.858725	0.210707			Microcoleus	0	0	0	0	2.14102	0	-1	2.07051	-1	0.0235028	0.283802
SMB53	2.06671	5.21171	0	8.43253	1.04847	1.42853	2.56535	-2.36568	1.71427	0.637979	0.597514			Sphingobacterium	859	1273	1444	1031	691	886	1.19977	-1.83983	-1.62838	-0.756146	0.192891			Micromonospora	0	0	0	1.15177	0	0	1.57589	-1	-1	-0.141371	0.511596
Solibacillus	2.06671	2.60585	0	0.887635	3.14541	1.42853	-1.40832	1.11714	1.71427	0.474365	0.804156			Chlorobium	20	12	13	26	11	8	1.27273	-1.07692	-1.5	-0.434732	0.999447			Microsporum	0	0	0	0	0.758277	0	-1	1.37914	-1	-0.206954	0.645858
Spirosoma	0	0	0	0	0	1.42853	-1	-1	1.71427	-0.0952444	0.43338			Chlamydia	26	18	18	20	13	0	-1.27273	-1.33333	-10	-4.20202	0.060396			Microvirga	0	0	0	1.5357	0	0	1.76785	-1	-1	-0.0773835	0.406252
Sporanaerobacter	0	0	0	0.443818	0	0	1.22191	-1	-1	-0.259364	0.775882			Criblamydia	0	0	0	0	1	4	-1	1.5	3	1.16667	0.0568535			Mobiluncus	2.47847	2.1424	0	0	0	0	-2.23924	-2.0712	-1	-1.77014	0.0538191
Sporobacter	0	0	0	0	2.09694	1.42853	-1	2.04847	1.71427	0.920912	0.0900051			Opitutus	0	0	3	0	0	0	-1	-1	-2.5	-1.5	0.218554			Moorea	0	0	1.13461	0	0	0	-1	-1	-1.56731	-1.1891	0.51686
Sporolactobacillus	12.4002	2.60585	3.88054	7.10108	0	0	-1.58226	-2.30293	-2.94027	-2.27515	0.0436842	1		Akkermansia	61	128	84	51	171	101	-1.18868	1.33077	1.19767	0.446588	0.252383			Moorella	0	0	0	0	1.21324	0	-1	1.60662	-1	-0.131126	0.493152
Sporomusa	0	2.60585	0	0.443818	0	0	1.22191	-2.30293	-1	-0.693673	0.350841			Rubritalea	1	0	0	0	0	0	-1.5	-1	-1	-1.16667	0.559994			Moraxella	0	0	0	0.767849	0	0	1.38392	-1	-1	-0.205358	0.642235
Sporosarcina	19.9782	10.4234	0	8.87635	3.14541	1.42853	-2.02073	-2.41447	1.71427	-0.906977	0.0798378			Verrucomicrobium	0	1	3	0	1	0	-1	-1	-2.5	-1.5	0.250217			Morganella	0	0	0	0	5.19961	0	-1	3.59981	-1	0.533269	0.134806
Sporotomaculum	0	0	0	0.887635	1.04847	0	1.44382	1.52423	-1	0.656017	0.23832			Chloroflexus	7	20	13	8	15	24	1.11111	-1.29412	1.73333	0.516776	0.541476			Mucinivorans	0	5.35599	5.44613	0	0	0	-1	-3.67799	-3.72307	-2.80035	0.00645424	6.08711e-05
Staphylococcus	8.26683	2.60585	11.6416	5.32581	0	0	-1.40146	-2.30293	-6.82081	-3.5084	0.0127217	0.00176171		Herpetosiphon	0	1	0	0	0	0	-1	-1.5	-1	-1.16667	0.559951			Muricauda	0	0.939647	0	0	0	0	-1	-1.46982	-1	-1.15661	0.580339
Streptococcus	305.184	39.0878	11.6416	110.067	7.33928	2.85707	-2.74108	-4.39946	-2.80861	-3.31638	0.00158189	4.84712e-13		Dehalococcoides	10	5	0	5	4	4	-1.71429	-1.16667	3	0.0396825	0.866337			Mycobacterium	22.9585	3.57066	0	0	3.12889	1.0676	-12.4792	-1.08613	1.5338	-4.01053	0.0622229
Streptomyces	2.06671	0	0	0.443818	0	0	-1.66408	-1	-1	-1.22136	0.439648			Chrysiogenes	17	25	8	10	8	16	-1.58333	-2.7	1.8	-0.827778	0.461081			Mycoplasma	0	4.46332	20.9467	0	9.25098	24.2879	-1	1.74074	1.14561	0.628784	0.293053
Succiniclasticum	0.688902	0	0	6.65726	0	1.42853	3.21963	-1	1.71427	1.3113	0.0433766	1		Gloeobacter	6	6	0	7	13	8	1.125	1.875	5	2.66667	0.0881964			Myxococcus	0	0	0	1.15177	0	0	1.57589	-1	-1	-0.141371	0.511596
Sutterella	0	2.60585	0	0.887635	4.19388	5.71413	1.44382	1.34478	3.85707	2.21522	0.0574289			Microchaete	0	0	5	0	0	0	-1	-1	-3.5	-1.83333	0.140142			Naegleria	0	0	2.01709	0	0	3.08418	-1	-1	1.26564	-0.244787	0.688285
Symbiobacterium	0	0	0	0.443818	0	0	1.22191	-1	-1	-0.259364	0.775882			Tolypothrix	5	8	8	4	20	45	-1.16667	2.2	4.7	1.91111	0.0935834			Natrialba	0	0	0	0	0.727946	0	-1	1.36397	-1	-0.212009	0.657462
Syntrophobacter	0.688902	0	0	0.443818	0	0	-1.10029	-1	-1	-1.03343	0.889817			Anabaena	0	0	0	0	1	0	-1	1.5	-1	-0.166667	0.559946			Neurospora	0	3.34749	0	0	1.21324	1.85051	-1	-1.6642	1.92525	-0.246317	0.956651
Syntrophomonas	5.51122	0	0	1.33145	2.09694	1.42853	-2.25464	2.04847	1.71427	0.502699	0.661175			Aphanizomenon	6	36	39	2	38	16	-2	1.05263	-2.27778	-1.07505	0.151317			Niabella	0	0	2.5934	0	0	0	-1	-1	-2.2967	-1.43223	0.242884
Syntrophus	0	0	0	0	0	1.42853	-1	-1	1.71427	-0.0952444	0.43338			Dolichospermum	3	9	8	9	12	20	2.2	1.27273	2.2	1.89091	0.029597	1		Nitratireductor	0	0	2.01709	0	0	0	-1	-1	-2.00854	-1.33618	0.303182
Tannerella	11.7113	388.272	686.855	11.5393	65.0051	61.4269	-1.01271	-5.82452	-10.8606	-5.89928	0.01488	0.0148845		Nodularia	0	2	0	1	2	0	1.5	-1	-1	-0.166667	0.68235			Nitrosopumilus	1.23924	0	0	0	0	0	-1.61962	-1	-1	-1.20654	0.485542
Tepidibacter	0	0	0	1.33145	1.04847	2.85707	1.66573	1.52423	2.42853	1.87283	0.011122	0.00035007		Nostoc	0	5	16	0	2	12	-1	-1.75	-1.28571	-1.34524	0.242028			Nitrososphaera	0	5.9511	18.1538	1.5357	2.02207	29.2997	1.76785	-1.97687	1.55304	0.448009	0.509776
Tepidimicrobium	0	0	0	0.443818	2.09694	0	1.22191	2.04847	-1	0.756793	0.165466			Richelia	1	1	0	0	5	12	-1.5	2.33333	7	2.61111	0.0332308	1		Nitrosospira	0	0	2.26922	0	0	0	-1	-1	-2.13461	-1.3782	0.268533
TG5	0.688902	0	0	0	0	0	-1.34445	-1	-1	-1.11482	0.672684			Calothrix	1	2	0	0	0	0	-1.5	-2	-1	-1.5	0.119698			Novosphingobium	1.54905	0	0	1.0238	0	0	-1.1737	-1	-1	-1.0579	0.805769
Thermacetogenium	0	0	0	0.443818	0	0	1.22191	-1	-1	-0.259364	0.775882			Scytonema	3	12	8	4	6	0	1.2	-1.75	-5	-1.85	0.142588			Oceanicaulis	0	0	0	0	1.3999	0	-1	1.69995	-1	-0.100017	0.440916
Thermoanaerobacter	2.75561	0	0	0.887635	0	0	-1.64689	-1	-1	-1.21563	0.427313			Acaryochloris	0	0	0	2	1	4	2	1.5	3	2.16667	0.00481269	5.13181e-19		Oceanithermus	0	1.48777	0	0	0	0	-1	-1.74389	-1	-1.24796	0.418178
Thermoanaerobacterium	2.06671	0	0	2.66291	0	0	1.1466	-1	-1	-0.284465	0.818119			Candidatus Atelocyanobacterium	4	1	3	13	1	8	2.5	-1	2	1.16667	0.0398911	1		Ochrobactrum	0	1.78533	0	0	0	0	-1	-1.89266	-1	-1.29755	0.349187
Thermodesulfovibrio	0	0	0	0.443818	0	0	1.22191	-1	-1	-0.259364	0.775882			Crocosphaera	14	24	8	14	15	12	-1	-1.52941	1.4	-0.376471	0.601209			Odoribacter	0	2.23166	0	1.06318	0	0	1.53159	-2.11583	-1	-0.528081	0.682737
Thiothrix	0	0	0	0.443818	0	0	1.22191	-1	-1	-0.259364	0.775882			Cyanobium	10	5	5	9	4	4	-1.09091	-1.16667	-1.16667	-1.14141	0.622059			Oenococcus	1.12658	0	0	2.51296	0	0	1.44342	-1	-1	-0.185527	0.557345
Tindallia_Anoxynatronum	3.44451	0	0	3.10672	0	1.42853	-1.06615	-1	1.71427	-0.117293	0.715529			Cyanothece	0	0	0	0	0	0	-1	-1	-1	-1	1			Oesophagostomum	0	0	2.26922	0	0	0	-1	-1	-2.13461	-1.3782	0.268533
Tissierella_Soehngenia	0.688902	0	0	0.887635	0	0	1.07391	-1	-1	-0.308697	0.916292			Microcystis	10	14	5	3	23	24	-2.4	1.5625	3.71429	0.958929	0.567731			Oligotropha	0	0	0	0	1.51655	0	-1	1.75828	-1	-0.0805744	0.410977
Trichococcus	1.3778	0	0	0.887635	0	0	-1.16975	-1	-1	-1.05658	0.812197			Rubidibacter	5	27	8	4	21	24	-1.16667	-1.26087	2.6	0.0574879	0.543479			Orbilia	0	0	0	0	0	1.73485	-1	-1	1.86743	-0.0441916	0.360071
TS34	0	0	0	0.443818	0	0	1.22191	-1	-1	-0.259364	0.775882			Synechococcus	10	12	18	17	13	4	1.58333	1.07143	-3.33333	-0.22619	0.61039			Oribacterium	1.93294	2.42742	4.06754	6.87774	5.67834	5.56876	2.25728	1.73427	1.24742	1.74632	0.065532
Turicibacter	116.425	0	0	36.8369	0	0	-3.04928	-1	-1	-1.68309	0.032944	1		Synechocystis	0	4	0	1	5	8	1.5	1.16667	5	2.55556	0.0519756			Ornithorhynchus	0	0	0	0	2.59981	0	-1	2.2999	-1	0.0999677	0.242468
Ureibacillus	0.688902	0	0	0.443818	0	0	-1.10029	-1	-1	-1.03343	0.889817			Thermosynechococcus	5	12	8	7	11	8	1.28571	-1.07692	-1	-0.263736	0.888318			Oryza	0	0	0	0	2.27483	0	-1	2.13742	-1	0.045805	0.267951
Vagococcus	122.625	0	0	14.646	0	0	-7.48677	-1	-1	-3.16226	0.0175569	0.143044		Arthrospira	1	2	3	0	1	0	-1.5	-1.33333	-2.5	-1.77778	0.0607865			Oscillibacter	422.137	802.62	973.172	1134.95	1314.34	1264.35	2.68063	1.63598	1.29859	1.87173	0.0300607	1
Veillonella	4.13341	0	0	2.66291	0	1.42853	-1.31536	-1	1.71427	-0.200365	0.988987			Geitlerinema	0	0	0	1	0	0	1.5	-1	-1	-0.166667	0.559903			Paenibacillus	9.40084	1.42826	5.67718	20.1671	6.69405	8.16296	1.94434	2.53599	1.32379	1.93471	0.0289141	1
Weissella	4.82232	0	0	0.887635	0	0	-2.3626	-1	-1	-1.4542	0.196107			Kamptonema	0	0	0	0	0	0	-1	-1	-1	-1	1			Paludibacter	0	14.1339	8.77432	0	0	1.85051	-1	-8.06693	-2.79816	-3.95503	0.00832179	0.000273035
WH1-8	0	0	0	0.443818	0	0	1.22191	-1	-1	-0.259364	0.775882			Leptolyngbya	6	11	5	8	11	0	1.25	-1	-3.5	-1.08333	0.639496			Pantoea	0	0	2.01709	0	0	0	-1	-1	-2.00854	-1.33618	0.303182
YRC22	116.425	117.263	217.31	59.0277	12.5816	34.2848	-1.9405	-8.17902	-6.04413	-5.38789	0.00420397	4.22449e-09		Lyngbya	127	83	73	126	52	45	-1.00781	-1.57407	-1.59574	-1.39254	0.0837115			Parabacteroides	0	17.5535	13.3704	6.32429	4.54966	7.32492	4.16214	-2.98542	-1.64831	-0.157197	0.900188
Zoogloea	2.75561	0	0	0.443818	0	0	-1.94598	-1	-1	-1.31533	0.302289			Nodosilinea	5	0	0	1	1	12	-2.33333	1.5	7	2.05556	0.150433			Paraprevotella	1.92408	1.62303	6.60137	0	9.38884	7.47563	-1.96204	3.14346	1.10164	0.761021	0.616911
														Oscillatoria	0	1	0	0	0	0	-1	-1.5	-1	-1.16667	0.559951			Pararge	0	2.23166	0	0	0	1.73485	-1	-2.11583	1.86743	-0.416135	0.879437
														Planktothrix	40	20	55	37	48	20	-1.07692	2.27273	-2.59091	-0.465035	0.870507			Pararhodospirillum	0	6.69499	11.3461	0	0	0	-1	-4.34749	-6.67305	-4.00685	0.00136103	9.60832e-10
														Pseudanabaena	3	1	0	0	1	0	-2.5	-1	-1	-1.5	0.250221			Parasutterella	1.37693	0	0	0	0	0	-1.68846	-1	-1	-1.22949	0.447048
														Spirulina	1	0	0	1	0	0	-1	-1	-1	-1	0.999916			Pedobacter	0	1.37333	0	0	0	3.2028	-1	-1.68667	2.6014	-0.0284216	0.604922
														Pleurocapsa	5	0	0	1	1	0	-2.33333	1.5	-1	-0.611111	0.456417			Pedosphaera	0	0	0	0	0	0.991343	-1	-1	1.49567	-0.168109	0.562832
														Prochlorococcus	24	21	13	21	27	32	-1.13043	1.26087	2.26667	0.799034	0.224059			Pelodictyon	0	0	0	0	3.30884	0	-1	2.65442	-1	0.218141	0.202471
														Prochlorothrix	0	1	0	0	0	0	-1	-1.5	-1	-1.16667	0.559951			Pelosinus	0	1.19022	3.30737	0	2.42649	2.1352	-1	1.38752	-1.28346	-0.298648	0.983878
														Chlorogloeopsis	0	1	3	0	0	0	-1	-1.5	-2.5	-1.66667	0.0798382			Penicillium	0	0	0	0	11.2225	1.15657	-1	6.61125	1.57828	2.39651	0.011046	0.0072207
														Fischerella	6	19	26	12	35	20	1.75	1.7619	-1.27273	0.746392	0.292112			Peptoclostridium	0.495695	5.13282	6.93144	7.91583	15.1499	20.7651	3.97317	2.40437	2.54887	2.97547	0.00510814	2.2273e-06
														Mastigocladopsis	2	4	0	2	2	4	-1	-1.5	3	0.166667	0.557788			Peptoniphilus	1.95669	0	0	0	0.957823	0	-1.97834	1.47891	-1	-0.499811	0.677082
														Mastigocoleus	3	4	3	5	15	8	1.4	2.83333	2	2.07778	0.0221786	0.00432002		Phaeobacter	1.54905	2.23166	0	0	4.54966	0	-1.77452	1.54777	-1	-0.408916	0.801149
														Geovibrio	34	8	0	28	12	12	-1.2	1.4	7	2.4	0.154951			Phanerochaete	1.0327	16.3655	6.05126	8.06242	12.1324	3.4697	3.31798	-1.29953	-1.47197	0.182157	0.708323
														Mucispirillum	12	27	5	8	29	28	-1.4	1.06897	4.28571	1.31823	0.397727			Phascolarctobacterium	2.06539	0	0	0	0	0	-2.0327	-1	-1	-1.34423	0.294972
														Deinococcus	55	38	34	50	42	77	-1.09615	1.1	2.19444	0.732764	0.276847			Phenylobacterium	0	0	1.39644	0	0	0	-1	-1	-1.69822	-1.23274	0.441832
														Meiothermus	25	22	16	29	16	4	1.14815	-1.33333	-3	-1.06173	0.248277			Photobacterium	0	0	0	0	0	0.69394	-1	-1	1.34697	-0.217677	0.670702
														Thermus	24	27	26	42	28	16	1.69231	1.03448	-1.55556	0.390412	0.777964			Planococcus	0	0	3.63075	0	0	0	-1	-1	-2.81538	-1.60513	0.187602
														Acidobacterium	8	9	3	6	8	4	-1.25	-1.1	1.2	-0.383333	0.745862			Plesiocystis	0	2.23166	0	1.72766	0	0	1.86383	-2.11583	-1	-0.417334	0.877549
														Geothrix	10	18	16	16	5	4	1.5	-2.85714	-3	-1.45238	0.224411			Polaribacter	0	1.78533	3.63075	0	0	0.478579	-1	-1.89266	-2.27177	-1.72148	0.0695001
														Holophaga	3	1	0	2	1	4	-1.25	-1	3	0.25	0.420359			Polymorphum	0	0	0	0	1.21324	0	-1	1.60662	-1	-0.131126	0.493152
														Bryobacter	3	11	0	2	6	4	-1.25	-1.625	3	0.0416667	0.814485			Porphyromonas	4.25619	9.12277	16.2449	11.8002	3.03311	2.62155	2.20585	-2.20992	-3.9478	-1.31729	0.352966
														Thermoanaerobaculum	2	7	5	1	1	0	-1.33333	-3	-3.5	-2.61111	0.012842	7.53142e-09		Prevotella	1861.02	1042.88	1194.11	1013.75	295.804	370.299	-1.83414	-3.50862	-3.21276	-2.85184	0.00494896	9.16245e-07
														Chitinivibrio	6	7	13	10	15	4	1.5	1.88889	-2.5	0.296296	0.896608			Prochlorococcus	1.0327	1.48777	0	0	1.3999	0	-1.51635	-1.02585	-1	-1.18073	0.611876
														Fibrobacter	0	1	0	0	0	0	-1	-1.5	-1	-1.16667	0.559951			Propionibacterium	1.23924	0	0	0	0	0	-1.61962	-1	-1	-1.20654	0.485542
														Alicyclobacillus	134	80	81	90	192	121	-1.47826	2.36585	1.48193	0.78984	0.370678			Providencia	0	0	0.955462	0	0	0	-1	-1	-1.47773	-1.15924	0.57493
														Effusibacillus	0	1	0	0	2	0	-1	1.33333	-1	-0.222222	0.65363			Pseudoalteromonas	0	0	0	0	0	1.15657	-1	-1	1.57828	-0.140572	0.510134
														Tumebacillus	20	4	0	18	5	4	-1.1	1.16667	3	1.02222	0.67379			Pseudoflavonifractor	3.26115	23.2596	5.89703	12.9767	14.9834	22.593	2.84665	-1.48732	3.11421	1.49118	0.224093
														Amphibacillus	7	6	0	3	2	8	-1.8	-2	5	0.4	0.80258			Pseudogymnoascus	0	2.23166	0	0	5.03962	3.2028	-1	1.66356	2.6014	1.08832	0.0924667
														Anoxybacillus	83	41	34	45	67	32	-1.80851	1.60465	-1.05882	-0.420894	0.810813			Pseudomonas	2.68819	4.21536	4.03417	3.0714	4.04414	2.6601	1.08174	-1.02833	-1.29486	-0.413816	0.798424
														Bacillus	1907	1073	1001	1682	2185	1784	-1.13361	2.03442	1.78066	0.893822	0.13535			Pseudoramibacter	1.37693	0	1.00854	0	0	0	-1.68846	-1	-1.50427	-1.39758	0.172812
														Caldibacillus	5	0	0	3	4	0	-1.4	3	-1	0.2	0.480448			Pseudoxanthomonas	0	0	2.01709	0	0	0	-1	-1	-2.00854	-1.33618	0.303182
														Fictibacillus	12	7	0	15	16	4	1.21429	2	3	2.07143	0.0553406			Psychrobacter	0	0	2.52136	0	0	0	-1	-1	-2.26068	-1.42023	0.24763
														Geobacillus	183	80	34	131	176	117	-1.39098	2.17073	3.30556	1.36177	0.209879			Psychroflexus	0	0	0	0	0	0.555152	-1	-1	1.27758	-0.240808	0.727326
														Gracilibacillus	23	12	16	22	19	16	-1.04167	1.5	-1	-0.180556	0.563096			Punctularia	0	0	0	0	1.51655	0	-1	1.75828	-1	-0.0805744	0.410977
														Halalkalibacillus	39	9	5	35	7	12	-1.10811	-1.22222	2	-0.11011	0.922109			Pyrinomonas	0	0	0	0	7.96191	1.73485	-1	4.98095	1.86743	1.94946	0.0140186	0.0218815
														Halobacillus	36	14	26	28	15	32	-1.26667	1.0625	1.21429	0.336706	0.936005			Pyrobaculum	0	0	0	0	1.51655	0	-1	1.75828	-1	-0.0805744	0.410977
														Lentibacillus	0	1	0	0	0	0	-1	-1.5	-1	-1.16667	0.559951			Rhizobium	1.23924	2.266	4.00314	0	1.21324	4.20016	-1.61962	-1.32763	1.03282	-0.638143	0.559165
														Lysinibacillus	154	81	81	118	159	129	-1.3	1.93976	1.57831	0.739357	0.270249			Rhizophagus	0	3.9674	4.03417	0	4.04414	3.08418	-1	1.01286	-1.18685	-0.391331	0.827841
														Marinococcus	10	8	5	9	14	0	-1.09091	1.6	-3.5	-0.99697	0.592683			Rhodanobacter	0	0	1.06787	0.813017	2.14102	0.8164	1.40651	2.07051	-1.08929	0.79591	0.20887
														Oceanobacillus	12	9	8	18	9	8	1.42857	-1	-1	-0.190476	0.452595			Rhodococcus	0	0	0	0	2.02207	0	-1	2.01104	-1	0.00367856	0.302291
														Ornithinibacillus	3	0	3	4	2	0	1.2	2	-2.5	0.233333	0.970068			Rhodopirellula	0.442585	0	0	0	1.07051	0	-1.22129	1.53525	-1	-0.228679	0.690481
														Paucisalibacillus	18	9	10	20	26	16	1.1	2.54545	1.5	1.71515	0.080942			Rhodopseudomonas	0	0	0	0	3.63973	0	-1	2.81986	-1	0.273288	0.187212
														Pontibacillus	59	60	45	47	63	20	-1.2449	1.04839	-2.13636	-0.777625	0.181664			Robinsoniella	8.05568	7.04922	0	13.9928	16.108	3.26317	1.59042	2.00105	2.63159	2.07435	0.0232558	1
														Salsuginibacillus	1	1	0	0	0	0	-1.5	-1.5	-1	-1.33333	0.227673			Roseburia	55.7413	262.143	225.69	84.2647	336.066	554.353	1.49399	1.27986	2.44347	1.73911	0.0356759	1
														Sediminibacillus	5	0	0	1	1	0	-2.33333	1.5	-1	-0.611111	0.456417			Roseomonas	0	0	0	0	1.65442	0	-1	1.82721	-1	-0.0575963	0.378084
														Terribacillus	1	2	0	2	5	4	1.33333	1.75	3	2.02778	0.048747	1		Ruminiclostridium	14.523	53.0212	36.7632	23.1139	119.86	87.0696	1.51994	2.21478	2.29779	2.01083	0.00224325	2.07838e-08
														Thalassobacillus	21	2	0	7	6	0	-2.55556	2	-1	-0.518519	0.806554			Ruminococcus	95.0719	32.9574	23.0651	260.112	78.2886	86.9133	2.70018	2.29676	3.5473	2.84808	0.000613898	3.66932e-11
														Virgibacillus	45	31	39	51	48	16	1.12766	1.51515	-2.27778	0.121678	0.793838			Runella	0	4.46332	6.05126	1.15177	0	0	1.57589	-3.23166	-4.02563	-1.8938	0.0347088	1
														Thermicanus	41	31	29	53	60	125	1.27907	1.87879	4.09677	2.41821	0.0497332	1		Saccharicrinis	0	0	1.00854	0	0	0	-1	-1	-1.50427	-1.16809	0.557117
														Gemella	77	35	39	64	50	65	-1.19697	1.40541	1.63415	0.614194	0.283744			Saccharomonospora	0	0	0	0.813017	0	0	1.40651	-1	-1	-0.19783	0.625393
														Exiguobacterium	81	82	68	94	155	81	1.15663	1.86905	1.18571	1.4038	0.0692254			Saccharomyces	5.86649	22.935	0	1.72766	0	0	-2.1103	-12.4675	-1	-5.1926	0.00707415	0.000130623
														Brochothrix	34	19	5	13	42	12	-2.4	2.09524	2	0.565079	0.693184			Saccharophagus	0	0	0	0	1.07051	0	-1	1.53525	-1	-0.154915	0.536976
														Listeria	229	150	115	222	291	166	-1.03125	1.92763	1.4359	0.777426	0.111228			Salimicrobium	0.344232	0	0	0	0	0	-1.17212	-1	-1	-1.05737	0.821799
														Aneurinibacillus	105	46	34	79	84	57	-1.32099	1.79167	1.63889	0.703189	0.309182			Salinisphaera	0	0	0	0	0	0.730463	-1	-1	1.36523	-0.211589	0.656492
														Brevibacillus	130	62	97	165	170	121	1.26515	2.6875	1.24242	1.73169	0.0767149			Salinispira	0	0	0	0	6.06621	0	-1	4.03311	-1	0.677702	0.115046
														Cohnella	92	59	34	68	179	138	-1.34286	2.96721	3.88889	1.83775	0.156074			Salmonella	0	0	0	0	0	3.4697	-1	-1	2.73485	0.24495	0.19482
														Paenibacillus	1673	1401	969	2105	3014	2638	1.25791	2.14968	2.71885	2.04215	0.0252444	0.385557		Sandaracinus	0	3.57066	3.63075	0	1.81986	4.16364	-1	-1.45834	1.09464	-0.454567	0.74627
														Saccharibacillus	1	0	0	2	7	4	1.33333	4.5	3	2.94444	0.00705354	8.96308e-16		Sanguibacteroides	0	2.55047	0	0	0	0	-1	-2.27524	-1	-1.42508	0.245695
														Thermobacillus	1	0	0	0	0	0	-1.5	-1	-1	-1.16667	0.559994			Schistosoma	0	0	0	1.72766	0	0	1.86383	-1	-1	-0.0453898	0.361647
														Kurthia	19	15	0	18	22	24	-1.05	1.41176	13	4.45392	0.0583838			Schleiferia	1.90652	2.74666	8.37866	0	2.79979	6.4056	-1.95326	1.01119	-1.23473	-0.725599	0.415965
														Paenisporosarcina	1	0	0	0	1	0	-1.5	1.5	-1	-0.333333	0.999943			Sclerotinia	0	0	0	0	0	0.925254	-1	-1	1.46263	-0.179124	0.585304
														Planococcus	12	11	10	11	16	8	-1.07692	1.38462	-1.2	-0.297436	0.80797			Sebaldella	0	5.35599	7.26151	0	3.63973	6.9394	-1	-1.30432	-1.03603	-1.11345	0.678426
														Planomicrobium	6	14	10	5	9	12	-1.14286	-1.45455	1.16667	-0.476912	0.593156			Sedimentibacter	1.0327	2.97555	1.51281	0	8.63269	3.4697	-1.51635	2.13699	1.55707	0.725903	0.16976
														Sporosarcina	66	25	24	55	54	40	-1.19298	2.07407	1.61538	0.832159	0.207049			Selenomonas	1.0327	5.80232	2.4205	1.72766	0	6.47678	1.22916	-3.90116	1.9176	-0.251467	0.671884
														Ureibacillus	1	0	0	1	1	0	-1	1.5	-1	-0.166667	0.615118			Shewanella	0	0	0	0	0	1.38788	-1	-1	1.69394	-0.10202	0.444114
														Viridibacillus	1	2	0	1	4	0	-1	1.5	-1	-0.166667	0.503156			Shuttleworthia	5.47948	0	0	0.987235	0	0.660895	-2.50381	-1	1.33045	-0.724455	0.311989
														Sporolactobacillus	68	35	24	77	87	109	1.12857	2.40541	4.26923	2.60107	0.0599368			Simkania	0.953259	0	0	0	0	0	-1.47663	-1	-1	-1.15888	0.575681
														Tuberibacillus	25	8	5	17	12	12	-1.42105	1.4	2	0.659649	0.574335			Skermanella	0	0	0	0	0	1.26171	-1	-1	1.63085	-0.123048	0.479053
														Jeotgalicoccus	20	4	13	15	12	16	-1.29412	2.33333	1.2	0.746405	0.476539			Sphaerochaeta	0	1.11583	0	1.15177	0	0	1.57589	-1.55792	-1	-0.327343	0.984137
														Salinicoccus	27	6	8	22	8	4	-1.20833	1.25	-1.66667	-0.541667	0.419098			Sphingobacterium	1.18023	6.26991	4.86262	0	0	0	-1.59011	-4.13495	-3.43131	-3.05213	0.000614863	1.11242e-10
														Staphylococcus	385	197	196	312	349	336	-1.23248	1.76382	1.70707	0.746135	0.214562			Sphingomonas	0	0	0	1.72766	0	4.31785	1.86383	-1	3.15893	1.34092	0.0342375	1
														Laceyella	10	8	3	9	8	4	-1.09091	-1	1.2	-0.29697	0.999641			Sphingopyxis	0	0	0	1.15177	0.827211	0	1.57589	1.41361	-1	0.663164	0.231102
														Shimazuella	12	9	8	5	21	12	-2	2.09091	1.4	0.49697	0.661762			Spirochaeta	0	0	0	0.493617	0	0	1.24681	-1	-1	-0.251064	0.753808
														Thermoactinomyces	29	18	13	16	19	36	-1.72222	1.05	2.53333	0.62037	0.685307			Sporomusa	1.54905	0	0	0	5.68708	2.60228	-1.77452	3.84354	2.30114	1.45672	0.0888007
														Abiotrophia	137	9	5	53	20	4	-2.52727	2	-1.16667	-0.564646	0.712301			Sporothrix	0	0	0	0.31412	0	0	1.15706	-1	-1	-0.28098	0.83616
														Aerococcus	41	12	8	21	12	8	-1.86957	-1	-1	-1.28986	0.195538			Stachybotrys	0.47663	0	0	0	0	0	-1.23831	-1	-1	-1.07944	0.761273
														Eremococcus	6	7	3	12	15	16	1.75	1.88889	3.6	2.41296	0.0151681	1.34716e-06		Staphylococcus	0	0	0	0.863831	0	0.925254	1.43192	-1	1.46263	0.631514	0.264864
														Facklamia	19	8	8	14	19	77	-1.3125	2.1	7.9	2.89583	0.119924			Stigmatella	0	1.78533	0	0	0	0	-1	-1.89266	-1	-1.29755	0.349187
														Alkalibacterium	3	2	0	8	8	4	2	2.5	3	2.5	0.0124996	3.74524e-09		Stomatobaculum	0.590113	10.2228	0	2.51296	15.3838	8.95814	1.74238	1.42224	5.47907	2.88123	0.0441022	1
														Allofustis	9	4	5	15	2	0	1.54545	-1.5	-3.5	-1.15152	0.356857			Streptococcus	2.32357	26.6573	12.0443	4.47042	37.8309	28.939	1.49655	1.3899	2.20295	1.69647	0.0327386	1
														Atopobacter	16	4	5	11	8	28	-1.38462	1.66667	4.28571	1.52259	0.252935			Streptomyces	2.27193	8.48032	7.87553	1.5357	11.1192	5.20455	-1.20823	1.2518	-1.37074	-0.44239	0.898776
														Atopococcus	27	12	10	20	22	40	-1.31818	1.71429	3.5	1.2987	0.226135			Streptosporangium	0	0	1.13461	0	0	0	-1	-1	-1.56731	-1.1891	0.51686
														Carnobacterium	38	24	24	40	45	32	1.05	1.80769	1.30769	1.38846	0.0873933			Strongyloides	0	0	0	0	2.27483	0	-1	2.13742	-1	0.045805	0.267951
														Granulicatella	2	0	3	1	5	4	-1.33333	3.5	1.2	1.12222	0.328019			Subdoligranulum	3.87262	3.5069	0	2.42739	7.53501	0.447703	-1.32643	1.73147	1.22385	0.542964	0.471944
														Lacticigenium	13	6	10	16	20	12	1.2	2.75	1.16667	1.70556	0.112918			Sulfitobacter	0	1.48777	0	0	0	0	-1	-1.74389	-1	-1.24796	0.418178
														Bavariicoccus	25	12	16	37	13	20	1.44444	1.07143	1.22222	1.24603	0.130402			Sulfolobus	0	0	2.01709	0	0	0	-1	-1	-2.00854	-1.33618	0.303182
														Enterococcus	658	504	351	499	1346	1234	-1.31737	2.66403	3.50142	1.61603	0.160926			Sulfurospirillum	0	0	0	0	1.65442	0	-1	1.82721	-1	-0.0575963	0.378084
														Tetragenococcus	21	9	18	13	16	16	-1.53333	1.63636	-1.11111	-0.336027	0.815814			Synechococcus	0	0	0	0	0	0.660895	-1	-1	1.33045	-0.223184	0.683803
														Vagococcus	28	6	5	24	12	0	-1.15385	1.75	-3.5	-0.967949	0.608165			Synechocystis	0	0	0	2.9617	0	0	2.48085	-1	-1	0.160284	0.220666
														Lactobacillus	26923	2427	2811	9558	1106	753	-2.81642	-2.19224	-3.72583	-2.9115	0.00166294	2.69002e-20		Synergistes	0	0	0	0	2.02207	1.54209	-1	2.01104	1.77104	0.92736	0.0877075
														Pediococcus	81	18	16	34	13	20	-2.30556	-1.33333	1.22222	-0.805556	0.237338			Syntrophomonas	0	0	1.81538	0	0	1.38788	-1	-1	-1.12618	-1.04206	0.851261
														Sharpea	157	192	52	169	385	396	1.07547	1.99485	7.37037	3.48023	0.0874288			Syntrophus	0	0	0	0	1.81986	0	-1	1.90993	-1	-0.0300226	0.341923
														Fructobacillus	0	1	0	0	0	0	-1	-1.5	-1	-1.16667	0.559951			T4likevirus	0	0	0	0	2.59981	0	-1	2.2999	-1	0.0999677	0.242468
														Leuconostoc	28	13	8	15	13	12	-1.76471	-1	1.4	-0.454902	0.549503			Tannerella	4.03359	8.53283	8.36497	10.1627	3.21153	4.8984	2.01583	-2.02106	-1.50252	-0.502583	0.719845
														Oenococcus	34	21	18	21	22	20	-1.56522	1.04348	1.1	0.192754	0.416303			Tepidanaerobacter	1.0327	0	0	0	0	0	-1.51635	-1	-1	-1.17212	0.549183
														Weissella	26	8	0	14	16	8	-1.75	1.8	5	1.68333	0.260615			Tetrapisispora	0	1.62303	0	0	0	0	-1	-1.81151	-1	-1.2705	0.385346
														Lactococcus	161	68	47	137	137	109	-1.17266	1.98571	2.26531	1.02612	0.147456			Thalassiosira	0	0	0	0	1.81986	0	-1	1.90993	-1	-0.0300226	0.341923
														Streptococcus	1363	1250	883	1741	2890	2415	1.27692	2.3099	2.73107	2.10597	0.0230181	0.0930041		Thermacetogenium	0	0	0	0.987235	0	0	1.49362	-1	-1	-0.168794	0.564205
														Caldicoprobacter	255	170	94	189	161	142	-1.34555	-1.05521	1.5	-0.300255	0.962091			Thermoanaerobacter	0.590113	0	0	0	1.65442	0.630855	-1.29506	1.82721	1.31543	0.615861	0.321325
														Alkaliphilus	196	68	24	129	152	101	-1.51145	2.2	3.96154	1.55003	0.240511			Thermoanaerobacterium	0.885169	2.55047	0	0	0	0	-1.44258	-2.27524	-1	-1.57261	0.101823
														Caloramator	197	49	29	109	80	24	-1.79279	1.60784	-1.19231	-0.459086	0.702691			Thermobacillus	1.23924	0	0	1.38213	0	0	1.04411	-1	-1	-0.318629	0.947005
														Caloranaerobacter	10	4	0	2	4	32	-3	-1	17	4.33333	0.195951			Thermodesulfobacterium	0	0	5.44613	5.52852	5.45959	18.0424	3.76426	3.7298	2.69166	3.39524	0.0037023	1.44472e-07
														Candidatus Arthromitus	3	6	3	6	6	0	1.6	-1	-2.5	-0.633333	0.999792			Thermodesulfobium	0	0	0	0	1.51655	0	-1	1.75828	-1	-0.0805744	0.410977
														Clostridiisalibacter	185	81	58	106	111	97	-1.73148	1.36145	1.65	0.426655	0.768374			Thermodesulfovibrio	0	0	0	0.863831	1.13742	0	1.43192	1.56871	-1	0.666874	0.227443
														Clostridium	11477	19422	12843	17511	56155	49026	1.52566	2.89111	3.81689	2.74455	0.0148151	3.94415e-07		Thermomonospora	1.0327	0	1.39644	0	0	4.2704	-1.51635	-1	1.84617	-0.223394	0.520863
														Fervidicella	41	14	24	39	41	24	-1.04878	2.6875	-1	0.212907	0.305103			Thermoproteus	0	0	0	0	0.727946	0	-1	1.36397	-1	-0.212009	0.657462
														Proteiniclasticum	90	36	63	94	104	105	1.04348	2.78947	1.64615	1.82637	0.0847159			Thermosulfidibacter	0	0	6.05126	0	0	6.16836	-1	-1	1.01454	-0.328485	0.975235
														Youngiibacter	194	200	207	262	522	453	1.34694	2.59406	2.17703	2.03934	0.0150897	7.33174e-07		Thermovirga	0.364481	0	0	0	0	0	-1.18224	-1	-1	-1.06075	0.812267
														Anaerovorax	240	193	157	481	704	376	1.99587	3.62051	2.37736	2.66458	0.00376106	1.93765e-19		Thermus	0	0	5.33935	0.813017	2.14102	1.6328	1.40651	2.07051	-2.0203	0.485572	0.713564
														Mogibacterium	39	9	5	21	56	36	-1.78261	5.27273	5.42857	2.9729	0.0918601			Thielavia	0	0	0	0	0	1.54209	-1	-1	1.77104	-0.0763184	0.404686
														Sulfobacillus	8	0	3	3	4	0	-2	3	-2.5	-0.5	0.65539			Thioclava	0.688465	0	0	0	0	0	-1.34423	-1	-1	-1.11474	0.672856
														Acetobacterium	170	112	225	184	402	761	1.0814	3.54386	3.36123	2.66216	0.0546592			Thiomargarita	0.688465	0	0	0	0	0	-1.34423	-1	-1	-1.11474	0.672856
														Eubacterium	3988	5179	3131	5251	15952	13808	1.31654	3.07933	4.40792	2.9346	0.0302107	1		Thioploca	0	0	0	3.45532	0	0	2.72766	-1	-1	0.242554	0.195486
														Heliobacterium	1	0	3	2	0	0	1.33333	-1	-2.5	-0.722222	0.503477			Torrubiella	0	0	2.01709	0	0	0	-1	-1	-2.00854	-1.33618	0.303182
														Anaerostipes	0	4	0	4	7	4	3	1.5	3	2.5	0.0259138	0.65147		Treponema	1.12658	3.71944	1.13461	0.863831	5.48636	2.36571	-1.09175	1.30893	1.39274	0.536642	0.474263
														Blautia	3963	7236	3147	5815	20670	17635	1.46709	2.85604	5.60083	3.30798	0.0248986	0.201635		Trichomonas	0	0	0	0	0	1.73485	-1	-1	1.86743	-0.0441916	0.360071
														Butyrivibrio	4932	10560	6820	8111	30891	28919	1.6443	2.92492	4.23937	2.9362	0.0120333	8.96523e-10		Trichosporon	0.413079	0	0	0	0	0	-1.20654	-1	-1	-1.06885	0.7898
														Catonella	669	769	443	917	1966	1768	1.3696	2.55253	3.97753	2.63322	0.0264423	0.755441		Turicibacter	22.2543	20.9077	0	10.7118	0	1.52514	-1.90802	-11.4538	1.76257	-3.86643	0.0508322
														Cellulosilyticum	0	1	0	0	2	0	-1	1.33333	-1	-0.222222	0.65363			Tyzzerella	1.23924	5.49332	4.18933	1.38213	6.99948	5.65828	1.04411	1.201	1.23734	1.16082	0.532061
														Coprococcus	61	82	37	87	253	214	1.4127	3.03571	5.53846	3.32896	0.0252371	0.314976		Uncinocarpus	0	0	14.1196	0	6.06621	0	-1	4.03311	-8.0598	-1.67556	0.49102
														Dorea	2486	2731	972	1654	5891	6061	-1.50242	2.15624	6.22485	2.29289	0.198371			Ureaplasma	0	0	0	0.5119	2.02207	0.51403	1.25595	2.01104	1.25701	1.508	0.0453289	1
														Lachnoanaerobaculum	45	38	34	61	97	150	1.34043	2.475	4.22222	2.67922	0.0307445	1		Vagococcus	0	0	0	1.5357	0	0	1.76785	-1	-1	-0.0773835	0.406252
														Lachnobacterium	249	367	134	276	914	797	1.10757	2.48238	5.875	3.15498	0.0657115			Veillonella	0.885169	1.9837	5.53258	0	1.01104	1.54209	-1.44258	-1.32303	-2.12659	-1.63074	0.080697
														Lachnoclostridium	4344	8892	3988	7225	23397	22567	1.66291	2.63087	5.65639	3.31672	0.0182947	0.000187644		Vibrio	0	1.05019	0	1.72766	0	0	1.86383	-1.5251	-1	-0.220422	0.746488
														Lachnospira	454	503	351	764	1288	1315	1.67982	2.55446	3.73088	2.65505	0.00932213	8.56227e-13		Vitrella	0	0	0	0	2.02207	0	-1	2.01104	-1	0.00367856	0.302291
														Oribacterium	858	1044	529	1048	2747	1906	1.22093	2.62811	3.59322	2.48075	0.0369666	1		Weissella	0	4.95925	2.01709	0	7.07725	0	-1	1.30434	-2.00854	-0.568067	0.979275
														Pseudobutyrivibrio	604	807	603	711	2186	2156	1.17657	2.70457	3.56694	2.48269	0.0419324	1		Williamsia	0	0	0	0	0	1.73485	-1	-1	1.86743	-0.0441916	0.360071
														Robinsoniella	1687	1175	605	1520	3588	2658	-1.10972	3.05013	4.38221	2.10754	0.0963676			Xanthomonas	0	3.9674	4.03417	1.5357	2.02207	4.62627	1.76785	-1.48366	1.09812	0.46077	0.963824
														Roseburia	474	1163	448	572	3069	2775	1.20588	2.63605	6.17111	3.33768	0.0494675	1		Xenorhabdus	0	0	4.53844	0	0	0	-1	-1	-3.26922	-1.75641	0.153778
														Shuttleworthia	14	36	18	61	129	93	3.9375	3.44737	4.75	4.04496	0.000179813	2.04121e-23		Xylanimonas	0	0	0	0	0.627539	0	-1	1.31377	-1	-0.228743	0.697266
														Tyzzerella	1	1	0	0	0	0	-1.5	-1.5	-1	-1.33333	0.227673			Yarrowia	0	0	0	0	0	1.26171	-1	-1	1.63085	-0.123048	0.479053
														Oscillibacter	2532	7502	12185	4682	25325	18655	1.84846	3.37513	1.53089	2.2515	0.0189283	0.000777867		Youngiibacter	0	1.19022	0	0	0	0	-1	-1.59511	-1	-1.19837	0.499985
														Candidatus Desulforudis	0	0	0	0	4	0	-1	3	-1	0.333333	0.17255			Zobellia	0	0	3.30069	1.25648	1.65442	3.78513	1.62824	1.82721	1.09139	1.51561	0.278073
														Dehalobacter	53	71	63	72	155	134	1.34545	2.15068	2.09231	1.86282	0.00832312	2.18578e-15		Zygosaccharomyces	0	1.62303	0	0	0	0	-1	-1.81151	-1	-1.2705	0.385346
														Desulfitibacter	367	101	110	421	190	198	1.14634	1.86408	1.78571	1.59871	0.0300621	1		Zymophilus	0	0	0	1.72766	0	0	1.86383	-1	-1	-0.0453898	0.361647
														Desulfitobacterium	299	163	149	320	491	380	1.06977	2.98788	2.5298	2.19582	0.056238			Zymoseptoria	0	0	0	0.921419	0	0	1.46071	-1	-1	-0.179763	0.586633
														Desulfosporosinus	147	163	115	160	339	235	1.08725	2.06667	2.02564	1.72652	0.042898	1
														Desulfotomaculum	169	95	76	145	185	162	-1.16327	1.92784	2.10256	0.955711	0.144275
														Desulfurispora	6	2	3	2	0	16	-2	-2	3.6	-0.133333	0.938162
														Anaerococcus	8	4	0	4	20	16	-1.66667	3.66667	9	3.66667	0.0359129	1
														Finegoldia	6	1	0	2	0	0	-2	-1.5	-1	-1.5	0.123191
														Helcococcus	103	14	8	56	27	28	-1.81034	1.8125	3	1.00072	0.432801
														Parvimonas	79	59	39	50	83	85	-1.55769	1.39344	2.12195	0.652567	0.477614
														Peptoniphilus	174	87	92	174	206	170	-1	2.33708	1.82979	1.05562	0.0784794
														Intestinibacter	144	43	26	92	156	125	-1.55319	3.51111	4.53571	2.16454	0.16556
														Peptoclostridium	2678	1722	930	3247	5058	3350	1.21231	2.93503	3.59657	2.5813	0.0373372	1
														Peptostreptococcus	10	33	21	19	26	32	1.75	-1.25	1.47826	0.65942	0.337142
														Terrisporobacter	21	5	3	34	5	4	1.56522	-1	1.2	0.588406	0.141986
														Acetivibrio	6	2	5	7	21	4	1.125	5.75	-1.16667	1.90278	0.240385
														Anaerotruncus	295	1008	867	970	3603	2642	3.27273	3.56931	3.04258	3.29487	2.77e-05	8.27423e-25
														Ethanoligenens	1	0	5	5	1	12	2.33333	1.5	2	1.94444	0.0308146	1
														Ruminiclostridium	2742	1226	1119	2912	3030	2452	1.06195	2.46906	2.18912	1.90671	0.0545298
														Ruminococcus	5105	5317	3584	15501	15653	11389	3.03564	2.94322	3.17652	3.05179	2.86e-06	2.79572e-25
														Epulopiscium	25	12	3	30	59	65	1.18519	4.35714	13.4	6.31411	0.0115835	2.05618e-10
														Flavonifractor	136	571	244	288	1414	1408	2.10145	2.4712	5.73171	3.43479	0.00926829	3.75766e-13
														Intestinimonas	1326	1528	2856	2760	4769	3896	2.07982	3.1183	1.36389	2.18734	0.0217958	0.00287025
														Proteocatella	97	61	68	106	141	194	1.09091	2.26984	2.8	2.05358	0.0511988
														Halothermothrix	0	0	0	0	1	0	-1	1.5	-1	-0.166667	0.559946
														Acetohalobium	1	0	0	0	0	0	-1.5	-1	-1	-1.16667	0.559994
														Halonatronum	106	27	16	67	20	20	-1.56522	-1.31818	1.22222	-0.553726	0.153963
														Orenia	0	0	0	0	1	0	-1	1.5	-1	-0.166667	0.559946
														Caldanaerobacter	241	49	47	94	60	28	-2.53125	1.21569	-1.63333	-0.982966	0.189361
														Caldanaerobius	192	78	13	142	147	89	-1.34722	1.8625	6.06667	2.19398	0.197047
														Carboxydothermus	32	25	8	26	21	24	-1.21429	-1.17391	2.6	0.0706004	0.57751
														Desulfovirgula	21	12	13	23	12	12	1.08696	-1	-1.07143	-0.328157	0.916831
														Moorella	25	16	13	27	30	20	1.07407	1.77778	1.46667	1.43951	0.0721049
														Tepidanaerobacter	16	11	3	14	18	12	-1.125	1.53846	2.8	1.07115	0.183521
														Thermacetogenium	6	1	8	4	14	4	-1.33333	5.33333	-1.66667	0.777778	0.537323
														Thermoanaerobacter	145	51	16	85	74	57	-1.68966	1.43396	3.27778	1.00736	0.439984
														Caldicellulosiruptor	206	68	24	135	100	61	-1.51825	1.45714	2.42308	0.787324	0.420624
														Thermoanaerobacterium	1	2	0	0	7	0	-1.5	2.25	-1	-0.0833333	0.371775
														Thermosediminibacter	0	1	3	0	0	4	-1	-1.5	1.2	-0.433333	0.999859
														Coprothermobacter	3	2	0	1	0	8	-1.66667	-2	5	0.444444	0.69763
														Allobaculum	32	19	8	38	26	20	1.17647	1.33333	2.2	1.56993	0.0568508
														Candidatus Stoquefichus	757	163	152	470	399	303	-1.60805	2.4303	1.98052	0.934257	0.340827
														Catenibacterium	0	0	0	1	0	0	1.5	-1	-1	-0.166667	0.559903
														Coprobacillus	50	11	8	31	23	8	-1.57576	1.92308	-1	-0.21756	0.910231
														Dielma	196	102	76	326	326	340	1.65657	3.15385	4.38462	3.06501	0.0118177	4.31634e-10
														Eggerthia	66	14	5	68	54	40	1.02941	3.5	6	3.5098	0.0547979
														Erysipelatoclostridium	470	137	73	296	514	316	-1.58389	3.71223	4.24	2.12278	0.173946
														Erysipelothrix	6	1	0	2	6	0	-2	2.66667	-1	-0.111111	0.803797
														Faecalicoccus	468	175	466	771	289	295	1.64468	1.64407	-1.57576	0.570997	0.508315
														Faecalitalea	74	71	100	119	152	129	1.59211	2.10959	1.28431	1.662	0.016825	2.36245e-05
														Kandleria	130	73	92	114	211	134	-1.13793	2.84	1.44681	1.04963	0.18496
														Solobacterium	186	92	147	168	213	194	-1.10588	2.28723	1.31544	0.832263	0.19155
														Acidaminococcus	137	80	47	85	128	97	-1.5977	1.58537	2.02041	0.669358	0.461031
														Succinispira	37	4	3	167	4	8	4.33333	-1	2	1.77778	0.0354751	1
														Anaeroarcus	23	20	29	24	32	36	1.04	1.54545	1.22581	1.27042	0.121225
														Anaeromusa	0	0	0	2	0	0	2	-1	-1	0	0.306264
														Anaerovibrio	279	153	181	346	511	396	1.23843	3.30968	2.17486	2.24099	0.0358238	1
														Dialister	0	1	0	0	1	0	-1	-1	-1	-1	1
														Megamonas	86	59	58	119	111	146	1.375	1.85246	2.46667	1.89804	0.0136912	2.94684e-08
														Megasphaera	169	133	113	277	258	340	1.63158	1.92593	2.97391	2.17714	0.00846632	5.27999e-15
														Mitsuokella	55	71	76	198	320	316	3.50877	4.41096	4.07692	3.99888	3.44e-05	2.42877e-24
														Negativicoccus	55	28	10	73	32	20	1.31579	1.13333	1.83333	1.42749	0.0467078	1
														Pelosinus	3	15	13	6	21	12	1.6	1.35294	-1.07143	0.627171	0.338283
														Selenomonas	527	611	553	796	1522	1558	1.50851	2.48613	2.81081	2.26848	0.00892177	2.9937e-14
														Sporomusa	184	174	107	338	627	320	1.82796	3.57386	2.95413	2.78532	0.00497621	1.34707e-18
														Veillonella	245	119	79	173	240	142	-1.41143	2	1.77778	0.788783	0.305393
														Zymophilus	24	4	8	21	25	8	-1.13043	4.5	-1	0.789855	0.323395
														Cetobacterium	73	51	50	64	55	69	-1.13636	1.07547	1.36538	0.434831	0.489487
														Fusobacterium	518	469	411	478	856	696	-1.08333	1.82166	1.69007	0.809465	0.113301
														Psychrilyobacter	74	46	29	53	28	53	-1.38182	-1.6	1.77419	-0.402542	0.772344
														Leptotrichia	216	157	144	161	353	380	-1.33742	2.2327	2.61644	1.17057	0.192597
														Sebaldella	0	0	0	0	1	0	-1	1.5	-1	-0.166667	0.559946
														Gemmatimonas	4	5	5	3	5	4	-1.2	-1	-1.16667	-1.12222	0.694998
														Leptospirillum	6	1	0	1	9	0	-2.66667	3.66667	-1	0	0.778472
														Thermodesulfovibrio	14	12	18	6	11	0	-2	-1.07692	-10	-4.35897	0.0368738	1
														Gemmata	3	2	5	0	0	4	-2.5	-2	-1.16667	-1.88889	0.104552
														Schlesneria	1	1	0	2	1	0	1.33333	-1	-1	-0.222222	0.682288
														Zavarzinella	0	1	0	0	1	8	-1	-1	5	1	0.102482
														Asticcacaulis	56	120	141	42	68	121	-1.31818	-1.74286	-1.1626	-1.40788	0.0387184	1
														Brevundimonas	10	9	8	16	13	20	1.5	1.36364	2.2	1.68788	0.0310535	1
														Caulobacter	18	12	24	20	7	28	1.1	-1.55556	1.15385	0.232764	0.923081
														Phenylobacterium	0	0	0	0	0	0	-1	-1	-1	-1	1
														Kiloniella	2	0	0	0	0	0	-2	-1	-1	-1.33333	0.306374
														Kordiimonas	0	1	0	0	0	0	-1	-1.5	-1	-1.16667	0.559951
														Parvularcula	1	1	0	0	1	0	-1.5	-1	-1	-1.16667	0.615249
														Aurantimonas	2	6	0	1	6	12	-1.33333	-1	7	1.55556	0.18928
														Aureimonas	1	0	0	1	0	0	-1	-1	-1	-1	0.999916
														Martelella	19	5	8	36	14	8	1.80952	2.28571	-1	1.03175	0.0443888	1
														Bartonella	2	5	8	5	11	12	1.75	1.85714	1.4	1.66905	0.0519561
														Chelatococcus	0	1	0	1	0	0	1.5	-1.5	-1	-0.333333	0.999935
														Methylocapsa	2	1	3	3	0	0	1.25	-1.5	-2.5	-0.916667	0.264782
														Afipia	43	12	13	46	8	20	1.06667	-1.4	1.46667	0.377778	0.613837
														Bosea	28	9	0	17	4	0	-1.57895	-1.83333	-1	-1.47076	0.0628929
														Bradyrhizobium	79	85	55	53	107	113	-1.47273	1.25287	2.01754	0.59923	0.49074
														Rhodopseudomonas	3	5	0	0	1	4	-2.5	-2.33333	3	-0.611111	0.533868
														Salinarimonas	3	2	5	0	4	0	-2.5	1.5	-3.5	-1.5	0.105651
														Brucella	5	6	8	6	8	4	1.14286	1.25	-1.66667	0.242063	0.869729
														Ochrobactrum	9	21	8	8	9	12	-1.1	-2.09091	1.4	-0.59697	0.488262
														Pseudochrobactrum	5	4	3	8	4	4	1.42857	-1	1.2	0.542857	0.44869
														Cucumibacter	1	2	0	0	0	0	-1.5	-2	-1	-1.5	0.119698
														Devosia	8	6	0	5	9	0	-1.42857	1.375	-1	-0.35119	0.999768
														Hyphomicrobium	2	8	0	7	1	0	2.25	-3.33333	-1	-0.694444	0.737947
														Maritalea	5	5	0	4	6	16	-1.16667	1.14286	9	2.99206	0.111836
														Rhodomicrobium	0	0	0	0	0	4	-1	-1	3	0.333333	0.172534
														Methylobacterium	23	47	52	16	35	20	-1.38889	-1.32432	-2.45455	-1.72259	0.0394426	1
														Microvirga	0	1	5	5	2	16	3.5	1.33333	2.57143	2.46825	0.0186139	0.000490463
														Methylocystis	10	4	3	9	11	4	-1.09091	2.16667	1.2	0.758586	0.289144
														Methylopila	0	0	0	0	0	4	-1	-1	3	0.333333	0.172534
														Methylosinus	0	1	0	0	1	0	-1	-1	-1	-1	1
														Pleomorphomonas	8	7	5	12	16	24	1.4	2	3.71429	2.37143	0.0272499	0.977274
														Terasakiella	9	13	10	7	4	8	-1.22222	-2.5	-1.2	-1.64074	0.0983428
														Aminobacter	5	2	0	1	1	0	-2.33333	-1.33333	-1	-1.55556	0.128282
														Aquamicrobium	1	0	3	0	0	0	-1.5	-1	-2.5	-1.66667	0.0798452
														Chelativorans	4	0	0	8	2	4	1.66667	2	3	2.22222	0.0356629	1
														Hoeflea	5	2	3	2	2	0	-1.75	-1	-2.5	-1.75	0.113109
														Mesorhizobium	32	38	31	32	50	32	-1	1.3	1.0303	0.443434	0.374787
														Nitratireductor	0	1	0	2	4	0	2	2	-1	1	0.0839147
														Phyllobacterium	3	5	5	8	2	0	2	-1.75	-3.5	-1.08333	0.3817
														Kaistia	7	6	21	8	5	12	1.11111	-1.14286	-1.64286	-0.558201	0.258508
														Agrobacterium	3	14	21	11	29	16	2.6	1.9375	-1.27778	1.08657	0.216139
														Neorhizobium	1	0	0	0	0	0	-1.5	-1	-1	-1.16667	0.559994
														Rhizobium	65	73	81	43	114	109	-1.48889	1.54667	1.33735	0.465042	0.551706
														Shinella	0	4	3	0	7	0	-1	1.5	-2.5	-0.666667	0.715444
														Ensifer	6	20	16	16	15	4	2.25	-1.29412	-3	-0.681373	0.696511
														Sinorhizobium	9	4	3	9	6	0	-1	1.33333	-2.5	-0.722222	0.857789
														Afifella	3	15	8	2	5	0	-1.25	-2.42857	-5	-2.89286	0.0271006	0.864694
														Amorphus	0	0	0	1	0	0	1.5	-1	-1	-0.166667	0.559903
														Lutibaculum	4	5	3	2	2	0	-1.5	-1.75	-2.5	-1.91667	0.0483616	1
														Azorhizobium	4	0	3	4	1	0	-1	1.5	-2.5	-0.666667	0.563028
														Xanthobacter	1	8	13	1	5	0	-1	-1.42857	-7.5	-3.30952	0.0585011
														Hellea	2	16	13	1	12	0	-1.33333	-1.28571	-7.5	-3.37302	0.0536023
														Hirschia	0	0	0	0	2	0	-1	2	-1	0	0.306316
														Hyphomonas	5	7	8	5	1	0	-1	-3	-5	-3	0.0381486	1
														Maricaulis	0	2	3	3	4	0	2.5	1.5	-2.5	0.5	0.70651
														Oceanicaulis	4	1	0	0	1	4	-3	-1	3	-0.333333	0.99985
														Ponticaulis	1	1	0	2	2	0	1.33333	1.33333	-1	0.555556	0.446444
														Robiginitomaculum	0	2	0	0	0	4	-1	-2	3	0	0.644083
														Actibacterium	0	2	0	0	1	0	-1	-1.33333	-1	-1.11111	0.653642
														Ahrensia	2	0	0	0	0	0	-2	-1	-1	-1.33333	0.306374
														Donghicola	1	4	3	1	2	0	-1	-1.5	-2.5	-1.66667	0.130513
														Gemmobacter	2	4	5	4	1	4	1.5	-2	-1.16667	-0.555556	0.6547
														Haematobacter	1	2	8	0	0	0	-1.5	-2	-5	-2.83333	0.00143828	9.8919e-21
														Labrenzia	12	9	10	29	11	4	2.21429	1.18182	-2	0.465368	0.695388
														Leisingera	7	1	5	3	5	4	-1.8	2.33333	-1.16667	-0.211111	0.954819
														Loktanella	2	1	0	1	5	0	-1.33333	2.33333	-1	0	0.434183
														Nesiotobacter	3	7	10	4	5	4	1.2	-1.28571	-2	-0.695238	0.230719
														Oceanicola	3	6	5	4	2	8	1.2	-2	1.42857	0.209524	0.999712
														Paenirhodobacter	2	0	0	1	0	0	-1.33333	-1	-1	-1.11111	0.65375
														Pannonibacter	1	0	0	2	4	0	1.33333	3	-1	1.11111	0.114937
														Paracoccus	6	4	3	5	2	4	-1.14286	-1.5	1.2	-0.480952	0.68322
														Phaeobacter	3	4	0	3	2	0	-1	-1.5	-1	-1.16667	0.578498
														Pseudophaeobacter	2	0	0	0	0	4	-2	-1	3	0	0.644031
														Pseudorhodobacter	0	0	0	1	1	0	1.5	1.5	-1	0.666667	0.22762
														Rhodobacter	1	1	3	2	4	8	1.33333	2	2	1.77778	0.0479646	1
														Roseivivax	1	1	3	2	0	0	1.33333	-1.5	-2.5	-0.888889	0.260383
														Rubellimicrobium	3	6	3	1	5	8	-1.66667	-1.14286	2	-0.269841	0.725521
														Ruegeria	2	0	3	0	0	0	-2	-1	-2.5	-1.83333	0.0467404	1
														Sedimentitalea	0	4	0	1	1	0	1.5	-2	-1	-0.5	0.500267
														Sediminimonas	1	1	8	0	2	4	-1.5	1.33333	-1.66667	-0.611111	0.317412
														Stappia	3	4	5	3	4	4	-1	-1	-1.16667	-1.05556	0.835064
														Sulfitobacter	7	12	8	8	7	0	1.11111	-1.55556	-5	-1.81481	0.168173
														Thalassobacter	3	2	0	0	1	4	-2.5	-1.33333	3	-0.277778	0.918045
														Thioclava	0	0	0	0	2	0	-1	2	-1	0	0.306316
														Acetobacter	37	20	31	27	22	12	-1.34483	1.09091	-2.35714	-0.870354	0.163826
														Acidiphilium	4	6	0	6	1	0	1.33333	-2.66667	-1	-0.777778	0.51334
														Acidocella	3	1	0	4	0	4	1.2	-1.5	3	0.9	0.385173
														Acidomonas	0	4	5	0	5	0	-1	1.16667	-3.5	-1.11111	0.321144
														Asaia	3	19	3	9	15	20	2.2	-1.23529	4.4	1.78824	0.160487
														Gluconobacter	2	1	5	4	4	8	1.5	2	1.42857	1.64286	0.0991294
														Granulibacter	1	1	0	2	1	4	1.33333	-1	3	1.11111	0.135901
														Komagataeibacter	0	0	0	5	1	0	3.5	1.5	-1	1.33333	0.0424431	1
														Kozakia	1	7	0	1	2	12	-1	-2.25	7	1.25	0.334333
														Roseomonas	1	11	18	4	11	12	2	-1	-1.42857	-0.142857	0.691424
														Rubritepida	0	1	0	2	0	0	2	-1.5	-1	-0.166667	0.700499
														Saccharibacter	0	0	3	0	0	0	-1	-1	-2.5	-1.5	0.218554
														Azospirillum	19	11	8	15	15	8	-1.23529	1.30769	-1	-0.309201	0.999485
														Candidatus Endolissoclinum	0	0	0	0	1	0	-1	1.5	-1	-0.166667	0.559946
														Dongia	0	2	0	0	2	4	-1	-1	3	0.333333	0.260733
														Fodinicurvata	1	0	5	0	1	0	-1.5	1.5	-3.5	-1.16667	0.135059
														Inquilinus	6	4	8	4	7	12	-1.33333	1.5	1.4	0.522222	0.434067
														Magnetospira	0	1	0	5	1	4	3.5	-1	3	1.83333	0.0205804	0.00188194
														Magnetospirillum	4	6	5	8	7	0	1.66667	1.125	-3.5	-0.236111	0.646702
														Nisaea	6	4	8	1	6	8	-2.66667	1.33333	-1	-0.777778	0.601528
														Niveispirillum	0	1	0	3	9	0	2.5	3.66667	-1	1.72222	0.0181842	0.000113881
														Novispirillum	0	0	0	0	1	0	-1	1.5	-1	-0.166667	0.559946
														Phaeospirillum	3	5	13	1	5	4	-1.66667	-1	-2.5	-1.72222	0.107184
														Rhodospirillum	0	0	3	0	0	0	-1	-1	-2.5	-1.5	0.218554
														Rhodovibrio	0	6	5	0	0	0	-1	-4	-3.5	-2.83333	0.00617194	9.03419e-18
														Skermanella	3	1	5	3	2	12	-1	1.33333	2	0.777778	0.145063
														Thalassobaculum	2	1	0	3	4	0	1.25	2	-1	0.75	0.222398
														Thalassospira	41	13	10	51	16	20	1.23256	1.2	1.83333	1.42196	0.0683272
														Elioraea	0	1	0	0	0	0	-1	-1.5	-1	-1.16667	0.559951
														Anaplasma	0	0	0	0	0	0	-1	-1	-1	-1	1
														Candidatus Xenolissoclinum	1	0	0	0	0	0	-1.5	-1	-1	-1.16667	0.559994
														Ehrlichia	1	1	0	0	2	0	-1.5	1.33333	-1	-0.388889	0.999954
														Neorickettsia	1	0	0	0	0	0	-1.5	-1	-1	-1.16667	0.559994
														Wolbachia	5	21	60	4	108	210	-1.16667	4.78261	3.41935	2.3451	0.0226825	0.027268
														Holospora	4	0	5	8	11	4	1.66667	6.5	-1.16667	2.33333	0.101893
														Rickettsia	14	0	5	13	11	0	-1.06667	6.5	-3.5	0.644444	0.663242
														Caedibacter	3	2	5	2	1	4	-1.25	-1.33333	-1.16667	-1.25	0.465901
														Candidatus Hepatobacter	1	0	0	0	0	0	-1.5	-1	-1	-1.16667	0.559994
														Candidatus Odyssella	0	4	3	1	5	8	1.5	1.16667	2	1.55556	0.128741
														Candidatus Paracaedibacter	1	4	0	1	25	8	-1	4.5	5	2.83333	0.00678292	1.46525e-16
														Sneathiella	3	1	3	2	1	0	-1.25	-1	-2.5	-1.58333	0.199649
														Erythrobacter	1	9	10	1	4	4	-1	-1.83333	-2	-1.61111	0.0618785
														Porphyrobacter	1	2	0	0	0	4	-1.5	-2	3	-0.166667	0.996105
														Blastomonas	1	1	0	0	1	0	-1.5	-1	-1	-1.16667	0.615249
														Citromicrobium	1	0	0	0	0	0	-1.5	-1	-1	-1.16667	0.559994
														Novosphingobium	5	22	16	9	12	8	1.57143	-1.71429	-1.8	-0.647619	0.272009
														Sandarakinorhabdus	4	0	5	8	1	0	1.66667	1.5	-3.5	-0.111111	0.762952
														Sphingobium	38	36	39	38	25	28	-1	-1.40741	-1.36667	-1.25802	0.127703
														Sphingomonas	32	58	58	40	29	28	1.23529	-1.93548	-2	-0.900063	0.175818
														Sphingopyxis	17	32	26	30	13	8	1.68421	-2.26667	-2.8	-1.12749	0.323883
														Zymomonas	0	4	0	3	2	12	2.5	-1.5	7	2.66667	0.0330742	1
														Candidatus Phaeomarinobacter	0	1	3	0	0	4	-1	-1.5	1.2	-0.433333	0.999859
														Geminicoccus	9	1	5	8	4	12	-1.1	2	2	0.966667	0.179694
														Candidatus Pelagibacter	9	4	8	0	1	4	-5.5	-2	-1.66667	-3.05556	0.022801	0.0378352
														Achromobacter	40	8	42	46	23	4	1.14286	2.5	-7.33333	-1.23016	0.557887
														Advenella	6	2	3	6	13	0	-1	3.75	-2.5	0.0833333	0.752474
														Alcaligenes	0	8	10	0	7	4	-1	-1.11111	-2	-1.37037	0.206849
														Azohydromonas	3	2	3	0	0	0	-2.5	-2	-2.5	-2.33333	0.00247463	7.25153e-20
														Bordetella	33	36	34	40	84	57	1.2	2.26316	1.63889	1.70068	0.0286093	1
														Brackiella	6	4	3	14	0	0	2	-3	-2.5	-1.16667	0.260598
														Castellaniella	1	0	0	0	0	0	-1.5	-1	-1	-1.16667	0.559994
														Derxia	3	8	5	2	8	4	-1.25	-1	-1.16667	-1.13889	0.71511
														Oligella	1	0	0	0	0	0	-1.5	-1	-1	-1.16667	0.559994
														Pelistega	3	7	16	1	2	8	-1.66667	-2.25	-1.8	-1.90556	0.0275168	1
														Taylorella	3	1	3	4	2	0	1.2	1.33333	-2.5	0.0111111	0.781637
														Burkholderia	122	197	215	164	219	210	1.33871	1.11055	-1.02358	0.475226	0.16692
														Candidatus Glomeribacter	3	1	0	2	0	0	-1.25	-1.5	-1	-1.25	0.44666
														Chitinimonas	2	1	3	2	4	0	-1	2	-2.5	-0.5	0.845647
														Cupriavidus	1071	404	409	1268	263	214	1.1836	-1.53208	-1.90278	-0.750419	0.199431
														Pandoraea	11	7	10	14	8	0	1.23077	1.11111	-6	-1.21937	0.30051
														Ralstonia	23	21	65	31	25	45	1.32	1.17391	-1.42553	0.356127	0.894151
														Acidovorax	34	21	21	47	42	40	1.36111	1.91304	1.82609	1.70008	0.0101016	9.53817e-12
														Caldimonas	1	0	0	0	0	0	-1.5	-1	-1	-1.16667	0.559994
														Candidatus Symbiobacter	6	4	8	7	12	12	1.125	2.33333	1.4	1.61944	0.0825542
														Comamonas	5	26	18	7	26	8	1.28571	-1	-2	-0.571429	0.423581
														Curvibacter	3	1	0	1	1	0	-1.66667	-1	-1	-1.22222	0.446638
														Delftia	0	0	0	0	0	0	-1	-1	-1	-1	1
														Hydrogenophaga	0	1	0	2	4	0	2	2	-1	1	0.0839147
														Hylemonella	1	0	3	1	0	0	-1	-1	-2.5	-1.5	0.250257
														Limnohabitans	0	0	0	1	1	0	1.5	1.5	-1	0.666667	0.22762
														Ottowia	3	0	0	3	0	0	-1	-1	-1	-1	0.999807
														Polaromonas	1	26	21	6	23	8	2.66667	-1.12	-2.3	-0.251111	0.889684
														Rhodoferax	3	0	0	1	4	0	-1.66667	3	-1	0.111111	0.552881
														Simplicispira	0	1	0	0	0	0	-1	-1.5	-1	-1.16667	0.559951
														Variovorax	19	12	24	23	23	12	1.19048	1.78571	-1.85714	0.373016	0.86986
														Duganella	25	9	13	30	6	4	1.18519	-1.375	-2.5	-0.896605	0.335437
														Herbaspirillum	2	0	0	1	0	0	-1.33333	-1	-1	-1.11111	0.65375
														Herminiimonas	1	2	13	2	2	0	1.33333	-1	-7.5	-2.38889	0.14079
														Janthinobacterium	21	9	16	21	5	4	-1	-1.57143	-3	-1.85714	0.14492
														Massilia	25	13	31	23	13	12	-1.08	-1	-2.35714	-1.47905	0.211495
														Oxalobacter	23	12	8	23	12	16	-1	-1	1.8	-0.0666667	0.408584
														Pseudoduganella	6	6	10	6	1	4	-1	-2.66667	-2	-1.88889	0.0922409
														Sutterella	8	5	3	12	7	8	1.4	1.28571	2	1.5619	0.0917648
														Ideonella	2	9	8	1	11	4	-1.33333	1.18182	-1.66667	-0.606061	0.612046
														Methylibium	1	0	0	0	0	0	-1.5	-1	-1	-1.16667	0.559994
														Rubrivivax	1	0	0	0	0	4	-1.5	-1	3	0.166667	0.408827
														Sphaerotilus	1	1	0	0	1	0	-1.5	-1	-1	-1.16667	0.615249
														Thiomonas	17	13	8	25	36	32	1.42105	2.53333	3.4	2.45146	0.0183073	0.000305305
														Ferrovum	1	6	3	1	5	0	-1	-1.14286	-2.5	-1.54762	0.31481
														Tepidiphilus	10	2	5	1	5	8	-4	1.75	1.42857	-0.27381	0.734209
														Methylobacillus	0	7	13	0	6	0	-1	-1.125	-7.5	-3.20833	0.0744436
														Methylophilus	3	1	5	6	2	8	1.6	1.33333	1.42857	1.45397	0.158597
														Aquaspirillum	1	6	5	1	4	0	-1	-1.33333	-3.5	-1.94444	0.154266
														Chitinibacter	2	6	3	5	1	0	1.75	-2.66667	-2.5	-1.13889	0.262524
														Chitinilyticum	3	6	0	2	5	4	-1.25	-1.14286	3	0.202381	0.654282
														Chitiniphilus	0	7	5	2	15	20	2	1.88889	3.14286	2.34392	0.0137907	5.73273e-08
														Deefgea	7	4	5	9	5	4	1.22222	1.16667	-1.16667	0.407407	0.731198
														Laribacter	3	4	0	0	13	4	-2.5	2.5	3	1	0.353554
														Microvirgula	3	5	8	4	2	8	1.2	-1.75	-1	-0.516667	0.715212
														Paludibacterium	3	5	5	1	7	0	-1.66667	1.28571	-3.5	-1.29365	0.223373
														Pseudogulbenkiania	8	26	5	13	20	24	1.5	-1.27273	3.71429	1.31385	0.252966
														Conchiformibius	17	19	24	12	6	12	-1.35714	-2.625	-1.85714	-1.94643	0.0196339	0.00121783
														Eikenella	7	21	18	8	18	8	1.11111	-1.15	-2	-0.67963	0.204112
														Kingella	33	46	52	35	62	53	1.05714	1.33333	1.01852	1.13633	0.256544
														Neisseria	150	76	37	163	55	69	1.08553	-1.36842	1.82051	0.512539	0.588796
														Snodgrassella	6	6	8	14	9	0	2	1.375	-5	-0.541667	0.672232
														Vitreoscilla	0	0	0	0	0	0	-1	-1	-1	-1	1
														Nitrosomonas	5	6	3	12	12	4	2	1.75	1.2	1.65	0.0467896	1
														Nitrosospira	0	2	3	2	1	0	2	-1.33333	-2.5	-0.611111	0.600515
														Azoarcus	0	0	0	0	1	0	-1	1.5	-1	-0.166667	0.559946
														Azonexus	2	1	0	0	0	0	-2	-1.5	-1	-1.5	0.119704
														Azovibrio	7	1	10	9	6	4	1.22222	2.66667	-2	0.62963	0.74146
														Dechloromonas	2	2	0	4	1	0	1.5	-1.33333	-1	-0.277778	0.751466
														Methyloversatilis	1	1	3	4	1	0	2	-1	-2.5	-0.5	0.834624
														Sulfuritalea	1	7	5	1	2	0	-1	-2.25	-3.5	-2.25	0.0443482	1
														Thauera	3	2	3	3	4	4	-1	1.5	1.2	0.566667	0.490208
														Uliginosibacterium	0	0	0	0	1	0	-1	1.5	-1	-0.166667	0.559946
														Sulfuricella	0	0	0	2	0	0	2	-1	-1	0	0.306264
														Candidatus Accumulibacter	22	56	18	21	52	57	-1.04348	-1.07407	2.95	0.277483	0.33595
														Bacteriovorax	7	26	13	11	21	16	1.44444	-1.21739	1.2	0.475684	0.83613
														Bdellovibrio	2	2	5	1	1	8	-1.33333	-1.33333	1.42857	-0.412698	0.81827
														Candidatus Magnetoglobus	207	81	79	159	152	178	-1.29814	1.85542	2.22222	0.926502	0.216931
														Desulfatibacillum	14	11	16	10	16	8	-1.33333	1.38462	-1.8	-0.582906	0.467548
														Desulfatiglans	20	24	5	20	25	36	-1	1.03846	5.42857	1.82234	0.252732
														Desulfatirhabdium	2	22	18	6	20	28	2	-1.09091	1.5	0.80303	0.230667
														Desulfobacter	0	2	0	0	4	0	-1	1.5	-1	-0.166667	0.477165
														Desulfobacula	1	14	13	7	13	24	3	-1.06667	1.73333	1.22222	0.13096
														Desulforegula	11	6	10	8	8	4	-1.3	1.25	-2	-0.683333	0.307318
														Desulfosarcina	21	7	13	24	6	8	1.13043	-1.125	-1.5	-0.498188	0.736279
														Desulfospira	35	19	37	15	23	24	-2.17647	1.19048	-1.5	-0.828665	0.181244
														Desulfotignum	37	19	10	25	26	61	-1.44444	1.33333	5.25	1.71296	0.317751
														Desulfobulbus	70	74	89	95	70	69	1.34722	-1.05556	-1.28169	-0.330008	0.993162
														Desulfofustis	9	11	5	12	23	8	1.27273	1.92308	1.42857	1.54146	0.0514899
														Desulfonatronovibrio	6	9	16	3	7	4	-1.6	-1.22222	-3	-1.94074	0.0596425
														Desulfovermiculus	5	11	10	7	4	0	1.28571	-2.16667	-6	-2.29365	0.0957468
														Desulfomicrobium	4	22	37	8	21	12	1.66667	-1.04348	-2.78571	-0.720842	0.536523
														Desulfonatronum	41	14	10	48	19	12	1.16279	1.3125	1.16667	1.21399	0.242623
														Bilophila	43	60	39	54	45	93	1.24444	-1.31915	2.31707	0.747456	0.356898
														Desulfocurvus	13	18	10	23	15	4	1.66667	-1.17647	-2	-0.503268	0.88176
														Desulfovibrio	199	227	296	240	246	263	1.20398	1.08297	-1.12453	0.387474	0.562965
														Desulfurella	2	1	0	0	0	0	-2	-1.5	-1	-1.5	0.119704
														Hippea	25	21	10	20	16	28	-1.22727	-1.27778	2.5	-0.0016835	0.640036
														Desulfuromonas	49	28	26	48	20	4	-1.02	-1.36364	-4.66667	-2.3501	0.171364
														Geobacter	34	33	26	31	23	24	-1.09091	-1.4	-1.07692	-1.18928	0.25151
														Geopsychrobacter	0	2	0	0	1	0	-1	-1.33333	-1	-1.11111	0.653642
														Pelobacter	48	28	24	35	22	24	-1.35135	-1.25	-1	-1.20045	0.159593
														Cystobacter	1	5	3	1	0	0	-1	-3.5	-2.5	-2.33333	0.0286989	1
														Hyalangium	17	2	0	16	7	4	-1.05556	2.25	3	1.39815	0.157679
														Myxococcus	1	0	0	0	0	0	-1.5	-1	-1	-1.16667	0.559994
														Chondromyces	1	11	5	4	25	24	2	2.07692	3.71429	2.59707	0.00958229	1.93164e-12
														Sorangium	0	1	0	0	0	0	-1	-1.5	-1	-1.16667	0.559951
														Smithella	38	48	58	43	40	53	1.125	-1.19048	-1.09091	-0.385462	0.633517
														Syntrophorhabdus	17	11	24	22	27	36	1.26316	2.23077	1.46154	1.65182	0.0285294	1
														Candidatus Babela	1	0	0	1	1	0	-1	1.5	-1	-0.166667	0.615118
														Candidatus Entotheonella	8	39	29	22	36	57	2.4	-1.07895	1.90323	1.07476	0.118094
														Deferrisoma	3	35	16	5	18	16	1.4	-1.85	-1	-0.483333	0.363393
														Arcobacter	34	31	24	18	39	45	-1.8	1.24242	1.80769	0.416706	0.761497
														Campylobacter	110	133	152	113	197	150	1.02679	1.47407	-1.01316	0.495901	0.249435
														Sulfurospirillum	39	24	18	36	15	24	-1.07895	-1.52941	1.3	-0.43612	0.631684
														Helicobacter	192	183	262	219	208	190	1.13918	1.13514	-1.375	0.29977	0.855344
														Sulfuricurvum	6	11	26	17	15	20	2.375	1.30769	-1.27273	0.803322	0.368749
														Sulfurimonas	5	5	0	3	4	0	-1.4	-1.16667	-1	-1.18889	0.478636
														Wolinella	1	0	0	0	1	0	-1.5	1.5	-1	-0.333333	0.999946
														Lebetimonas	27	52	63	17	18	32	-1.52632	-2.7	-1.91176	-2.04603	0.00688312	3.64096e-16
														Acidithiobacillus	6	2	0	3	5	4	-1.6	1.75	3	1.05	0.345733
														Thermithiobacillus	9	2	10	5	2	0	-1.57143	-1	-6	-2.85714	0.0858604
														Aeromonas	121	66	84	144	56	53	1.18699	-1.17241	-1.56364	-0.516353	0.429278
														Oceanimonas	0	1	3	0	0	0	-1	-1.5	-2.5	-1.66667	0.0798382
														Tolumonas	4	7	0	7	2	0	1.5	-2.25	-1	-0.583333	0.687087
														Anaerobiospirillum	28	68	31	58	134	65	2	1.94286	2.0303	1.99105	0.000988854	4.66952e-22
														Ruminobacter	38	80	244	37	206	874	-1.02564	2.53659	3.56098	1.69064	0.0738886
														Succinimonas	6	6	13	4	11	16	-1.33333	1.625	1.2	0.497222	0.421982
														Succinivibrio	52	67	81	55	100	101	1.05556	1.47826	1.24096	1.25826	0.0441751	1
														Aestuariibacter	3	7	0	3	1	0	-1	-3	-1	-1.66667	0.236639
														Aliagarivorans	15	13	21	15	6	12	-1	-1.875	-1.64286	-1.50595	0.0984687
														Alteromonas	30	25	29	21	13	20	-1.3913	-1.8	-1.40909	-1.53347	0.0230971	0.122066
														Catenovulum	3	5	5	5	2	4	1.4	-1.75	-1.16667	-0.505556	0.683189
														Glaciecola	1	0	5	0	0	4	-1.5	-1	-1.16667	-1.22222	0.54556
														Haliea	1	13	8	1	7	0	-1	-1.66667	-5	-2.55556	0.0883436
														Marinimicrobium	33	26	29	51	25	24	1.51429	-1.03704	-1.19231	-0.238353	0.5341
														Marinobacter	56	49	45	48	30	36	-1.16	-1.59375	-1.23684	-1.3302	0.0454361	1
														Marinobacterium	12	8	3	13	8	20	1.07143	-1	4.4	1.49048	0.241564
														Melitea	12	4	3	18	0	0	1.42857	-3	-2.5	-1.35714	0.167203
														Saccharophagus	278	43	100	272	47	49	-1.0219	1.08889	-2	-0.644336	0.320912
														Teredinibacter	25	40	47	29	15	20	1.14815	-2.47059	-2.22727	-1.18324	0.120892
														Colwellia	6	11	29	3	9	4	-1.6	-1.18182	-5.16667	-2.64949	0.0895576
														Thalassotalea	5	1	0	6	5	0	1.14286	2.33333	-1	0.825397	0.235384
														Ferrimonas	6	11	16	4	9	12	-1.33333	-1.18182	-1.28571	-1.26696	0.292997
														Idiomarina	0	6	0	0	5	4	-1	-1.14286	3	0.285714	0.384812
														Moritella	0	0	0	0	1	0	-1	1.5	-1	-0.166667	0.559946
														Pseudoalteromonas	48	65	92	43	67	40	-1.11111	1.02985	-2.2381	-0.773119	0.22293
														Psychromonas	31	41	50	41	25	20	1.30303	-1.59259	-2.36364	-0.8844	0.249548
														Shewanella	138	83	86	132	68	61	-1.04478	-1.21429	-1.39683	-1.21863	0.0751111
														Lamprocystis	0	0	0	0	1	0	-1	1.5	-1	-0.166667	0.559946
														Marichromatium	0	0	3	0	0	0	-1	-1	-2.5	-1.5	0.218554
														Nitrosococcus	0	0	0	0	4	0	-1	3	-1	0.333333	0.17255
														Rheinheimera	7	8	3	8	8	4	1.11111	-1	1.2	0.437037	0.745258
														Thiohalocapsa	31	14	16	39	12	8	1.24242	-1.14286	-1.8	-0.566811	0.767051
														Thiorhodococcus	1	0	0	3	6	0	1.66667	4	-1	1.55556	0.050628
														Arhodomonas	0	0	0	0	0	4	-1	-1	3	0.333333	0.172534
														Halorhodospira	2	0	0	0	1	0	-2	1.5	-1	-0.5	0.700543
														Spiribacter	1	4	3	2	6	0	1.33333	1.33333	-2.5	0.0555556	0.99988
														Thioalkalivibrio	46	24	29	47	34	28	1.02083	1.38462	-1.03333	0.457372	0.487352
														Arsenophonus	1	6	0	1	4	0	-1	-1.33333	-1	-1.11111	0.57842
														Budvicia	4	8	5	10	20	20	2	2.2	3.14286	2.44762	0.00635069	2.30792e-17
														Cedecea	3	5	8	2	4	4	-1.25	-1.16667	-1.66667	-1.36111	0.237344
														Citrobacter	9	19	16	4	32	32	-1.83333	1.61905	1.88889	0.558201	0.302106
														Cronobacter	35	12	16	30	16	28	-1.15625	1.28571	1.66667	0.59871	0.365938
														Dickeya	30	45	58	31	36	57	1.03125	-1.23684	-1.01695	-0.407514	0.575328
														Edwardsiella	10	16	18	7	15	16	-1.33333	-1.05882	-1.11111	-1.16776	0.507801
														Enterobacter	56	103	86	61	96	53	1.08621	-1.07143	-1.6	-0.528407	0.282764
														Erwinia	2	5	0	4	14	4	1.5	2.28571	3	2.2619	0.0229303	0.0698784
														Escherichia	170	276	288	236	259	202	1.38372	-1.06513	-1.42157	-0.367661	0.839589
														Hafnia	0	4	0	1	0	0	1.5	-3	-1	-0.833333	0.40893
														Klebsiella	53	80	79	59	107	105	1.10909	1.32927	1.32099	1.25312	0.0257977	0.554412
														Kluyvera	1	1	8	28	0	0	10	-1.5	-5	1.16667	0.784507
														Kosakonia	0	0	0	1	0	0	1.5	-1	-1	-0.166667	0.559903
														Leclercia	1	6	3	1	2	0	-1	-2	-2.5	-1.83333	0.0740676
														Leminorella	25	9	13	24	14	24	-1.03846	1.45455	1.73333	0.716472	0.169055
														Lonsdalea	1	0	0	2	1	0	1.33333	1.5	-1	0.611111	0.364275
														Mangrovibacter	0	0	0	0	1	0	-1	1.5	-1	-0.166667	0.559946
														Morganella	3	28	26	10	22	36	2.4	-1.25	1.35714	0.835714	0.363702
														Pantoea	28	27	10	40	30	45	1.4	1.10345	3.91667	2.14004	0.12125
														Pectobacterium	15	15	5	12	14	20	-1.21429	-1.0625	3.14286	0.28869	0.431981
														Phaseolibacter	2	9	3	0	5	0	-2	-1.57143	-2.5	-2.02381	0.0502799
														Photorhabdus	13	6	8	8	6	12	-1.5	-1	1.4	-0.366667	0.891217
														Pluralibacter	0	2	3	5	5	0	3.5	1.75	-2.5	0.916667	0.42411
														Proteus	5	65	68	9	22	28	1.57143	-2.79167	-2.33333	-1.18452	0.185352
														Providencia	27	9	24	28	4	8	1.03448	-1.83333	-2.6	-1.13295	0.137133
														Raoultella	0	0	0	5	4	4	3.5	3	3	3.16667	0.000321016	1.65891e-22
														Salmonella	84	51	65	115	76	53	1.36047	1.4717	-1.21818	0.537994	0.274609
														Serratia	37	48	58	45	61	69	1.20513	1.26	1.18333	1.21615	0.0731659
														Shigella	2	6	3	1	13	12	-1.33333	1.875	2.8	1.11389	0.0780687
														Sodalis	7	5	0	7	1	0	-1	-2.33333	-1	-1.44444	0.381479
														Tatumella	11	15	13	8	18	12	-1.3	1.17647	-1.07143	-0.398319	0.909682
														Thorsellia	0	0	0	0	0	0	-1	-1	-1	-1	1
														Trabulsiella	0	1	0	0	0	0	-1	-1.5	-1	-1.16667	0.559951
														Xenorhabdus	3	21	45	8	32	28	2	1.47826	-1.56667	0.637198	0.674665
														Yersinia	52	93	110	41	75	89	-1.25581	-1.23377	-1.23077	-1.24012	0.0298664	1
														Yokenella	0	0	0	0	0	4	-1	-1	3	0.333333	0.172534
														Coxiella	2	2	10	7	8	12	2.25	2.5	1.16667	1.97222	0.0689838
														Legionella	57	83	65	58	69	65	1.01695	-1.19718	-1	-0.393411	0.51511
														Tatlockia	0	1	0	0	4	8	-1	2	5	2	0.0251009	0.253773
														Methylobacter	30	15	16	37	26	32	1.21875	1.64706	1.88889	1.5849	0.0274805	1
														Methylocaldum	1	7	13	2	7	4	1.33333	-1	-2.5	-0.722222	0.35156
														Methylococcus	3	0	0	2	0	0	-1.25	-1	-1	-1.08333	0.705151
														Methyloglobulus	5	6	3	7	9	0	1.28571	1.375	-2.5	0.0535714	0.714695
														Methylomarinum	2	5	5	10	4	12	3	-1.16667	2	1.27778	0.109828
														Methylomicrobium	4	4	16	10	16	24	2	3	1.44444	2.14815	0.0273225	1
														Methylomonas	6	15	13	9	16	12	1.375	1.05882	-1.07143	0.454132	0.721429
														Methylosarcina	0	16	21	2	15	4	2	-1.05882	-3.83333	-0.964052	0.596912
														Methylovulum	0	0	0	0	1	0	-1	1.5	-1	-0.166667	0.559946
														Methylohalobius	3	6	5	12	12	40	2.8	1.75	6	3.51667	0.010082	4.31416e-12
														Alcanivorax	23	15	24	19	19	16	-1.19048	1.23529	-1.44444	-0.466542	0.45798
														Endozoicomonas	8	5	0	7	4	4	-1.11111	-1.16667	3	0.240741	0.705021
														Zooshikella	6	6	8	6	11	4	-1	1.625	-1.66667	-0.347222	0.875594
														Carnimonas	5	0	5	4	0	0	-1.16667	-1	-3.5	-1.88889	0.197584
														Cobetia	3	4	5	1	4	4	-1.66667	-1	-1.16667	-1.27778	0.51216
														Halomonas	45	35	45	56	40	24	1.23404	1.13514	-1.80769	0.187162	0.73649
														Halotalea	1	2	0	2	1	0	1.33333	-1.33333	-1	-0.333333	0.999895
														Kushneria	1	0	0	0	0	0	-1.5	-1	-1	-1.16667	0.559994
														Zymobacter	2	40	39	1	16	8	-1.33333	-2.33333	-4.1	-2.58889	0.0111385	4.52135e-11
														Balneatrix	1	6	3	2	5	0	1.33333	-1.14286	-2.5	-0.769841	0.465792
														Marinomonas	15	14	37	6	8	8	-2.125	-1.6	-3.9	-2.54167	0.0153996	2.44652e-06
														Marinospirillum	5	2	5	5	1	0	-1	-1.33333	-3.5	-1.94444	0.194772
														Neptunomonas	6	2	3	5	4	4	-1.14286	1.5	1.2	0.519048	0.682634
														Nitrincola	2	4	8	3	2	0	1.25	-1.5	-5	-1.75	0.148104
														Oceanobacter	7	2	5	6	8	4	-1.125	2.5	-1.16667	0.0694444	0.501575
														Oceanospirillum	13	13	3	15	2	4	1.13333	-3.75	1.2	-0.472222	0.428001
														Saccharospirillum	22	7	5	15	4	12	-1.41176	-1.5	2	-0.303922	0.886233
														Candidatus Schmidhempelia	6	7	10	5	4	0	-1.14286	-1.5	-6	-2.88095	0.0894989
														Gilliamella	5	5	8	4	21	4	-1.16667	3.28571	-1.66667	0.150794	0.665613
														Actinobacillus	0	1	0	1	4	0	1.5	2	-1	0.833333	0.128955
														Aggregatibacter	10	9	16	13	19	16	1.25	1.90909	-1	0.719697	0.166318
														Avibacterium	2	1	5	2	1	4	-1	-1	-1.16667	-1.05556	0.796442
														Bibersteinia	0	20	18	1	7	8	1.5	-2.44444	-2	-0.981481	0.0448791	1
														Gallibacterium	59	22	26	68	16	24	1.14754	-1.33333	-1.07692	-0.420905	0.944789
														Haemophilus	66	146	176	66	102	105	-1	-1.42308	-1.66355	-1.36221	0.0607769
														Mannheimia	38	71	100	33	66	49	-1.14286	-1.07353	-2	-1.40546	0.133067
														Necropsobacter	6	4	13	8	32	16	1.25	5.66667	1.2	2.70556	0.135559
														Pasteurella	10	2	0	0	2	4	-6	-1	3	-1.33333	0.533047
														Acinetobacter	457	338	338	504	213	223	1.1024	-1.5814	-1.51111	-0.66337	0.150007
														Alkanindiges	5	4	0	10	1	0	1.71429	-2	-1	-0.428571	0.922928
														Moraxella	183	27	24	191	32	36	1.04324	1.17241	1.46154	1.22573	0.259181
														Perlucidibaca	6	7	10	9	5	0	1.375	-1.28571	-6	-1.97024	0.214193
														Psychrobacter	37	45	47	35	38	28	-1.05405	-1.175	-1.63333	-1.28746	0.0970294
														Cellvibrio	0	5	0	0	1	0	-1	-2.33333	-1	-1.44444	0.195845
														Pseudomonas	310	294	327	331	315	368	1.06731	1.07095	1.12462	1.08762	0.0642411
														Salinisphaera	2	9	10	5	9	8	1.75	-1	-1.2	-0.15	0.878485
														Francisella	33	41	81	40	55	36	1.2	1.32558	-2.18421	0.11379	0.694464
														Hydrogenovibrio	6	1	0	5	0	0	-1.14286	-1.5	-1	-1.21429	0.5786
														Methylophaga	7	4	3	8	2	0	1.11111	-1.5	-2.5	-0.962963	0.413357
														Piscirickettsia	0	1	0	0	1	0	-1	-1	-1	-1	1
														Thiomicrospira	11	26	8	13	13	16	1.15385	-1.86667	1.8	0.362393	0.983918
														Leucothrix	2	4	16	5	6	12	1.75	1.33333	-1.28571	0.599206	0.881063
														Thioploca	1	2	10	3	2	4	1.66667	-1	-2	-0.444444	0.542477
														Thiothrix	23	15	8	22	9	8	-1.04167	-1.54545	-1	-1.19571	0.447918
														Candidatus Competibacter	0	55	47	0	42	20	-1	-1.29545	-2.22727	-1.50758	0.0782592
														Candidatus Contendobacter	5	1	5	2	23	16	-1.75	8.33333	2.57143	3.05159	0.084552
														Congregibacter	0	14	26	1	14	8	1.5	-1	-2.8	-0.766667	0.365731
														Pseudohaliea	0	1	0	0	0	0	-1	-1.5	-1	-1.16667	0.559951
														Sedimenticola	6	5	3	11	7	8	1.625	1.28571	2	1.6369	0.061434
														Simiduia	1	0	0	1	0	0	-1	-1	-1	-1	0.999916
														Spongiibacter	2	5	8	3	4	4	1.25	-1.16667	-1.66667	-0.527778	0.432068
														Thiolapillus	0	1	0	0	1	0	-1	-1	-1	-1	1
														Aliivibrio	3	0	0	4	0	4	1.2	-1	3	1.06667	0.186876
														Enterovibrio	1	5	3	2	12	12	1.33333	2	2.8	2.04444	0.0228562	0.0517767
														Photobacterium	26	26	42	25	21	12	-1.03704	-1.21739	-3.14286	-1.7991	0.166419
														Salinivibrio	1	5	3	0	2	0	-1.5	-1.75	-2.5	-1.91667	0.0425323	1
														Vibrio	423	392	369	440	346	336	1.04	-1.13218	-1.09763	-0.396606	0.246252
														Nevskia	9	6	5	12	6	0	1.27273	-1	-3.5	-1.07576	0.681272
														Polycyclovorans	1	0	0	1	5	0	-1	3.5	-1	0.5	0.181263
														Solimonas	6	12	5	16	6	8	2.25	-1.75	1.42857	0.642857	0.555362
														Arenimonas	9	5	8	4	7	8	-1.83333	1.28571	-1	-0.515873	0.639609
														Dyella	5	8	3	5	7	0	-1	-1.11111	-2.5	-1.53704	0.449094
														Ignatzschineria	19	11	16	35	11	8	1.7619	-1	-1.8	-0.346032	0.8869
														Luteimonas	17	28	21	17	25	16	-1	-1.11111	-1.27778	-1.12963	0.472823
														Lysobacter	7	31	60	6	13	32	-1.125	-2.2	-1.82353	-1.71618	0.0155366	7.78723e-06
														Pseudoxanthomonas	21	38	21	37	15	49	1.69565	-2.35294	2.21739	0.520034	0.70897
														Rhodanobacter	8	9	8	8	4	12	-1	-1.83333	1.4	-0.477778	0.886803
														Rudaea	0	2	3	0	0	0	-1	-2	-2.5	-1.83333	0.0467336	1
														Silanimonas	1	4	3	2	6	0	1.33333	1.33333	-2.5	0.0555556	0.99988
														Stenotrophomonas	12	43	45	15	30	32	1.21429	-1.40625	-1.38235	-0.524772	0.126674
														Thermomonas	6	5	3	13	2	4	1.875	-1.75	1.2	0.441667	0.542353
														Wohlfahrtiimonas	1	0	0	0	0	0	-1.5	-1	-1	-1.16667	0.559994
														Xanthomonas	574	100	60	477	77	69	-1.20251	-1.29114	1.14516	-0.449494	0.0940089
														Xylella	5	6	3	5	7	4	-1	1.125	1.2	0.441667	0.714662
														Mariprofundus	3	2	5	5	5	0	1.4	1.75	-3.5	-0.116667	0.780016
														Brachyspira	47	65	52	60	128	129	1.26531	1.9403	2.42593	1.87718	0.0179884	6.82547e-05
														Leptospira	30	13	29	17	19	20	-1.68421	1.4	-1.40909	-0.564434	0.340778
														Borrelia	14	7	0	12	2	4	-1.14286	-2.25	3	-0.130952	0.912057
														Spirochaeta	58	88	68	52	90	109	-1.11111	1.02222	1.58571	0.498942	0.364209
														Treponema	629	568	558	988	986	999	1.56894	1.73333	1.7875	1.69659	0.000232634	5.84367e-23
														Aminiphilus	21	21	13	13	28	24	-1.53333	1.30435	1.73333	0.501449	0.546333
														Aminobacterium	29	12	8	20	22	24	-1.40909	1.71429	2.6	0.968398	0.296031
														Cloacibacillus	1	11	0	13	16	12	5	1.38462	7	4.46154	0.00659945	5.84212e-17
														Jonquetella	6	4	5	5	19	20	-1.14286	3.5	3.14286	1.83333	0.0781248
														Synergistes	6	15	3	6	43	20	-1	2.64706	4.4	2.01569	0.0518945
														Acholeplasma	546	262	157	425	328	352	-1.28337	1.25	2.22642	0.731014	0.340886
														Candidatus Phytoplasma	5	5	8	6	8	4	1.14286	1.42857	-1.66667	0.301587	0.999686
														Anaeroplasma	0	0	0	0	0	0	-1	-1	-1	-1	1
														Entomoplasma	17	5	3	5	4	4	-2.71429	-1.16667	1.2	-0.893651	0.233903
														Mesoplasma	16	1	5	4	2	0	-3	1.33333	-3.5	-1.72222	0.0686516
														Spiroplasma	8	2	0	9	5	4	1.1	1.75	3	1.95	0.127782
														Candidatus Hepatoplasma	1	0	0	0	1	0	-1.5	1.5	-1	-0.333333	0.999943
														Mycoplasma	199	132	131	147	114	109	-1.34899	-1.15517	-1.1982	-1.23412	0.0170039	4.04037e-05
														Ureaplasma	5	0	0	0	1	0	-3.5	1.5	-1	-1	0.324567
														Thermodesulfatator	1	9	0	9	6	0	3.66667	-1.375	-1	0.430556	0.429335
														Thermodesulfobacterium	5	2	0	9	11	0	1.57143	3.25	-1	1.27381	0.0680586
														Fervidobacterium	17	14	3	15	34	32	-1.11765	2.25	6.8	2.64412	0.0989285
														Thermotoga	22	16	26	23	42	32	1.04167	2.44444	1.21429	1.5668	0.139892
														Haloplasma	43	8	3	20	11	4	-2.04545	1.3	1.2	0.151515	0.527803
														Acidilobus	1	0	0	0	2	0	-1.5	2	-1	-0.166667	0.70045
														Aeropyrum	4	1	0	2	2	0	-1.5	1.33333	-1	-0.388889	0.751815
														Acidianus	0	0	0	0	1	4	-1	1.5	3	1.16667	0.0568535
														Sulfolobus	1	0	0	0	0	0	-1.5	-1	-1	-1.16667	0.559994
														Archaeoglobus	8	2	0	8	2	0	-1	-1	-1	-1	0.999677
														Candidatus Halobonum	0	4	0	2	2	8	2	-1.5	5	1.83333	0.0824052
														Halarchaeum	0	2	0	0	0	0	-1	-2	-1	-1.33333	0.306322
														Halobacterium	1	0	0	0	0	0	-1.5	-1	-1	-1.16667	0.559994
														Haloferax	0	0	0	0	0	0	-1	-1	-1	-1	1
														Halomicrobium	0	0	0	0	0	4	-1	-1	3	0.333333	0.172534
														Halonotius	3	1	3	0	1	0	-2.5	-1	-2.5	-2	0.0511201
														Haloquadratum	2	0	3	2	2	4	-1	2	1.2	0.733333	0.403096
														Halorubrum	1	2	0	2	2	4	1.33333	-1	3	1.11111	0.167291
														Halostagnicola	0	2	0	0	1	0	-1	-1.33333	-1	-1.11111	0.653642
														Methanobacterium	41	8	16	41	29	24	-1	3.1	1.44444	1.18148	0.143503
														Methanobrevibacter	18	0	0	5	4	0	-2.85714	3	-1	-0.285714	0.971414
														Methanocaldococcus	2	0	0	1	1	0	-1.33333	1.5	-1	-0.277778	0.999878
														Methanothermococcus	1	0	0	0	0	0	-1.5	-1	-1	-1.16667	0.559994
														Methanoculleus	2	0	0	1	2	0	-1.33333	2	-1	-0.111111	0.68228
														Methanoplanus	1	0	0	0	0	0	-1.5	-1	-1	-1.16667	0.559994
														Candidatus Methanoperedens	1	0	0	3	0	0	1.66667	-1	-1	-0.111111	0.409626
														Methanococcoides	0	0	0	0	0	0	-1	-1	-1	-1	1
														Methanolobus	24	19	13	31	20	12	1.26923	1.04762	-1.07143	0.41514	0.520514
														Palaeococcus	12	2	5	6	0	0	-1.75	-2	-3.5	-2.41667	0.0320474	1
														Thermococcus	1	0	3	0	2	0	-1.5	2	-2.5	-0.666667	0.452214
														Candidatus Methanomethylophilus	0	0	0	0	1	0	-1	1.5	-1	-0.166667	0.559946
														Methanomassiliicoccus	2	4	3	1	11	20	-1.33333	2.16667	4.4	1.74444	0.0769906
														Nitrosopumilus	0	0	0	0	1	0	-1	1.5	-1	-0.166667	0.559946
														Nitrososphaera	10	0	0	4	2	0	-2	2	-1	-0.333333	0.674589
														Batrachochytrium	1	0	0	0	0	0	-1.5	-1	-1	-1.16667	0.559994
														Neofusicoccum	1	0	0	0	1	0	-1.5	1.5	-1	-0.333333	0.999943
														Pseudocercospora	0	0	0	0	0	0	-1	-1	-1	-1	1
														Baudoinia	0	1	0	0	0	0	-1	-1.5	-1	-1.16667	0.559951
														Aureobasidium	1	1	0	0	0	0	-1.5	-1.5	-1	-1.33333	0.227673
														Bipolaris	1	1	0	0	1	4	-1.5	-1	3	0.166667	0.446811
														Setosphaeria	0	2	5	1	0	4	1.5	-2	-1.16667	-0.555556	0.562974
														Cyphellophora	1	1	3	0	0	0	-1.5	-1.5	-2.5	-1.83333	0.0133667	1.49801e-08
														Capronia	1	0	3	0	0	0	-1.5	-1	-2.5	-1.66667	0.0798452
														Cladophialophora	1	6	0	4	1	0	2	-2.66667	-1	-0.555556	0.793625
														Exophiala	0	0	0	0	4	0	-1	3	-1	0.333333	0.17255
														Endocarpon	1	0	0	0	0	0	-1.5	-1	-1	-1.16667	0.559994
														Aspergillus	1	1	3	2	0	16	1.33333	-1.5	3.6	1.14444	0.155354
														Penicillium	3	0	3	1	5	16	-1.66667	3.5	3.6	1.81111	0.109753
														Byssochlamys	0	0	0	3	0	0	2.5	-1	-1	0.166667	0.218513
														Talaromyces	1	0	0	0	1	0	-1.5	1.5	-1	-0.333333	0.999943
														Trichophyton	0	0	3	0	1	0	-1	1.5	-2.5	-0.666667	0.529883
														Glarea	1	4	0	0	1	0	-1.5	-2	-1	-1.5	0.128977
														Pseudogymnoascus	5	14	5	3	13	4	-1.4	-1.06667	-1.16667	-1.21111	0.546422
														Colletotrichum	2	9	18	1	13	12	-1.33333	1.36364	-1.42857	-0.466089	0.686089
														Verticilium	1	0	3	0	0	0	-1.5	-1	-2.5	-1.66667	0.0798452
														Metarhizium	1	0	3	1	0	0	-1	-1	-2.5	-1.5	0.250257
														Beauveria	3	1	0	8	6	4	2	2.66667	3	2.55556	0.0120251	1.84231e-09
														Cordyceps	0	0	0	0	1	0	-1	1.5	-1	-0.166667	0.559946
														Trichoderma	1	1	0	0	1	0	-1.5	-1	-1	-1.16667	0.615249
														Acremonium <Hypocreaceae>	0	1	3	0	1	0	-1	-1	-2.5	-1.5	0.250217
														Stachybotrys	1	2	3	0	1	4	-1.5	-1.33333	1.2	-0.544444	0.763032
														Fusarium	4	6	16	1	8	12	-2	1.25	-1.28571	-0.678571	0.46568
														Scedosporium	1	0	0	0	1	0	-1.5	1.5	-1	-0.333333	0.999943
														Togninia	3	2	3	1	0	0	-1.66667	-2	-2.5	-2.05556	0.0224996	0.0135916
														Gaeumannomyces	0	1	0	0	0	0	-1	-1.5	-1	-1.16667	0.559951
														Sporothrix	0	2	0	0	1	0	-1	-1.33333	-1	-1.11111	0.653642
														Chaetomium	1	0	0	0	1	0	-1.5	1.5	-1	-0.333333	0.999943
														Neurospora	0	0	0	0	1	0	-1	1.5	-1	-0.166667	0.559946
														Pestalotiopsis	0	2	0	2	2	0	2	-1	-1	0	0.446464
														Eutypa	1	1	3	3	1	0	1.66667	-1	-2.5	-0.611111	0.697253
														Drechslerella	0	1	0	1	0	0	1.5	-1.5	-1	-0.333333	0.999935
														Candida <Debaryomycetaceae>	14	0	0	1	1	0	-5.33333	1.5	-1	-1.61111	0.215071
														Spathaspora	0	0	0	0	0	4	-1	-1	3	0.333333	0.172534
														Yamadazyma	14	0	0	1	0	0	-5.33333	-1	-1	-2.44444	0.0668252
														Magnusiomyces	2	0	0	0	0	0	-2	-1	-1	-1.33333	0.306374
														Cyberlindnera	0	0	3	0	1	0	-1	1.5	-2.5	-0.666667	0.529883
														Kluyveromyces	4	0	0	8	4	0	1.66667	3	-1	1.22222	0.0856864
														Saccharomyces	1	0	3	0	0	4	-1.5	-1	1.2	-0.433333	0.999827
														Zygosaccharomyces	1	1	0	1	0	0	-1	-1.5	-1	-1.16667	0.615288
														Kuraishia	0	0	0	0	0	0	-1	-1	-1	-1	1
														Auricularia	0	6	0	0	1	0	-1	-2.66667	-1	-1.55556	0.165634
														Rhizoctonia <Ceratobasidiaceae>	5	0	0	1	0	0	-2.33333	-1	-1	-1.44444	0.195878
														Punctularia	4	0	0	0	0	0	-3	-1	-1	-1.66667	0.172576
														Gloeophyllum	0	0	0	3	0	0	2.5	-1	-1	0.166667	0.218513
														Fomitiporia	1	0	0	0	0	0	-1.5	-1	-1	-1.16667	0.559994
														Trametes	16	13	10	15	4	4	-1.05882	-2.5	-2	-1.85294	0.0900307
														Phanerochaete	1	0	0	0	0	0	-1.5	-1	-1	-1.16667	0.559994
														Dichomitus	0	6	0	0	5	0	-1	-1.14286	-1	-1.04762	0.781435
														Heterobasidion	2	0	0	1	1	0	-1.33333	1.5	-1	-0.277778	0.999878
														Stereum	2	0	0	6	1	0	2	1.5	-1	0.833333	0.123106
														Moniliophthora	0	0	3	0	1	0	-1	1.5	-2.5	-0.666667	0.529883
														Pleurotus	0	0	0	0	0	0	-1	-1	-1	-1	1
														Galerina	0	1	0	0	0	0	-1	-1.5	-1	-1.16667	0.559951
														Serpula	0	0	0	0	1	0	-1	1.5	-1	-0.166667	0.559946
														Jaapia	0	0	0	0	0	0	-1	-1	-1	-1	1
														Filobasidiella	0	0	0	0	1	0	-1	1.5	-1	-0.166667	0.559946
														Tremella	1	0	0	0	0	0	-1.5	-1	-1	-1.16667	0.559994
														Wallemia	0	1	3	0	0	0	-1	-1.5	-2.5	-1.66667	0.0798382
														Microbotryum	0	1	0	0	1	0	-1	-1	-1	-1	1
														Melampsora	1	1	0	2	0	0	1.33333	-1.5	-1	-0.388889	0.999881
														Melanopsichium	1	1	0	0	0	0	-1.5	-1.5	-1	-1.33333	0.227673
														Pseudozyma	0	1	3	0	2	0	-1	1.33333	-2.5	-0.722222	0.503408
														Mortierella	0	0	0	1	6	4	1.5	4	3	2.83333	0.00101086	1.30321e-21
														Lichtheimia	6	1	0	2	0	0	-2	-1.5	-1	-1.5	0.123191
														Rhizophagus <fungus>	48	127	162	76	115	142	1.56	-1.10256	-1.13889	-0.227151	0.773134
														Anncaliia	1	0	0	0	0	0	-1.5	-1	-1	-1.16667	0.559994
														Encephalitozoon	1	0	0	0	0	0	-1.5	-1	-1	-1.16667	0.559994
														Twortlikevirus	0	6	0	0	1	16	-1	-2.66667	9	1.77778	0.264172
														Phikmvlikevirus	0	0	0	0	1	0	-1	1.5	-1	-0.166667	0.559946
														Phi29likevirus	8	2	3	2	5	0	-2.5	1.75	-2.5	-1.08333	0.304502
														Coccolithovirus	1	0	0	0	0	0	-1.5	-1	-1	-1.16667	0.559994
														Alpharetrovirus	0	1	0	0	0	0	-1	-1.5	-1	-1.16667	0.559951
														Betaretrovirus	24	1	0	2	0	0	-6.5	-1.5	-1	-3	0.0138519	1.10278e-07
														Gammaretrovirus	34	15	0	4	0	0	-6	-8.5	-1	-5.16667	0.00120125	3.60599e-21
														Intracisternal A-particles	673	155	0	51	5	0	-12.7358	-22.4286	-1	-12.0548	4.65e-05	7.07043e-24

## Sheet: function+phylum
S-MG	M1_F	M2_F	M3_F	M1_CC	M2_CC	M3_CC	M1 CC/F fold-change	M2 CC/F fold-change	M3 CC/F fold-change	mean CC/F fold-change	p-value	adj p-value		MP	M1_F	M2_F	M3_F	M1_CC	M2_CC	M3_CC	M1 CC/F fold-change	M2 CC/F fold-change	M3 CC/F fold-change	mean CC/F fold-change	p-value	adj p-value
K00001 (alcohol dehydrogenase [EC:1.1.1.1])+Bacteroidetes	4	9	6	1	4	3	-2	-1.83333	-1.6	-1.81111	0.0396729	1		K00009 (mannitol-1-phosphate 5-dehydrogenase [EC:1.1.1.17])+Bacteroidetes	0	1	1	0	1	1	-1	-1	-1	-1	0.998417
K00001 (alcohol dehydrogenase [EC:1.1.1.1])+Firmicutes	8	3	8	8	4	0	-1	1.2	-5	-1.6	0.289569			K00010 (myo-inositol 2-dehydrogenase / D-chiro-inositol 1-dehydrogenase [EC:1.1.1.18 1.1.1.369])+Firmicutes	3	6	2	19	14	10	4.2	2	3	3.06667	0.00606553	1.13935e-29
K00001 (alcohol dehydrogenase [EC:1.1.1.1])+Proteobacteria	0	0	0	0	0	0	-1	-1	-1	-1	1			K00012 (UDPglucose 6-dehydrogenase [EC:1.1.1.22])+Firmicutes	0	0	0	2	0	0	2	-1	-1	0	0.305934
K00002 (alcohol dehydrogenase (NADP+) [EC:1.1.1.2])+Chordata	1	0	0	0	0	0	-1.5	-1	-1	-1.16667	0.560586			K00016 (L-lactate dehydrogenase [EC:1.1.1.27])+Actinobacteria	2	0	0	0	0	0	-2	-1	-1	-1.33333	0.306705
K00002 (alcohol dehydrogenase (NADP+) [EC:1.1.1.2])+Firmicutes	0	0	0	0	1	0	-1	1.5	-1	-0.166667	0.560331			K00016 (L-lactate dehydrogenase [EC:1.1.1.27])+Firmicutes	19	6	2	10	4	4	-1.75	-1.33333	1.5	-0.527778	0.243869
K00003 (homoserine dehydrogenase [EC:1.1.1.3])+Actinobacteria	26	2	0	2	0	0	-7	-2	-1	-3.33333	0.00724007	1.04852e-202		K00016 (L-lactate dehydrogenase [EC:1.1.1.27])+Fusobacteria	0	0	0	0	0	1	-1	-1	1.5	-0.166667	0.560612
K00003 (homoserine dehydrogenase [EC:1.1.1.3])+Bacteroidetes	3	2	3	0	1	3	-2.5	-1.33333	-1	-1.61111	0.244441			K00016 (L-lactate dehydrogenase [EC:1.1.1.27])+Proteobacteria	0	0	0	0	2	0	-1	2	-1	0	0.30655
K00003 (homoserine dehydrogenase [EC:1.1.1.3])+Cyanobacteria	0	0	0	0	1	0	-1	1.5	-1	-0.166667	0.560331			K00024 (malate dehydrogenase [EC:1.1.1.37])+Bacteroidetes	267	82	108	83	28	50	-3.16471	-2.8	-2.11538	-2.69336	0.00106074	1.82175e-52
K00003 (homoserine dehydrogenase [EC:1.1.1.3])+Euryarchaeota	0	1	0	0	0	3	-1	-1.5	2.5	0	0.52964			K00024 (malate dehydrogenase [EC:1.1.1.37])+Firmicutes	2	0	0	0	0	0	-2	-1	-1	-1.33333	0.306705
K00003 (homoserine dehydrogenase [EC:1.1.1.3])+Firmicutes	42	32	45	44	83	90	1.04545	2.5	1.95745	1.8343	0.0566187			K00029 (malate dehydrogenase (oxaloacetate-decarboxylating)(NADP+) [EC:1.1.1.40])+Bacteroidetes	0	0	5	0	0	1	-1	-1	-2.33333	-1.44444	0.195339
K00004 ((R,R)-butanediol dehydrogenase / meso-butanediol dehydrogenase / diacetyl reductase [EC:1.1.1.4 1.1.1.- 1.1.1.303])+Firmicutes	1	1	0	0	3	3	-1.5	1.66667	2.5	0.888889	0.234775			K00031 (isocitrate dehydrogenase [EC:1.1.1.42])+Firmicutes	0	0	0	0	0	1	-1	-1	1.5	-0.166667	0.560612
K00005 (glycerol dehydrogenase [EC:1.1.1.6])+Firmicutes	2	2	0	1	2	0	-1.33333	-1	-1	-1.11111	0.723595			K00041 (tagaturonate reductase [EC:1.1.1.58])+Bacteroidetes	0	17	23	0	5	7	-1	-2.71429	-2.77778	-2.16402	0.014355	3.44425e-14
K00007 (D-arabinitol 4-dehydrogenase [EC:1.1.1.11])+Bacteroidetes	0	8	6	1	4	3	1.5	-1.66667	-1.6	-0.588889	0.202473			K00042 (2-hydroxy-3-oxopropionate reductase [EC:1.1.1.60])+Firmicutes	4	1	1	15	11	2	2.83333	4.33333	1.33333	2.83333	0.0104994	1.42499e-21
K00008 (L-iditol 2-dehydrogenase [EC:1.1.1.14])+Bacteroidetes	0	0	0	0	1	0	-1	1.5	-1	-0.166667	0.560331			K00046 (gluconate 5-dehydrogenase [EC:1.1.1.69])+Firmicutes	0	0	0	0	0	0	-1	-1	-1	-1	1
K00008 (L-iditol 2-dehydrogenase [EC:1.1.1.14])+Firmicutes	4	7	8	3	9	7	-1.2	1.22222	-1.11111	-0.362963	0.999087			K00048 (lactaldehyde reductase [EC:1.1.1.77])+Firmicutes	3	4	2	11	3	4	2.6	-1.2	1.5	0.966667	0.176628
K00009 (mannitol-1-phosphate 5-dehydrogenase [EC:1.1.1.17])+Bacteroidetes	0	0	0	0	5	0	-1	3.5	-1	0.5	0.140319			K00053 (ketol-acid reductoisomerase [EC:1.1.1.86])+Actinobacteria	10	0	0	0	0	0	-6	-1	-1	-2.66667	0.0588429
K00009 (mannitol-1-phosphate 5-dehydrogenase [EC:1.1.1.17])+Firmicutes	8	6	6	3	19	7	-2	2.625	1.125	0.583333	0.691861			K00053 (ketol-acid reductoisomerase [EC:1.1.1.86])+Bacteroidetes	0	6	7	0	5	2	-1	-1.14286	-2.25	-1.46429	0.195211
K00009 (mannitol-1-phosphate 5-dehydrogenase [EC:1.1.1.17])+Proteobacteria	1	1	0	0	4	0	-1.5	2	-1	-0.166667	0.500005			K00053 (ketol-acid reductoisomerase [EC:1.1.1.86])+Firmicutes	67	54	86	144	90	138	2.11594	1.64286	1.59091	1.78324	0.00290149	3.53684e-42
K00010 (myo-inositol 2-dehydrogenase / D-chiro-inositol 1-dehydrogenase [EC:1.1.1.18 1.1.1.369])+Firmicutes	11	15	28	11	59	54	-1	3.58824	1.86667	1.48497	0.0752138			K00053 (ketol-acid reductoisomerase [EC:1.1.1.86])+Proteobacteria	1	0	3	5	0	2	2.33333	-1	-1.25	0.0277778	0.437145
K00012 (UDPglucose 6-dehydrogenase [EC:1.1.1.22])+Actinobacteria	11	0	0	0	0	0	-6.5	-1	-1	-2.83333	0.05106			K00053 (ketol-acid reductoisomerase [EC:1.1.1.86])+Verrucomicrobia	0	0	1	0	0	0	-1	-1	-1.5	-1.16667	0.559285
K00012 (UDPglucose 6-dehydrogenase [EC:1.1.1.22])+Bacteroidetes	272	382	483	240	164	231	-1.13223	-2.31325	-2.08155	-1.84234	0.0380451	1		K00058 (D-3-phosphoglycerate dehydrogenase [EC:1.1.1.95])+Bacteroidetes	0	4	7	0	1	3	-1	-2	-1.8	-1.6	0.0876934
K00012 (UDPglucose 6-dehydrogenase [EC:1.1.1.22])+Firmicutes	64	59	48	52	98	111	-1.22222	1.63934	2.26	0.892374	0.186585			K00058 (D-3-phosphoglycerate dehydrogenase [EC:1.1.1.95])+Firmicutes	0	0	0	0	2	1	-1	2	1.5	0.833333	0.119911
K00012 (UDPglucose 6-dehydrogenase [EC:1.1.1.22])+Proteobacteria	1	8	3	0	10	17	-1.5	1.2	3.8	1.16667	0.300604			K00059 (3-oxoacyl-[acyl-carrier protein] reductase [EC:1.1.1.100])+Bacteroidetes	0	13	9	0	3	7	-1	-3	-1.22222	-1.74074	0.136234
K00013 (histidinol dehydrogenase [EC:1.1.1.23])+Actinobacteria	57	0	0	7	0	0	-6.55556	-1	-1	-2.85185	0.0294427	0.00363832		K00059 (3-oxoacyl-[acyl-carrier protein] reductase [EC:1.1.1.100])+Firmicutes	5	2	0	0	1	0	-3.5	-1.33333	-1	-1.94444	0.0974461
K00013 (histidinol dehydrogenase [EC:1.1.1.23])+Ascomycota	1	0	0	0	0	0	-1.5	-1	-1	-1.16667	0.560586			K00067 (dTDP-4-dehydrorhamnose reductase [EC:1.1.1.133])+Proteobacteria	0	0	0	5	0	2	3.5	-1	2	1.5	0.0245427	0.0308233
K00013 (histidinol dehydrogenase [EC:1.1.1.23])+Bacteroidetes	0	85	59	0	28	33	-1	-2.9	-1.74286	-1.88095	0.0270601	3.14912e-08		K00074 (3-hydroxybutyryl-CoA dehydrogenase [EC:1.1.1.157])+Firmicutes	36	35	27	85	38	40	2.28947	1.08108	1.44828	1.60628	0.0747433
K00013 (histidinol dehydrogenase [EC:1.1.1.23])+Firmicutes	52	120	51	110	248	177	2.07407	2.04918	3.37736	2.5002	0.0037092	5.17836e-268		K00075 (UDP-N-acetylmuramate dehydrogenase [EC:1.3.1.98])+Firmicutes	0	0	0	1	0	0	1.5	-1	-1	-0.166667	0.559627
K00013 (histidinol dehydrogenase [EC:1.1.1.23])+Proteobacteria	0	87	48	0	22	23	-1	-3.70833	-2	-2.23611	0.0245415	1.01241e-16		K00087 (xanthine dehydrogenase molybdenum-binding subunit [EC:1.17.1.4])+Firmicutes	0	0	0	2	0	0	2	-1	-1	0	0.305934
K00013 (histidinol dehydrogenase [EC:1.1.1.23])+Spirochaetes	0	1	0	0	0	0	-1	-1.5	-1	-1.16667	0.559566			K00088 (IMP dehydrogenase [EC:1.1.1.205])+Bacteroidetes	0	1	0	0	0	0	-1	-1.5	-1	-1.16667	0.559756
K00013 (histidinol dehydrogenase [EC:1.1.1.23])+Streptophyta	0	6	3	0	1	0	-1	-2.66667	-2.5	-2.05556	0.0347056	1		K00088 (IMP dehydrogenase [EC:1.1.1.205])+Firmicutes	5	11	8	21	15	11	3.28571	1.30769	1.3	1.96447	0.0802095
K00014 (shikimate dehydrogenase [EC:1.1.1.25])+Actinobacteria	0	1	0	1	0	0	1.5	-1.5	-1	-0.333333	0.999699			K00090 (gluconate 2-dehydrogenase [EC:1.1.1.215])+Firmicutes	0	0	0	0	0	1	-1	-1	1.5	-0.166667	0.560612
K00014 (shikimate dehydrogenase [EC:1.1.1.25])+Bacteroidetes	28	58	70	24	37	37	-1.15385	-1.53846	-1.84615	-1.51282	0.0201159	1.19708e-38		K00118 (glucose-fructose oxidoreductase [EC:1.1.99.28])+Firmicutes	0	0	0	10	0	0	6	-1	-1	1.33333	0.0585927
K00014 (shikimate dehydrogenase [EC:1.1.1.25])+Firmicutes	24	30	25	25	70	74	1.03846	2.25	2.81481	2.03443	0.0532841			K00133 (aspartate-semialdehyde dehydrogenase [EC:1.2.1.11])+Bacteroidetes	0	0	1	0	0	0	-1	-1	-1.5	-1.16667	0.559285
K00014 (shikimate dehydrogenase [EC:1.1.1.25])+Proteobacteria	0	0	0	0	0	0	-1	-1	-1	-1	1			K00133 (aspartate-semialdehyde dehydrogenase [EC:1.2.1.11])+Firmicutes	0	5	5	14	4	9	8	-1.16667	1.57143	2.80159	0.0858061
K00016 (L-lactate dehydrogenase [EC:1.1.1.27])+Actinobacteria	45	0	0	2	0	0	-11.75	-1	-1	-4.58333	0.0186446	7.22611e-50		K00134 (glyceraldehyde 3-phosphate dehydrogenase [EC:1.2.1.12])+Ascomycota	10	14	0	0	0	0	-6	-8	-1	-5	0.000463548	6.6714e-59
K00016 (L-lactate dehydrogenase [EC:1.1.1.27])+Chordata	1	0	0	0	0	0	-1.5	-1	-1	-1.16667	0.560586			K00134 (glyceraldehyde 3-phosphate dehydrogenase [EC:1.2.1.12])+Bacteroidetes	493	164	333	145	149	132	-3.36735	-1.09934	-2.5	-2.32223	0.0527353
K00016 (L-lactate dehydrogenase [EC:1.1.1.27])+Firmicutes	143	69	56	76	126	121	-1.85897	1.80282	2.12069	0.688177	0.518785			K00134 (glyceraldehyde 3-phosphate dehydrogenase [EC:1.2.1.12])+Firmicutes	52	104	84	70	115	106	1.33333	1.10377	1.25581	1.23097	0.0401051	1
K00016 (L-lactate dehydrogenase [EC:1.1.1.27])+Spirochaetes	6	0	0	0	0	0	-4	-1	-1	-2	0.11669			K00169 (pyruvate ferredoxin oxidoreductase alpha subunit [EC:1.2.7.1])+Firmicutes	0	2	0	0	0	2	-1	-2	2	-0.333333	0.998765
K00018 (glycerate dehydrogenase [EC:1.1.1.29])+Actinobacteria	0	1	0	0	0	0	-1	-1.5	-1	-1.16667	0.559566			K00170 (pyruvate ferredoxin oxidoreductase beta subunit [EC:1.2.7.1])+Firmicutes	0	0	0	0	0	1	-1	-1	1.5	-0.166667	0.560612
K00018 (glycerate dehydrogenase [EC:1.1.1.29])+Bacteroidetes	4	6	6	1	4	10	-2	-1.33333	1.5	-0.611111	0.858351			K00174 (2-oxoglutarate/2-oxoacid ferredoxin oxidoreductase subunit alpha [EC:1.2.7.3 1.2.7.11])+Bacteroidetes	0	4	3	4	1	3	3	-2	-1	0	0.734967
K00018 (glycerate dehydrogenase [EC:1.1.1.29])+Chordata	0	0	0	0	0	0	-1	-1	-1	-1	1			K00198 (carbon-monoxide dehydrogenase catalytic subunit [EC:1.2.99.2 1.2.7.4])+Firmicutes	0	0	0	3	4	0	2.5	3	-1	1.5	0.0214433	7.97773e-05
K00018 (glycerate dehydrogenase [EC:1.1.1.29])+Firmicutes	4	20	17	7	15	13	1.5	-1.29412	-1.26667	-0.353595	0.491606			K00208 (enoyl-[acyl-carrier protein] reductase I [EC:1.3.1.9 1.3.1.10])+Bacteroidetes	0	1	2	0	0	0	-1	-1.5	-2	-1.5	0.119397
K00018 (glycerate dehydrogenase [EC:1.1.1.29])+Proteobacteria	1	0	6	3	0	7	1.66667	-1	1.125	0.597222	0.476066			K00239 (succinate dehydrogenase / fumarate reductase, flavoprotein subunit [EC:1.3.5.1 1.3.5.4])+Bacteroidetes	95	53	36	50	27	22	-1.86538	-1.89655	-1.58333	-1.78176	0.00291536	5.04202e-41
K00019 (3-hydroxybutyrate dehydrogenase [EC:1.1.1.30])+Firmicutes	0	0	0	0	2	3	-1	2	2.5	1.16667	0.0467286	1		K00244 (fumarate reductase flavoprotein subunit [EC:1.3.5.4])+Firmicutes	3	0	0	18	0	0	4	-1	-1	0.666667	0.0768623
K00020 (3-hydroxyisobutyrate dehydrogenase [EC:1.1.1.31])+Firmicutes	1	1	0	0	0	0	-1.5	-1.5	-1	-1.33333	0.227787			K00248 (butyryl-CoA dehydrogenase [EC:1.3.8.1])+Ascomycota	0	0	0	0	2	0	-1	2	-1	0	0.30655
K00023 (acetoacetyl-CoA reductase [EC:1.1.1.36])+Firmicutes	0	1	0	0	6	0	-1	2.66667	-1	0.222222	0.165845			K00248 (butyryl-CoA dehydrogenase [EC:1.3.8.1])+Bacteroidetes	0	0	1	0	0	0	-1	-1	-1.5	-1.16667	0.559285
K00023 (acetoacetyl-CoA reductase [EC:1.1.1.36])+Proteobacteria	1	0	0	0	0	0	-1.5	-1	-1	-1.16667	0.560586			K00248 (butyryl-CoA dehydrogenase [EC:1.3.8.1])+Firmicutes	5	128	90	4	216	199	-1.16667	1.67692	2.18478	0.898346	0.0184452	2.46848e-07
K00024 (malate dehydrogenase [EC:1.1.1.37])+Bacteroidetes	251	397	526	288	174	201	1.14625	-2.26705	-2.60099	-1.2406	0.12108			K00248 (butyryl-CoA dehydrogenase [EC:1.3.8.1])+Proteobacteria	0	0	2	0	1	1	-1	1.5	-1.33333	-0.277778	0.997983
K00024 (malate dehydrogenase [EC:1.1.1.37])+Chordata	1	0	0	0	0	0	-1.5	-1	-1	-1.16667	0.560586			K00257 ()+Bacteroidetes	0	1	0	0	0	0	-1	-1.5	-1	-1.16667	0.559756
K00024 (malate dehydrogenase [EC:1.1.1.37])+Firmicutes	1	9	14	0	4	0	-1.5	-1.83333	-8	-3.77778	0.00992731	4.95258e-149		K00257 ()+Firmicutes	2	4	0	1	6	3	-1.33333	1.33333	2.5	0.833333	0.315666
K00024 (malate dehydrogenase [EC:1.1.1.37])+Proteobacteria	0	0	0	1	0	0	1.5	-1	-1	-0.166667	0.559312			K00259 (alanine dehydrogenase [EC:1.4.1.1])+Bacteroidetes	17	0	0	23	0	0	1.31579	-1	-1	-0.22807	0.351111
K00027 (malate dehydrogenase (oxaloacetate-decarboxylating) [EC:1.1.1.38])+Actinobacteria	1	0	0	0	0	3	-1.5	-1	2.5	0	0.528947			K00259 (alanine dehydrogenase [EC:1.4.1.1])+Proteobacteria	0	0	0	2	0	0	2	-1	-1	0	0.305934
K00027 (malate dehydrogenase (oxaloacetate-decarboxylating) [EC:1.1.1.38])+Bacteroidetes	19	12	11	25	1	0	1.28571	-4.66667	-6.5	-3.29365	0.0245036	6.81269e-17		K00262 (glutamate dehydrogenase (NADP+) [EC:1.4.1.4])+Actinobacteria	12	0	0	5	0	1	-2	-1	1.5	-0.5	0.284778
K00027 (malate dehydrogenase (oxaloacetate-decarboxylating) [EC:1.1.1.38])+Firmicutes	46	73	59	61	126	100	1.3125	1.70667	1.67213	1.56377	0.0046895	3.39206e-246		K00262 (glutamate dehydrogenase (NADP+) [EC:1.4.1.4])+Ascomycota	0	4	0	0	0	0	-1	-3	-1	-1.66667	0.172449
K00027 (malate dehydrogenase (oxaloacetate-decarboxylating) [EC:1.1.1.38])+Proteobacteria	6	5	0	2	1	3	-2	-2.33333	2.5	-0.611111	0.601154			K00262 (glutamate dehydrogenase (NADP+) [EC:1.4.1.4])+Bacteroidetes	169	54	62	104	35	32	-1.61321	-1.51351	-1.88235	-1.66969	0.00281882	2.41264e-43
K00029 (malate dehydrogenase (oxaloacetate-decarboxylating)(NADP+) [EC:1.1.1.40])+Bacteroidetes	207	394	360	250	155	188	1.20574	-2.52229	-1.90526	-1.07394	0.160345			K00262 (glutamate dehydrogenase (NADP+) [EC:1.4.1.4])+Firmicutes	172	131	160	393	233	213	2.27011	1.76692	1.32716	1.78806	0.0142294	1.45033e-14
K00029 (malate dehydrogenase (oxaloacetate-decarboxylating)(NADP+) [EC:1.1.1.40])+Euryarchaeota	0	0	0	0	0	0	-1	-1	-1	-1	1			K00262 (glutamate dehydrogenase (NADP+) [EC:1.4.1.4])+Proteobacteria	0	0	0	0	1	1	-1	1.5	1.5	0.666667	0.22812
K00029 (malate dehydrogenase (oxaloacetate-decarboxylating)(NADP+) [EC:1.1.1.40])+Firmicutes	6	6	6	14	12	17	2	1.75	2.375	2.04167	0.0108443	2.71315e-134		K00265 (glutamate synthase (NADPH/NADH) large chain [EC:1.4.1.13 1.4.1.14])+Firmicutes	0	0	0	0	0	1	-1	-1	1.5	-0.166667	0.560612
K00029 (malate dehydrogenase (oxaloacetate-decarboxylating)(NADP+) [EC:1.1.1.40])+Proteobacteria	93	42	37	84	12	10	-1.10465	-3.14286	-3.25	-2.49917	0.0616156			K00278 (L-aspartate oxidase [EC:1.4.3.16])+Actinobacteria	0	0	0	1	0	0	1.5	-1	-1	-0.166667	0.559627
K00031 (isocitrate dehydrogenase [EC:1.1.1.42])+Actinobacteria	32	0	0	2	0	0	-8.5	-1	-1	-3.5	0.0302675	0.0408815		K00284 (glutamate synthase (ferredoxin) [EC:1.4.7.1])+Firmicutes	14	1	0	0	1	11	-8	-1	6.5	-0.833333	0.846363
K00031 (isocitrate dehydrogenase [EC:1.1.1.42])+Bacteroidetes	0	0	0	4	0	0	3	-1	-1	0.333333	0.172213			K00285 (D-amino-acid dehydrogenase [EC:1.4.5.1])+Proteobacteria	0	0	0	2	1	0	2	1.5	-1	0.833333	0.119612
K00031 (isocitrate dehydrogenase [EC:1.1.1.42])+Cyanobacteria	0	0	0	0	1	0	-1	1.5	-1	-0.166667	0.560331			K00384 (thioredoxin reductase (NADPH) [EC:1.8.1.9])+Bacteroidetes	7	4	2	0	0	0	-4.5	-3	-2	-3.16667	0.000428677	1.4639e-59
K00031 (isocitrate dehydrogenase [EC:1.1.1.42])+Firmicutes	26	50	28	75	129	131	2.75	2.51923	4.43333	3.23419	0.00179608	2.32210854e-321		K00384 (thioredoxin reductase (NADPH) [EC:1.8.1.9])+Firmicutes	0	0	0	0	0	1	-1	-1	1.5	-0.166667	0.560612
K00033 (6-phosphogluconate dehydrogenase [EC:1.1.1.44 1.1.1.343])+Actinobacteria	12	0	0	0	1	0	-7	1.5	-1	-2.16667	0.102333			K00385 (anaerobic sulfite reductase subunit C)+Firmicutes	0	3	1	0	3	2	-1	-1	1.33333	-0.222222	0.753596
K00033 (6-phosphogluconate dehydrogenase [EC:1.1.1.44 1.1.1.343])+Ascomycota	0	0	0	0	0	0	-1	-1	-1	-1	1			K00428 (cytochrome c peroxidase [EC:1.11.1.5])+Chlorobi	0	0	0	0	2	0	-1	2	-1	0	0.30655
K00033 (6-phosphogluconate dehydrogenase [EC:1.1.1.44 1.1.1.343])+Bacteroidetes	0	0	0	1	0	0	1.5	-1	-1	-0.166667	0.559312			K00459 (nitronate monooxygenase [EC:1.13.12.16])+Firmicutes	0	0	0	2	0	0	2	-1	-1	0	0.305934
K00033 (6-phosphogluconate dehydrogenase [EC:1.1.1.44 1.1.1.343])+Firmicutes	15	3	3	9	1	3	-1.54545	-1.66667	-1	-1.40404	0.172167			K00525 (ribonucleoside-diphosphate reductase alpha chain [EC:1.17.4.1])+Bacteroidetes	4	1	3	4	0	1	-1	-1.5	-1.66667	-1.38889	0.403149
K00033 (6-phosphogluconate dehydrogenase [EC:1.1.1.44 1.1.1.343])+Proteobacteria	1	0	0	0	0	0	-1.5	-1	-1	-1.16667	0.560586			K00540 ()+Firmicutes	2	0	0	0	0	0	-2	-1	-1	-1.33333	0.306705
K00034 (glucose 1-dehydrogenase [EC:1.1.1.47])+Firmicutes	0	0	0	0	0	0	-1	-1	-1	-1	1			K00548 (5-methyltetrahydrofolate--homocysteine methyltransferase [EC:2.1.1.13])+Candidatus Levybacteria	2	0	0	0	0	0	-2	-1	-1	-1.33333	0.306705
K00034 (glucose 1-dehydrogenase [EC:1.1.1.47])+Proteobacteria	0	0	0	0	0	3	-1	-1	2.5	0.166667	0.21838			K00548 (5-methyltetrahydrofolate--homocysteine methyltransferase [EC:2.1.1.13])+Firmicutes	2	6	0	2	16	5	-1	2.25	3.5	1.58333	0.0499422	1
K00036 (glucose-6-phosphate 1-dehydrogenase [EC:1.1.1.49 1.1.1.363])+Actinobacteria	34	0	0	0	0	0	-18	-1	-1	-6.66667	0.0082434	1.53156e-175		K00554 (tRNA (guanine37-N1)-methyltransferase [EC:2.1.1.228])+Firmicutes	0	7	2	0	4	5	-1	-1.5	1.75	-0.25	0.996795
K00036 (glucose-6-phosphate 1-dehydrogenase [EC:1.1.1.49 1.1.1.363])+Firmicutes	9	1	3	3	1	0	-2.2	-1	-2.5	-1.9	0.0593314			K00600 (glycine hydroxymethyltransferase [EC:2.1.2.1])+Bacteroidetes	0	3	6	0	0	1	-1	-2.5	-2.66667	-2.05556	0.0345868	1
K00038 (3alpha(or 20beta)-hydroxysteroid dehydrogenase [EC:1.1.1.53])+Firmicutes	0	0	0	0	1	0	-1	1.5	-1	-0.166667	0.560331			K00600 (glycine hydroxymethyltransferase [EC:2.1.2.1])+Firmicutes	0	0	0	0	10	4	-1	6	3	2.66667	0.0037202	1.56641e-36
K00040 (fructuronate reductase [EC:1.1.1.57])+Bacteroidetes	0	5	0	0	2	7	-1	-1.75	4.5	0.583333	0.383838			K00600 (glycine hydroxymethyltransferase [EC:2.1.2.1])+Proteobacteria	0	0	1	2	2	1	2	2	-1	1	0.103226
K00041 (tagaturonate reductase [EC:1.1.1.58])+Bacteroidetes	20	557	475	11	168	241	-1.69231	-3.28824	-1.96296	-2.3145	0.00879343	2.75044e-165		K00602 (phosphoribosylaminoimidazolecarboxamide formyltransferase / IMP cyclohydrolase [EC:2.1.2.3 3.5.4.10])+Bacteroidetes	0	2	0	0	0	0	-1	-2	-1	-1.33333	0.306088
K00041 (tagaturonate reductase [EC:1.1.1.58])+Firmicutes	15	25	20	34	56	37	2.11765	2.14815	1.77273	2.01284	0.00288579	1.6244e-290		K00602 (phosphoribosylaminoimidazolecarboxamide formyltransferase / IMP cyclohydrolase [EC:2.1.2.3 3.5.4.10])+Firmicutes	1	0	2	2	13	11	1.33333	7.5	3.25	4.02778	0.0054087	9.09573e-33
K00041 (tagaturonate reductase [EC:1.1.1.58])+Proteobacteria	0	0	0	0	1	0	-1	1.5	-1	-0.166667	0.560331			K00609 (aspartate carbamoyltransferase catalytic subunit [EC:2.1.3.2])+Firmicutes	0	0	0	0	2	1	-1	2	1.5	0.833333	0.119911
K00041 (tagaturonate reductase [EC:1.1.1.58])+Spirochaetes	1	0	0	3	0	0	1.66667	-1	-1	-0.111111	0.408215			K00611 (ornithine carbamoyltransferase [EC:2.1.3.3])+Bacteroidetes	3	4	0	0	0	0	-2.5	-3	-1	-2.16667	0.0214625	0.000132917
K00041 (tagaturonate reductase [EC:1.1.1.58])+Tenericutes	1	6	0	6	6	0	2.66667	-1	-1	0.222222	0.289014			K00611 (ornithine carbamoyltransferase [EC:2.1.3.3])+Firmicutes	0	0	0	7	1	0	4.5	1.5	-1	1.66667	0.0260713	0.174441
K00042 (2-hydroxy-3-oxopropionate reductase [EC:1.1.1.60])+Firmicutes	6	17	14	25	76	7	3.375	4.10526	-1.77778	1.90083	0.200199			K00615 (transketolase [EC:2.2.1.1])+Actinobacteria	38	0	0	0	0	0	-20	-1	-1	-7.33333	0.0068215	1.07614e-26
K00042 (2-hydroxy-3-oxopropionate reductase [EC:1.1.1.60])+Proteobacteria	0	0	0	0	0	3	-1	-1	2.5	0.166667	0.21838			K00615 (transketolase [EC:2.2.1.1])+Bacteroidetes	0	24	21	0	9	8	-1	-2.36364	-2.3	-1.88788	0.0173783	3.46677e-08
K00042 (2-hydroxy-3-oxopropionate reductase [EC:1.1.1.60])+Spirochaetes	1	0	0	0	2	0	-1.5	2	-1	-0.166667	0.699684			K00615 (transketolase [EC:2.2.1.1])+Firmicutes	1	3	0	0	29	32	-1.5	6.2	17	7.23333	0.00165525	2.36386e-49
K00046 (gluconate 5-dehydrogenase [EC:1.1.1.69])+Bacteroidetes	17	85	51	8	36	33	-1.9	-2.28947	-1.51429	-1.90125	0.00862225	2.19912e-170		K00616 (transaldolase [EC:2.2.1.2])+Actinobacteria	66	0	0	23	0	0	-2.72	-1	-1	-1.57333	0.0483238	1
K00046 (gluconate 5-dehydrogenase [EC:1.1.1.69])+Firmicutes	16	17	14	22	35	50	1.33333	1.94737	3.25	2.1769	0.0260757	1.51904e-10		K00616 (transaldolase [EC:2.2.1.2])+Firmicutes	0	5	5	14	11	12	8	1.85714	2	3.95238	0.0184762	4.64123e-07
K00046 (gluconate 5-dehydrogenase [EC:1.1.1.69])+Proteobacteria	1	0	0	0	1	0	-1.5	1.5	-1	-0.333333	0.9997			K00620 (glutamate N-acetyltransferase / amino-acid N-acetyltransferase [EC:2.3.1.35 2.3.1.1])+Firmicutes	0	4	3	0	1	2	-1	-2	-1.25	-1.41667	0.221215
K00048 (lactaldehyde reductase [EC:1.1.1.77])+Actinobacteria	24	0	0	1	0	0	-8.66667	-1	-1	-3.55556	0.0330509	1		K00625 (phosphate acetyltransferase [EC:2.3.1.8])+Bacteroidetes	0	2	6	0	0	0	-1	-2	-4	-2.33333	0.0188102	1.58431e-06
K00048 (lactaldehyde reductase [EC:1.1.1.77])+Bacteroidetes	0	76	129	0	46	60	-1	-1.625	-2.1129	-1.5793	0.0123962	1.54607e-114		K00625 (phosphate acetyltransferase [EC:2.3.1.8])+Firmicutes	0	0	0	3	0	0	2.5	-1	-1	0.166667	0.218366
K00048 (lactaldehyde reductase [EC:1.1.1.77])+Firmicutes	19	71	11	36	124	221	1.80952	1.72603	17.1538	6.89647	0.0203185	3.78386e-37		K00626 (acetyl-CoA C-acetyltransferase [EC:2.3.1.9])+Actinobacteria	0	0	0	0	2	1	-1	2	1.5	0.833333	0.119911
K00050 (hydroxypyruvate reductase [EC:1.1.1.81])+Firmicutes	9	8	20	19	23	17	1.90909	2.5	-1.15789	1.08373	0.15158			K00626 (acetyl-CoA C-acetyltransferase [EC:2.3.1.9])+Firmicutes	6	75	57	42	121	113	5.5	1.5974	1.94915	3.01552	0.036758	1
K00050 (hydroxypyruvate reductase [EC:1.1.1.81])+Thermotogae	0	0	0	1	0	3	1.5	-1	2.5	1	0.0796284			K00626 (acetyl-CoA C-acetyltransferase [EC:2.3.1.9])+Proteobacteria	5	0	1	2	2	1	-1.75	2	-1	-0.25	0.813743
K00052 (3-isopropylmalate dehydrogenase [EC:1.1.1.85])+Actinobacteria	49	0	0	6	0	0	-6.375	-1	-1	-2.79167	0.0325512	1		K00626 (acetyl-CoA C-acetyltransferase [EC:2.3.1.9])+Spirochaetes	2	0	0	0	0	0	-2	-1	-1	-1.33333	0.306705
K00052 (3-isopropylmalate dehydrogenase [EC:1.1.1.85])+Bacteroidetes	0	445	447	0	171	244	-1	-2.58382	-1.8252	-1.80301	0.0134848	6.29738e-98		K00627 (pyruvate dehydrogenase E2 component (dihydrolipoamide acetyltransferase) [EC:2.3.1.12])+Proteobacteria	0	0	0	0	0	2	-1	-1	2	0	0.307116
K00052 (3-isopropylmalate dehydrogenase [EC:1.1.1.85])+Firmicutes	44	112	87	80	283	238	1.78261	2.5	2.69663	2.32641	0.000951239	0		K00634 (phosphate butyryltransferase [EC:2.3.1.19])+Firmicutes	0	0	0	0	1	10	-1	1.5	6	2.16667	0.0148683	4.34875e-13
K00052 (3-isopropylmalate dehydrogenase [EC:1.1.1.85])+Fusobacteria	0	0	0	0	1	0	-1	1.5	-1	-0.166667	0.560331			K00639 (glycine C-acetyltransferase [EC:2.3.1.29])+Bacteroidetes	0	3	1	0	0	0	-1	-2.5	-1.5	-1.66667	0.0796574
K00052 (3-isopropylmalate dehydrogenase [EC:1.1.1.85])+Proteobacteria	0	0	0	7	2	3	4.5	2	2.5	3	0.000638274	0		K00639 (glycine C-acetyltransferase [EC:2.3.1.29])+Firmicutes	0	0	1	0	2	2	-1	2	1.33333	0.777778	0.211145
K00053 (ketol-acid reductoisomerase [EC:1.1.1.86])+Actinobacteria	73	0	0	5	1	0	-10.7143	1.5	-1	-3.40476	0.0940824			K00639 (glycine C-acetyltransferase [EC:2.3.1.29])+Proteobacteria	2	0	0	0	0	0	-2	-1	-1	-1.33333	0.306705
K00053 (ketol-acid reductoisomerase [EC:1.1.1.86])+Bacteroidetes	0	93	90	0	27	54	-1	-3.27586	-1.64286	-1.97291	0.0489526	1		K00639 (glycine C-acetyltransferase [EC:2.3.1.29])+Spirochaetes	0	0	0	0	2	0	-1	2	-1	0	0.30655
K00053 (ketol-acid reductoisomerase [EC:1.1.1.86])+Cyanobacteria	0	0	0	0	0	0	-1	-1	-1	-1	1			K00645 ([acyl-carrier-protein] S-malonyltransferase [EC:2.3.1.39])+Bacteroidetes	0	12	15	0	1	3	-1	-4.66667	-3.4	-3.02222	0.0085204	1.80103e-22
K00053 (ketol-acid reductoisomerase [EC:1.1.1.86])+Firmicutes	79	189	126	203	454	435	2.53086	2.38743	3.41406	2.77745	0.000766608	0		K00645 ([acyl-carrier-protein] S-malonyltransferase [EC:2.3.1.39])+Firmicutes	0	0	0	0	2	1	-1	2	1.5	0.833333	0.119911
K00053 (ketol-acid reductoisomerase [EC:1.1.1.86])+Proteobacteria	0	1	0	0	0	0	-1	-1.5	-1	-1.16667	0.559566			K00648 (3-oxoacyl-[acyl-carrier-protein] synthase III [EC:2.3.1.180])+Bacteroidetes	0	1	4	0	0	0	-1	-1.5	-3	-1.83333	0.0566571
K00053 (ketol-acid reductoisomerase [EC:1.1.1.86])+Spirochaetes	0	0	0	0	1	0	-1	1.5	-1	-0.166667	0.560331			K00651 (homoserine O-succinyltransferase [EC:2.3.1.46])+Firmicutes	0	0	0	0	2	0	-1	2	-1	0	0.30655
K00057 (glycerol-3-phosphate dehydrogenase (NAD(P)+) [EC:1.1.1.94])+Actinobacteria	40	0	0	3	0	0	-8.4	-1	-1	-3.46667	0.0278332	2.58475e-06		K00656 (formate C-acetyltransferase [EC:2.3.1.54])+Actinobacteria	9	0	0	3	0	0	-2.2	-1	-1	-1.4	0.164987
K00057 (glycerol-3-phosphate dehydrogenase (NAD(P)+) [EC:1.1.1.94])+Bacteroidetes	0	17	22	0	5	3	-1	-2.71429	-4.8	-2.8381	0.0121976	9.80542e-116		K00656 (formate C-acetyltransferase [EC:2.3.1.54])+Firmicutes	15	153	143	98	300	325	5.88235	1.94839	2.25517	3.36197	0.0160103	1.13355e-10
K00057 (glycerol-3-phosphate dehydrogenase (NAD(P)+) [EC:1.1.1.94])+Deinococcus-Thermus	0	0	0	1	0	0	1.5	-1	-1	-0.166667	0.559312			K00677 (UDP-N-acetylglucosamine acyltransferase [EC:2.3.1.129])+Bacteroidetes	0	2	1	0	0	0	-1	-2	-1.5	-1.5	0.119462
K00057 (glycerol-3-phosphate dehydrogenase (NAD(P)+) [EC:1.1.1.94])+Firmicutes	86	107	65	108	263	298	1.25	2.43119	4.47761	2.7196	0.0420702	1		K00688 (starch phosphorylase [EC:2.4.1.1])+Actinobacteria	91	0	0	3	0	0	-18.6	-1	-1	-6.86667	0.0083616	2.19972e-23
K00057 (glycerol-3-phosphate dehydrogenase (NAD(P)+) [EC:1.1.1.94])+Fusobacteria	25	2	0	4	1	0	-4.5	-1.33333	-1	-2.27778	0.0422224	1		K00688 (starch phosphorylase [EC:2.4.1.1])+Bacteroidetes	26	49	66	51	11	15	1.89286	-3.92308	-4	-2.01007	0.204291
K00057 (glycerol-3-phosphate dehydrogenase (NAD(P)+) [EC:1.1.1.94])+Proteobacteria	0	0	0	0	1	0	-1	1.5	-1	-0.166667	0.560331			K00688 (starch phosphorylase [EC:2.4.1.1])+Firmicutes	11	35	13	0	48	58	-6.5	1.35135	4	-0.382883	0.905395
K00057 (glycerol-3-phosphate dehydrogenase (NAD(P)+) [EC:1.1.1.94])+Tenericutes	1	0	0	1	0	0	-1	-1	-1	-1	0.998684			K00700 (1,4-alpha-glucan branching enzyme [EC:2.4.1.18])+Actinobacteria	2	0	0	0	0	0	-2	-1	-1	-1.33333	0.306705
K00058 (D-3-phosphoglycerate dehydrogenase [EC:1.1.1.95])+Actinobacteria	26	1	0	3	0	0	-5.6	-1.5	-1	-2.7	0.0175269	1.88149e-60		K00700 (1,4-alpha-glucan branching enzyme [EC:2.4.1.18])+Firmicutes	0	0	1	0	0	0	-1	-1	-1.5	-1.16667	0.559285
K00058 (D-3-phosphoglycerate dehydrogenase [EC:1.1.1.95])+Bacteroidetes	4	39	22	3	20	17	-1.2	-1.86364	-1.26316	-1.44226	0.0575054			K00702 (cellobiose phosphorylase [EC:2.4.1.20])+Firmicutes	2	4	6	13	3	16	3.75	-1.2	2.25	1.6	0.0959111
K00058 (D-3-phosphoglycerate dehydrogenase [EC:1.1.1.95])+Chordata	2	0	0	0	0	0	-2	-1	-1	-1.33333	0.307084			K00703 (starch synthase [EC:2.4.1.21])+Bacteroidetes	3	0	0	0	0	0	-2.5	-1	-1	-1.5	0.218708
K00058 (D-3-phosphoglycerate dehydrogenase [EC:1.1.1.95])+Firmicutes	6	7	11	12	25	17	1.75	3	1.46154	2.07051	0.0229304	3.01866e-24		K00703 (starch synthase [EC:2.4.1.21])+Firmicutes	0	8	4	4	10	15	3	1.2	2.83333	2.34444	0.0597476
K00058 (D-3-phosphoglycerate dehydrogenase [EC:1.1.1.95])+Proteobacteria	1	0	3	0	1	0	-1.5	1.5	-2.5	-0.833333	0.245314			K00705 (4-alpha-glucanotransferase [EC:2.4.1.25])+Actinobacteria	9	0	0	0	0	0	-5.5	-1	-1	-2.5	0.0688143
K00058 (D-3-phosphoglycerate dehydrogenase [EC:1.1.1.95])+Spirochaetes	0	1	0	0	0	0	-1	-1.5	-1	-1.16667	0.559566			K00705 (4-alpha-glucanotransferase [EC:2.4.1.25])+Bacteroidetes	13	2	1	0	0	0	-7.5	-2	-1.5	-3.66667	0.000532544	6.0818e-57
K00059 (3-oxoacyl-[acyl-carrier protein] reductase [EC:1.1.1.100])+Actinobacteria	2	0	0	3	0	0	1.25	-1	-1	-0.25	0.702667			K00757 (uridine phosphorylase [EC:2.4.2.3])+Bacteroidetes	0	12	4	0	0	1	-1	-7	-2	-3.33333	0.0161254	5.05873e-10
K00059 (3-oxoacyl-[acyl-carrier protein] reductase [EC:1.1.1.100])+Aquificae	2	0	0	0	0	0	-2	-1	-1	-1.33333	0.307084			K00757 (uridine phosphorylase [EC:2.4.2.3])+Firmicutes	0	0	0	6	0	1	4	-1	1.5	1.5	0.0328221	1
K00059 (3-oxoacyl-[acyl-carrier protein] reductase [EC:1.1.1.100])+Bacteroidetes	309	267	315	321	101	167	1.03859	-2.61165	-1.87574	-1.1496	0.0968043			K00761 (uracil phosphoribosyltransferase [EC:2.4.2.9])+Firmicutes	0	0	0	0	1	0	-1	1.5	-1	-0.166667	0.560142
K00059 (3-oxoacyl-[acyl-carrier protein] reductase [EC:1.1.1.100])+Basidiomycota	0	0	3	0	0	0	-1	-1	-2.5	-1.5	0.218694			K00762 (orotate phosphoribosyltransferase [EC:2.4.2.10])+Bacteroidetes	0	0	2	0	0	0	-1	-1	-2	-1.33333	0.305526
K00059 (3-oxoacyl-[acyl-carrier protein] reductase [EC:1.1.1.100])+Chlamydiae	0	0	0	0	1	0	-1	1.5	-1	-0.166667	0.560331			K00762 (orotate phosphoribosyltransferase [EC:2.4.2.10])+Firmicutes	0	0	0	0	0	1	-1	-1	1.5	-0.166667	0.560612
K00059 (3-oxoacyl-[acyl-carrier protein] reductase [EC:1.1.1.100])+Chlorobi	0	0	0	0	0	0	-1	-1	-1	-1	1			K00764 (amidophosphoribosyltransferase [EC:2.4.2.14])+Bacteroidetes	23	0	0	0	0	0	-12.5	-1	-1	-4.83333	0.0157467	2.24328e-12
K00059 (3-oxoacyl-[acyl-carrier protein] reductase [EC:1.1.1.100])+Chloroflexi	0	0	0	0	0	3	-1	-1	2.5	0.166667	0.21838			K00764 (amidophosphoribosyltransferase [EC:2.4.2.14])+Firmicutes	0	0	0	0	0	1	-1	-1	1.5	-0.166667	0.560612
K00059 (3-oxoacyl-[acyl-carrier protein] reductase [EC:1.1.1.100])+Cyanobacteria	0	0	0	0	0	3	-1	-1	2.5	0.166667	0.21838			K00767 (nicotinate-nucleotide pyrophosphorylase (carboxylating) [EC:2.4.2.19])+Firmicutes	2	0	0	0	0	0	-2	-1	-1	-1.33333	0.306705
K00059 (3-oxoacyl-[acyl-carrier protein] reductase [EC:1.1.1.100])+Firmicutes	119	85	67	60	173	188	-1.95161	2.01149	2.75362	0.937835	0.439271			K00784 (ribonuclease Z [EC:3.1.26.11])+Bacteroidetes	0	0	1	0	0	1	-1	-1	-1	-1	0.998629
K00059 (3-oxoacyl-[acyl-carrier protein] reductase [EC:1.1.1.100])+Proteobacteria	6	0	0	0	3	0	-4	2.5	-1	-0.833333	0.613645			K00789 (S-adenosylmethionine synthetase [EC:2.5.1.6])+Cyanobacteria	4	0	0	0	0	0	-3	-1	-1	-1.66667	0.172723
K00059 (3-oxoacyl-[acyl-carrier protein] reductase [EC:1.1.1.100])+Verrucomicrobia	1	0	0	0	0	0	-1.5	-1	-1	-1.16667	0.560586			K00789 (S-adenosylmethionine synthetase [EC:2.5.1.6])+Firmicutes	6	17	26	50	7	36	6.5	-2.11111	1.35714	1.91534	0.376563
K00060 (threonine 3-dehydrogenase [EC:1.1.1.103])+Bacteroidetes	19	3	0	21	3	3	1.09524	-1	2.5	0.865079	0.469178			K00790 (UDP-N-acetylglucosamine 1-carboxyvinyltransferase [EC:2.5.1.7])+Bacteroidetes	0	0	1	0	0	0	-1	-1	-1.5	-1.16667	0.559285
K00060 (threonine 3-dehydrogenase [EC:1.1.1.103])+Firmicutes	20	12	14	49	9	33	2.31818	-1.27273	2.1875	1.07765	0.120923			K00791 (tRNA dimethylallyltransferase [EC:2.5.1.75])+Bacteroidetes	2	8	11	2	4	7	-1	-1.66667	-1.44444	-1.37037	0.166318
K00060 (threonine 3-dehydrogenase [EC:1.1.1.103])+Proteobacteria	0	0	0	0	1	0	-1	1.5	-1	-0.166667	0.560331			K00794 (6,7-dimethyl-8-ribityllumazine synthase [EC:2.5.1.78])+Bacteroidetes	0	0	4	0	0	0	-1	-1	-3	-1.66667	0.172199
K00065 (2-deoxy-D-gluconate 3-dehydrogenase [EC:1.1.1.125])+Actinobacteria	0	0	6	0	0	0	-1	-1	-4	-2	0.116528			K00796 (dihydropteroate synthase [EC:2.5.1.15])+Firmicutes	0	0	1	0	0	1	-1	-1	-1	-1	0.998629
K00065 (2-deoxy-D-gluconate 3-dehydrogenase [EC:1.1.1.125])+Bacteroidetes	0	1	6	0	0	0	-1	-1.5	-4	-2.16667	0.0328697	1		K00806 (undecaprenyl diphosphate synthase [EC:2.5.1.31])+Firmicutes	0	0	0	0	2	0	-1	2	-1	0	0.30655
K00065 (2-deoxy-D-gluconate 3-dehydrogenase [EC:1.1.1.125])+Firmicutes	5	5	3	0	10	23	-3.5	1.71429	5	1.07143	0.510898			K00812 (aspartate aminotransferase [EC:2.6.1.1])+Crenarchaeota	0	0	0	0	0	0	-1	-1	-1	-1	1
K00065 (2-deoxy-D-gluconate 3-dehydrogenase [EC:1.1.1.125])+Proteobacteria	1	7	3	5	10	0	2.33333	1.33333	-2.5	0.388889	0.712213			K00820 (glucosamine--fructose-6-phosphate aminotransferase (isomerizing) [EC:2.6.1.16])+Bacteroidetes	0	15	19	0	0	1	-1	-8.5	-7	-5.5	0.000502277	3.02143e-58
K00066 (GDP-mannose 6-dehydrogenase [EC:1.1.1.132])+Bacteroidetes	0	0	0	0	1	0	-1	1.5	-1	-0.166667	0.560331			K00820 (glucosamine--fructose-6-phosphate aminotransferase (isomerizing) [EC:2.6.1.16])+Firmicutes	0	0	0	0	0	1	-1	-1	1.5	-0.166667	0.560612
K00067 (dTDP-4-dehydrorhamnose reductase [EC:1.1.1.133])+Bacteroidetes	40	60	70	55	24	40	1.35714	-2.38462	-1.71429	-0.913919	0.257749			K00821 (acetylornithine/N-succinyldiaminopimelate aminotransferase [EC:2.6.1.11 2.6.1.17])+Firmicutes	0	0	0	0	1	0	-1	1.5	-1	-0.166667	0.560142
K00067 (dTDP-4-dehydrorhamnose reductase [EC:1.1.1.133])+Firmicutes	8	16	17	14	28	40	1.6	1.66667	2.21053	1.82573	0.00971951	1.76042e-153		K00826 (branched-chain amino acid aminotransferase [EC:2.6.1.42])+Bacteroidetes	12	0	4	2	0	1	-3.5	-1	-2	-2.16667	0.0312593	0.91462
K00067 (dTDP-4-dehydrorhamnose reductase [EC:1.1.1.133])+Proteobacteria	3	0	0	0	0	0	-2.5	-1	-1	-1.5	0.218877			K00826 (branched-chain amino acid aminotransferase [EC:2.6.1.42])+Firmicutes	5	17	35	59	32	65	8.71429	1.78947	1.81081	4.10486	0.0334126	1
K00073 (ureidoglycolate dehydrogenase (NAD+) [EC:1.1.1.350])+Firmicutes	0	0	0	0	1	3	-1	1.5	2.5	1	0.079793			K00831 (phosphoserine aminotransferase [EC:2.6.1.52])+Bacteroidetes	77	40	39	90	11	10	1.16456	-3.23077	-3.41667	-1.82763	0.121014
K00074 (3-hydroxybutyryl-CoA dehydrogenase [EC:1.1.1.157])+Firmicutes	22	35	45	60	104	97	2.58333	2.86486	2.10638	2.51819	0.000944273	0		K00831 (phosphoserine aminotransferase [EC:2.6.1.52])+Firmicutes	34	12	2	19	7	8	-1.71429	-1.55556	2.5	-0.256614	0.760094
K00074 (3-hydroxybutyryl-CoA dehydrogenase [EC:1.1.1.157])+Proteobacteria	0	1	0	0	0	0	-1	-1.5	-1	-1.16667	0.559566			K00845 (glucokinase [EC:2.7.1.2])+Bacteroidetes	2	10	17	3	2	8	1.25	-3	-1.9	-1.21667	0.0828255
K00075 (UDP-N-acetylmuramate dehydrogenase [EC:1.3.1.98])+Actinobacteria	11	0	0	1	0	0	-4.33333	-1	-1	-2.11111	0.089355			K00849 (galactokinase [EC:2.7.1.6])+Bacteroidetes	2	3	8	1	0	1	-1.33333	-2.5	-3.33333	-2.38889	0.0169632	8.85297e-09
K00075 (UDP-N-acetylmuramate dehydrogenase [EC:1.3.1.98])+Bacteroidetes	43	32	22	57	20	20	1.31111	-1.54545	-1.09091	-0.441751	0.828148			K00849 (galactokinase [EC:2.7.1.6])+Firmicutes	0	0	0	3	0	2	2.5	-1	2	1.16667	0.0467677	1
K00075 (UDP-N-acetylmuramate dehydrogenase [EC:1.3.1.98])+Cyanobacteria	0	0	0	0	1	0	-1	1.5	-1	-0.166667	0.560331			K00850 (6-phosphofructokinase 1 [EC:2.7.1.11])+Bacteroidetes	0	1	1	0	0	0	-1	-1.5	-1.5	-1.33333	0.227173
K00075 (UDP-N-acetylmuramate dehydrogenase [EC:1.3.1.98])+Deinococcus-Thermus	0	1	0	0	0	0	-1	-1.5	-1	-1.16667	0.559566			K00850 (6-phosphofructokinase 1 [EC:2.7.1.11])+Firmicutes	24	86	56	60	139	119	2.38462	1.60227	2.08621	2.02437	0.00347159	3.41772e-38
K00075 (UDP-N-acetylmuramate dehydrogenase [EC:1.3.1.98])+Firmicutes	88	69	48	79	139	97	-1.11111	1.98592	1.98	0.951601	0.116005			K00854 (xylulokinase [EC:2.7.1.17])+Actinobacteria	5	0	0	0	0	0	-3.5	-1	-1	-1.83333	0.140288
K00075 (UDP-N-acetylmuramate dehydrogenase [EC:1.3.1.98])+Proteobacteria	44	39	42	31	8	17	-1.39394	-4.1	-2.31579	-2.60324	0.0312712	0.202737		K00854 (xylulokinase [EC:2.7.1.17])+Firmicutes	0	0	3	0	8	12	-1	5	2.8	2.26667	0.0164071	2.16284e-09
K00075 (UDP-N-acetylmuramate dehydrogenase [EC:1.3.1.98])+Spirochaetes	2	0	0	1	0	0	-1.33333	-1	-1	-1.11111	0.655233			K00859 (dephospho-CoA kinase [EC:2.7.1.24])+Firmicutes	0	0	3	2	0	3	2	-1	-1	0	0.50504
K00075 (UDP-N-acetylmuramate dehydrogenase [EC:1.3.1.98])+Thermotogae	2	0	0	0	2	0	-2	2	-1	-0.333333	0.999633			K00864 (glycerol kinase [EC:2.7.1.30])+Bacteroidetes	0	0	2	0	0	0	-1	-1	-2	-1.33333	0.305526
K00076 (7-alpha-hydroxysteroid dehydrogenase [EC:1.1.1.159])+Bacteroidetes	1	34	37	0	10	10	-1.5	-3	-3.25	-2.58333	0.00375213	8.45378e-266		K00864 (glycerol kinase [EC:2.7.1.30])+Firmicutes	0	2	4	2	3	3	2	1.25	-1.2	0.683333	0.594727
K00077 (2-dehydropantoate 2-reductase [EC:1.1.1.169])+Firmicutes	1	0	0	0	0	0	-1.5	-1	-1	-1.16667	0.560586			K00873 (pyruvate kinase [EC:2.7.1.40])+Actinobacteria	3	0	0	0	0	0	-2.5	-1	-1	-1.5	0.218708
K00087 (xanthine dehydrogenase molybdenum-binding subunit [EC:1.17.1.4])+Firmicutes	6	22	14	30	40	27	4	1.75	1.8125	2.52083	0.0192606	1.22592e-44		K00873 (pyruvate kinase [EC:2.7.1.40])+Ascomycota	11	10	0	0	0	0	-6.5	-6	-1	-4.5	0.000723125	9.89519e-54
K00087 (xanthine dehydrogenase molybdenum-binding subunit [EC:1.17.1.4])+Proteobacteria	0	0	0	0	0	0	-1	-1	-1	-1	1			K00873 (pyruvate kinase [EC:2.7.1.40])+Firmicutes	0	2	0	5	0	0	3.5	-2	-1	0.166667	0.531536
K00088 (IMP dehydrogenase [EC:1.1.1.205])+Actinobacteria	80	0	6	4	0	0	-13.6667	-1	-4	-6.22222	0.00045206	0		K00874 (2-dehydro-3-deoxygluconokinase [EC:2.7.1.45])+Bacteroidetes	1	25	33	0	5	8	-1.5	-3.85714	-3.5	-2.95238	0.00284613	9.26967e-43
K00088 (IMP dehydrogenase [EC:1.1.1.205])+Bacteroidetes	469	505	616	535	194	214	1.14013	-2.58673	-2.86111	-1.43591	0.11342			K00874 (2-dehydro-3-deoxygluconokinase [EC:2.7.1.45])+Firmicutes	3	0	0	0	0	0	-2.5	-1	-1	-1.5	0.218708
K00088 (IMP dehydrogenase [EC:1.1.1.205])+Firmicutes	188	264	205	332	565	636	1.75789	2.13158	3.08213	2.32387	0.00478678	1.88906e-242		K00886 (polyphosphate glucokinase [EC:2.7.1.63])+Actinobacteria	1	0	0	0	0	0	-1.5	-1	-1	-1.16667	0.56027
K00088 (IMP dehydrogenase [EC:1.1.1.205])+Proteobacteria	1	1	3	4	1	0	2	-1	-2.5	-0.5	0.835728			K00912 (tetraacyldisaccharide 4'-kinase [EC:2.7.1.130])+Bacteroidetes	15	4	4	4	0	0	-2.83333	-3	-3	-2.94444	0.00455555	1.93405e-35
K00090 (gluconate 2-dehydrogenase [EC:1.1.1.215])+Actinobacteria	1	0	0	0	0	0	-1.5	-1	-1	-1.16667	0.560586			K00925 (acetate kinase [EC:2.7.2.1])+Actinobacteria	14	0	0	2	0	0	-4	-1	-1	-2	0.0865148
K00090 (gluconate 2-dehydrogenase [EC:1.1.1.215])+Bacteroidetes	1	3	0	0	1	0	-1.5	-1.66667	-1	-1.38889	0.209912			K00925 (acetate kinase [EC:2.7.2.1])+Bacteroidetes	0	5	11	8	0	0	5	-3.5	-6.5	-1.66667	0.15996
K00090 (gluconate 2-dehydrogenase [EC:1.1.1.215])+Firmicutes	2	1	0	6	7	7	2	3	4.5	3.16667	0.00533115	7.21653e-232		K00925 (acetate kinase [EC:2.7.2.1])+Firmicutes	6	4	1	3	6	1	-1.6	1.33333	-1	-0.422222	0.827072
K00090 (gluconate 2-dehydrogenase [EC:1.1.1.215])+Proteobacteria	0	1	0	1	0	0	1.5	-1.5	-1	-0.333333	0.999699			K00927 (phosphoglycerate kinase [EC:2.7.2.3])+Actinobacteria	12	0	0	0	0	0	-7	-1	-1	-3	0.0445903	1
K00094 (galactitol-1-phosphate 5-dehydrogenase [EC:1.1.1.251])+Firmicutes	1	5	6	1	11	10	-1	1.85714	1.5	0.785714	0.0966165			K00927 (phosphoglycerate kinase [EC:2.7.2.3])+Ascomycota	2	3	0	0	0	1	-2	-2.5	1.5	-1	0.152115
K00096 (glycerol-1-phosphate dehydrogenase [NAD(P)+] [EC:1.1.1.261])+Firmicutes	0	0	0	0	5	0	-1	3.5	-1	0.5	0.140319			K00927 (phosphoglycerate kinase [EC:2.7.2.3])+Bacteroidetes	0	28	47	6	8	17	4	-3	-2.57895	-0.526316	0.646975
K00097 (4-hydroxythreonine-4-phosphate dehydrogenase [EC:1.1.1.262])+Bacteroidetes	225	324	447	238	114	131	1.05727	-2.81034	-3.37594	-1.70967	0.0876983			K00927 (phosphoglycerate kinase [EC:2.7.2.3])+Deinococcus-Thermus	3	0	0	0	0	0	-2.5	-1	-1	-1.5	0.218708
K00097 (4-hydroxythreonine-4-phosphate dehydrogenase [EC:1.1.1.262])+Firmicutes	14	9	3	6	18	27	-2	1.81818	5.8	1.87273	0.285488			K00927 (phosphoglycerate kinase [EC:2.7.2.3])+Firmicutes	22	51	34	40	92	78	1.75	1.77358	2.22222	1.91527	0.0023553	1.03342e-45
K00097 (4-hydroxythreonine-4-phosphate dehydrogenase [EC:1.1.1.262])+Nitrospirae	1	0	0	1	0	0	-1	-1	-1	-1	0.998684			K00927 (phosphoglycerate kinase [EC:2.7.2.3])+Proteobacteria	0	0	0	0	0	0	-1	-1	-1	-1	1
K00097 (4-hydroxythreonine-4-phosphate dehydrogenase [EC:1.1.1.262])+Proteobacteria	0	0	0	0	0	0	-1	-1	-1	-1	1			K00928 (aspartate kinase [EC:2.7.2.4])+Bacteroidetes	0	1	1	0	0	0	-1	-1.5	-1.5	-1.33333	0.227173
K00098 (L-idonate 5-dehydrogenase [EC:1.1.1.264])+Firmicutes	0	0	0	0	0	0	-1	-1	-1	-1	1			K00928 (aspartate kinase [EC:2.7.2.4])+Firmicutes	0	4	0	0	4	3	-1	-1	2.5	0.166667	0.385391
K00099 (1-deoxy-D-xylulose-5-phosphate reductoisomerase [EC:1.1.1.267])+Actinobacteria	60	1	0	4	2	0	-10.3333	1.33333	-1	-3.33333	0.100754			K00929 (butyrate kinase [EC:2.7.2.7])+Firmicutes	6	7	9	3	30	35	-1.6	3.55556	3.36364	1.77306	0.160748
K00099 (1-deoxy-D-xylulose-5-phosphate reductoisomerase [EC:1.1.1.267])+Bacteroidetes	178	159	132	176	56	74	-1.01124	-2.77586	-1.76316	-1.85009	0.0897937			K00936 ()+Bacteroidetes	0	1	0	0	0	0	-1	-1.5	-1	-1.16667	0.559756
K00099 (1-deoxy-D-xylulose-5-phosphate reductoisomerase [EC:1.1.1.267])+Cyanobacteria	0	3	0	1	0	3	1.5	-2.5	2.5	0.5	0.639948			K00939 (adenylate kinase [EC:2.7.4.3])+Bacteroidetes	0	0	2	0	0	0	-1	-1	-2	-1.33333	0.305526
K00099 (1-deoxy-D-xylulose-5-phosphate reductoisomerase [EC:1.1.1.267])+Firmicutes	181	179	138	233	321	275	1.28415	1.78453	1.97857	1.68242	0.0106597	2.01438e-136		K00939 (adenylate kinase [EC:2.7.4.3])+Firmicutes	0	4	0	0	7	2	-1	1.5	2	0.833333	0.177397
K00099 (1-deoxy-D-xylulose-5-phosphate reductoisomerase [EC:1.1.1.267])+Proteobacteria	6	20	22	14	12	13	2	-1.57143	-1.6	-0.390476	0.701794			K00948 (ribose-phosphate pyrophosphokinase [EC:2.7.6.1])+Bacteroidetes	0	1	1	6	0	0	4	-1.5	-1.5	0.333333	0.497768
K00099 (1-deoxy-D-xylulose-5-phosphate reductoisomerase [EC:1.1.1.267])+Spirochaetes	0	0	0	0	0	0	-1	-1	-1	-1	1			K00956 (sulfate adenylyltransferase subunit 1 [EC:2.7.7.4])+Actinobacteria	0	1	0	0	0	0	-1	-1.5	-1	-1.16667	0.559756
K00099 (1-deoxy-D-xylulose-5-phosphate reductoisomerase [EC:1.1.1.267])+Streptophyta	0	3	3	0	0	10	-1	-2.5	2.4	-0.366667	0.975402			K00956 (sulfate adenylyltransferase subunit 1 [EC:2.7.7.4])+Ascomycota	1	0	0	0	0	0	-1.5	-1	-1	-1.16667	0.56027
K00099 (1-deoxy-D-xylulose-5-phosphate reductoisomerase [EC:1.1.1.267])+Verrucomicrobia	0	0	0	0	0	0	-1	-1	-1	-1	1			K00962 (polyribonucleotide nucleotidyltransferase [EC:2.7.7.8])+Ascomycota	0	1	0	0	0	0	-1	-1.5	-1	-1.16667	0.559756
K00100 (butanol dehydrogenase [EC:1.1.1.-])+Actinobacteria	1	1	0	0	1	0	-1.5	-1	-1	-1.16667	0.615086			K00962 (polyribonucleotide nucleotidyltransferase [EC:2.7.7.8])+Bacteroidetes	0	9	10	2	3	7	2	-2.2	-1.33333	-0.511111	0.280063
K00100 (butanol dehydrogenase [EC:1.1.1.-])+Bacteroidetes	19	36	31	15	4	23	-1.23529	-6.33333	-1.32	-2.96288	0.124763			K00962 (polyribonucleotide nucleotidyltransferase [EC:2.7.7.8])+Firmicutes	8	3	3	40	17	22	4.2	3.8	4.8	4.26667	0.000358193	6.91852e-61
K00100 (butanol dehydrogenase [EC:1.1.1.-])+Firmicutes	86	54	42	61	71	60	-1.39683	1.30357	1.40909	0.438612	0.652626			K00965 (UDPglucose--hexose-1-phosphate uridylyltransferase [EC:2.7.7.12])+Ascomycota	0	1	0	0	0	0	-1	-1.5	-1	-1.16667	0.559756
K00100 (butanol dehydrogenase [EC:1.1.1.-])+Fusobacteria	1	0	0	0	0	0	-1.5	-1	-1	-1.16667	0.560586			K00965 (UDPglucose--hexose-1-phosphate uridylyltransferase [EC:2.7.7.12])+Firmicutes	0	2	1	0	5	12	-1	1.75	4.66667	1.80556	0.0420715	1
K00100 (butanol dehydrogenase [EC:1.1.1.-])+Proteobacteria	1	0	0	0	0	0	-1.5	-1	-1	-1.16667	0.560586			K00975 (glucose-1-phosphate adenylyltransferase [EC:2.7.7.27])+Bacteroidetes	0	0	0	0	0	0	-1	-1	-1	-1	1
K00100 (butanol dehydrogenase [EC:1.1.1.-])+Spirochaetes	0	0	0	0	2	0	-1	2	-1	0	0.306778			K00975 (glucose-1-phosphate adenylyltransferase [EC:2.7.7.27])+Firmicutes	6	60	52	14	94	110	2	1.54839	2.07407	1.87415	0.00572938	1.09012e-30
K00101 (L-lactate dehydrogenase (cytochrome) [EC:1.1.2.3])+Firmicutes	0	2	6	3	5	7	2.5	1.75	1.125	1.79167	0.140778			K00982 (glutamate-ammonia-ligase adenylyltransferase [EC:2.7.7.42])+Actinobacteria	0	0	0	0	0	0	-1	-1	-1	-1	1
K00101 (L-lactate dehydrogenase (cytochrome) [EC:1.1.2.3])+Proteobacteria	0	0	0	0	0	0	-1	-1	-1	-1	1			K01006 (pyruvate, orthophosphate dikinase [EC:2.7.9.1])+Firmicutes	0	2	0	0	0	0	-1	-2	-1	-1.33333	0.306088
K00104 (glycolate oxidase [EC:1.1.3.15])+Firmicutes	0	1	0	0	0	0	-1	-1.5	-1	-1.16667	0.559566			K01006 (pyruvate, orthophosphate dikinase [EC:2.7.9.1])+Proteobacteria	0	0	2	2	0	0	2	-1	-2	-0.333333	0.999506
K00111 (glycerol-3-phosphate dehydrogenase [EC:1.1.5.3])+Actinobacteria	1	0	0	0	0	0	-1.5	-1	-1	-1.16667	0.560586			K01007 (pyruvate, water dikinase [EC:2.7.9.2])+Firmicutes	0	1	0	2	3	1	2	1.66667	1.5	1.72222	0.0518457
K00111 (glycerol-3-phosphate dehydrogenase [EC:1.1.5.3])+Ascomycota	0	0	0	2	1	0	2	1.5	-1	0.833333	0.11954			K01039 (glutaconate CoA-transferase, subunit A [EC:2.8.3.12])+Firmicutes	0	0	0	3	0	0	2.5	-1	-1	0.166667	0.218366
K00111 (glycerol-3-phosphate dehydrogenase [EC:1.1.5.3])+Bacteroidetes	132	60	73	188	36	17	1.41791	-1.63158	-3.94737	-1.38701	0.275687			K01040 (glutaconate CoA-transferase, subunit B [EC:2.8.3.12])+Firmicutes	0	0	0	2	0	1	2	-1	1.5	0.833333	0.119721
K00111 (glycerol-3-phosphate dehydrogenase [EC:1.1.5.3])+Firmicutes	0	0	0	1	1	7	1.5	1.5	4.5	2.5	0.00333005	4.69421e-278		K01056 (peptidyl-tRNA hydrolase, PTH1 family [EC:3.1.1.29])+Bacteroidetes	0	5	4	0	0	1	-1	-3.5	-2	-2.16667	0.039526	1
K00111 (glycerol-3-phosphate dehydrogenase [EC:1.1.5.3])+Proteobacteria	110	46	59	116	19	47	1.05357	-2.28571	-1.2449	-0.82568	0.202091			K01091 (phosphoglycolate phosphatase [EC:3.1.3.18])+Firmicutes	0	0	0	0	0	1	-1	-1	1.5	-0.166667	0.560612
K00112 (glycerol-3-phosphate dehydrogenase subunit B [EC:1.1.5.3])+Bacteroidetes	0	2	3	0	0	7	-1	-2	1.8	-0.4	0.75046			K01153 (type I restriction enzyme, R subunit [EC:3.1.21.3])+Firmicutes	0	1	0	0	0	0	-1	-1.5	-1	-1.16667	0.559756
K00112 (glycerol-3-phosphate dehydrogenase subunit B [EC:1.1.5.3])+Proteobacteria	25	7	3	33	3	3	1.2963	-1.8	-1	-0.501235	0.64027			K01176 (alpha-amylase [EC:3.2.1.1])+Actinobacteria	60	0	0	11	0	0	-4.76923	-1	-1	-2.25641	0.0366694	1
K00113 (glycerol-3-phosphate dehydrogenase subunit C [EC:1.1.5.3])+Bacteroidetes	189	75	56	171	36	44	-1.10405	-2.02632	-1.26087	-1.46374	0.0891745			K01176 (alpha-amylase [EC:3.2.1.1])+Bacteroidetes	30	0	2	6	0	0	-4	-1	-2	-2.33333	0.018105	1.29782e-07
K00113 (glycerol-3-phosphate dehydrogenase subunit C [EC:1.1.5.3])+Proteobacteria	0	6	3	6	5	3	4	-1.14286	-1	0.619048	0.333544			K01181 (endo-1,4-beta-xylanase [EC:3.2.1.8])+Firmicutes	0	1	0	0	1	1	-1	-1	1.5	-0.166667	0.616156
K00118 (glucose-fructose oxidoreductase [EC:1.1.99.28])+Firmicutes	0	1	0	1	3	0	1.5	1.66667	-1	0.722222	0.210586			K01187 (alpha-glucosidase [EC:3.2.1.20])+Bacteroidetes	0	1	0	0	0	1	-1	-1.5	1.5	-0.333333	0.998978
K00121 (S-(hydroxymethyl)glutathione dehydrogenase / alcohol dehydrogenase [EC:1.1.1.284 1.1.1.1])+Bacteroidetes	1	12	3	1	6	7	-1	-1.75	1.8	-0.316667	0.901			K01190 (beta-galactosidase [EC:3.2.1.23])+Bacteroidetes	0	1	0	0	0	0	-1	-1.5	-1	-1.16667	0.559756
K00121 (S-(hydroxymethyl)glutathione dehydrogenase / alcohol dehydrogenase [EC:1.1.1.284 1.1.1.1])+Firmicutes	1	6	3	1	4	20	-1	-1.33333	4.4	0.688889	0.364019			K01190 (beta-galactosidase [EC:3.2.1.23])+Firmicutes	0	1	0	4	0	6	3	-1.5	4	1.83333	0.0337769	1
K00121 (S-(hydroxymethyl)glutathione dehydrogenase / alcohol dehydrogenase [EC:1.1.1.284 1.1.1.1])+Proteobacteria	1	0	0	0	0	0	-1.5	-1	-1	-1.16667	0.560586			K01197 (hyaluronoglucosaminidase [EC:3.2.1.35])+Firmicutes	3	1	0	0	0	0	-2.5	-1.5	-1	-1.66667	0.0799006
K00123 (formate dehydrogenase major subunit [EC:1.2.1.2])+Actinobacteria	7	0	3	8	0	0	1.11111	-1	-2.5	-0.796296	0.650506			K01200 (pullulanase [EC:3.2.1.41])+Actinobacteria	38	0	0	8	0	0	-4	-1	-1	-2	0.0528022
K00123 (formate dehydrogenase major subunit [EC:1.2.1.2])+Firmicutes	1	0	0	0	0	0	-1.5	-1	-1	-1.16667	0.560586			K01200 (pullulanase [EC:3.2.1.41])+Bacteroidetes	30	15	11	0	0	2	-16	-8.5	-3.25	-9.25	1.7e-05	1.4353e-63
K00128 (aldehyde dehydrogenase (NAD+) [EC:1.2.1.3])+Actinobacteria	0	0	0	0	1	0	-1	1.5	-1	-0.166667	0.560331			K01200 (pullulanase [EC:3.2.1.41])+Firmicutes	6	0	0	5	0	1	-1.14286	-1	1.5	-0.214286	0.998345
K00128 (aldehyde dehydrogenase (NAD+) [EC:1.2.1.3])+Chordata	1	0	0	0	0	0	-1.5	-1	-1	-1.16667	0.560586			K01207 (beta-N-acetylhexosaminidase [EC:3.2.1.52])+Bacteroidetes	0	0	0	0	1	0	-1	1.5	-1	-0.166667	0.560142
K00128 (aldehyde dehydrogenase (NAD+) [EC:1.2.1.3])+Firmicutes	19	16	17	40	30	23	2	1.77778	1.31579	1.69786	0.0139885	9.49148e-93		K01209 (alpha-N-arabinofuranosidase [EC:3.2.1.55])+Firmicutes	0	2	13	9	2	8	5.5	-1	-1.5	1	0.322127
K00130 (betaine-aldehyde dehydrogenase [EC:1.2.1.8])+Ascomycota	1	0	0	0	0	0	-1.5	-1	-1	-1.16667	0.560586			K01209 (alpha-N-arabinofuranosidase [EC:3.2.1.55])+Proteobacteria	0	0	0	0	0	0	-1	-1	-1	-1	1
K00130 (betaine-aldehyde dehydrogenase [EC:1.2.1.8])+Chordata	3	0	0	0	0	0	-2.5	-1	-1	-1.5	0.218877			K01222 (6-phospho-beta-glucosidase [EC:3.2.1.86])+Firmicutes	0	0	0	0	4	1	-1	3	1.5	1.16667	0.0569947
K00130 (betaine-aldehyde dehydrogenase [EC:1.2.1.8])+Proteobacteria	0	0	0	0	1	0	-1	1.5	-1	-0.166667	0.560331			K01223 (6-phospho-beta-glucosidase [EC:3.2.1.86])+Firmicutes	37	2	0	22	0	2	-1.625	-2	2	-0.541667	0.170407
K00133 (aspartate-semialdehyde dehydrogenase [EC:1.2.1.11])+Actinobacteria	11	0	0	2	0	0	-3.25	-1	-1	-1.75	0.112502			K01227 (mannosyl-glycoprotein endo-beta-N-acetylglucosaminidase [EC:3.2.1.96])+Firmicutes	0	0	0	2	0	0	2	-1	-1	0	0.305934
K00133 (aspartate-semialdehyde dehydrogenase [EC:1.2.1.11])+Aquificae	1	7	11	2	2	0	1.33333	-2.25	-6.5	-2.47222	0.0538549			K01236 (maltooligosyltrehalose trehalohydrolase [EC:3.2.1.141])+Bacteroidetes	0	0	1	0	0	0	-1	-1	-1.5	-1.16667	0.559285
K00133 (aspartate-semialdehyde dehydrogenase [EC:1.2.1.11])+Bacteroidetes	152	181	211	150	67	67	-1.01316	-2.65217	-3.08696	-2.25076	0.0704487			K01243 (adenosylhomocysteine nucleosidase [EC:3.2.2.9])+Firmicutes	0	0	0	0	0	1	-1	-1	1.5	-0.166667	0.560612
K00133 (aspartate-semialdehyde dehydrogenase [EC:1.2.1.11])+Deferribacteres	1	0	0	0	0	0	-1.5	-1	-1	-1.16667	0.560586			K01251 (adenosylhomocysteinase [EC:3.3.1.1])+Firmicutes	0	4	4	17	6	9	9.5	1.33333	1.83333	4.22222	0.025305	0.103558
K00133 (aspartate-semialdehyde dehydrogenase [EC:1.2.1.11])+Firmicutes	67	36	17	38	57	23	-1.725	1.55263	1.31579	0.38114	0.874963			K01251 (adenosylhomocysteinase [EC:3.3.1.1])+Proteobacteria	3	0	0	0	0	0	-2.5	-1	-1	-1.5	0.218708
K00133 (aspartate-semialdehyde dehydrogenase [EC:1.2.1.11])+Fusobacteria	3	0	0	0	0	0	-2.5	-1	-1	-1.5	0.218877			K01255 (leucyl aminopeptidase [EC:3.4.11.1])+Actinobacteria	2	0	0	0	0	0	-2	-1	-1	-1.33333	0.306705
K00134 (glyceraldehyde 3-phosphate dehydrogenase [EC:1.2.1.12])+Actinobacteria	6	0	0	3	0	0	-1.6	-1	-1	-1.2	0.36504			K01255 (leucyl aminopeptidase [EC:3.4.11.1])+Firmicutes	0	0	0	2	1	1	2	1.5	1.5	1.66667	0.0221307	0.00140827
K00134 (glyceraldehyde 3-phosphate dehydrogenase [EC:1.2.1.12])+Arthropoda	1	0	6	1	0	0	-1	-1	-4	-2	0.149765			K01258 (tripeptide aminopeptidase [EC:3.4.11.4])+Bacteroidetes	0	4	5	4	0	1	3	-3	-2.33333	-0.777778	0.434647
K00134 (glyceraldehyde 3-phosphate dehydrogenase [EC:1.2.1.12])+Ascomycota	4	0	0	0	0	0	-3	-1	-1	-1.66667	0.172891			K01258 (tripeptide aminopeptidase [EC:3.4.11.4])+Firmicutes	0	0	0	0	0	4	-1	-1	3	0.333333	0.172905
K00134 (glyceraldehyde 3-phosphate dehydrogenase [EC:1.2.1.12])+Bacteroidetes	176	216	256	226	101	121	1.2809	-2.1165	-2.09756	-0.977722	0.194938			K01262 (Xaa-Pro aminopeptidase [EC:3.4.11.9])+Bacteroidetes	0	0	1	0	0	0	-1	-1	-1.5	-1.16667	0.559285
K00134 (glyceraldehyde 3-phosphate dehydrogenase [EC:1.2.1.12])+Chordata	19	2	0	1	0	0	-7	-2	-1	-3.33333	0.00729938	3.14794e-199		K01262 (Xaa-Pro aminopeptidase [EC:3.4.11.9])+Firmicutes	0	0	0	4	0	0	3	-1	-1	0.333333	0.172381
K00134 (glyceraldehyde 3-phosphate dehydrogenase [EC:1.2.1.12])+Firmicutes	124	151	96	133	316	318	1.07143	2.07843	3.26531	2.13839	0.0634149			K01267 (aspartyl aminopeptidase [EC:3.4.11.21])+Bacteroidetes	14	0	3	0	1	0	-8	1.5	-2.5	-3	0.0132868	4.14078e-16
K00134 (glyceraldehyde 3-phosphate dehydrogenase [EC:1.2.1.12])+Fusobacteria	3	0	0	0	0	0	-2.5	-1	-1	-1.5	0.218877			K01267 (aspartyl aminopeptidase [EC:3.4.11.21])+Firmicutes	0	0	0	0	0	1	-1	-1	1.5	-0.166667	0.560612
K00134 (glyceraldehyde 3-phosphate dehydrogenase [EC:1.2.1.12])+Glomeromycota	1	0	0	0	0	3	-1.5	-1	2.5	0	0.528947			K01270 (dipeptidase D [EC:3.4.13.-])+Bacteroidetes	69	16	10	36	0	2	-1.86842	-9	-3	-4.62281	0.00803526	2.59738e-24
K00134 (glyceraldehyde 3-phosphate dehydrogenase [EC:1.2.1.12])+Proteobacteria	14	2	14	12	1	7	-1.14286	-1.33333	-1.77778	-1.41799	0.158941			K01270 (dipeptidase D [EC:3.4.13.-])+Firmicutes	0	2	0	0	0	0	-1	-2	-1	-1.33333	0.306088
K00134 (glyceraldehyde 3-phosphate dehydrogenase [EC:1.2.1.12])+Streptophyta	1	0	0	0	0	0	-1.5	-1	-1	-1.16667	0.560586			K01284 (peptidyl-dipeptidase Dcp [EC:3.4.15.5])+Bacteroidetes	0	1	0	6	0	0	4	-1.5	-1	0.5	0.263051
K00134 (glyceraldehyde 3-phosphate dehydrogenase [EC:1.2.1.12])+Tenericutes	4	0	0	0	1	0	-3	1.5	-1	-0.833333	0.409637			K01358 (ATP-dependent Clp protease, protease subunit [EC:3.4.21.92])+Bacteroidetes	0	2	0	0	0	0	-1	-2	-1	-1.33333	0.306088
K00135 (succinate-semialdehyde dehydrogenase / glutarate-semialdehyde dehydrogenase [EC:1.2.1.16 1.2.1.79 1.2.1.20])+Actinobacteria	1	0	0	0	0	0	-1.5	-1	-1	-1.16667	0.560586			K01358 (ATP-dependent Clp protease, protease subunit [EC:3.4.21.92])+Firmicutes	0	1	0	15	3	6	8.5	1.66667	4	4.72222	0.000716334	5.23814e-55
K00135 (succinate-semialdehyde dehydrogenase / glutarate-semialdehyde dehydrogenase [EC:1.2.1.16 1.2.1.79 1.2.1.20])+Firmicutes	6	0	0	1	0	0	-2.66667	-1	-1	-1.55556	0.165987			K01372 (bleomycin hydrolase [EC:3.4.22.40])+Firmicutes	0	0	0	2	0	0	2	-1	-1	0	0.305934
K00140 (malonate-semialdehyde dehydrogenase (acetylating) / methylmalonate-semialdehyde dehydrogenase [EC:1.2.1.18 1.2.1.27])+Firmicutes	1	0	0	7	3	13	3	2.5	7.5	4.33333	0.000484922	0		K01424 (L-asparaginase [EC:3.5.1.1])+Bacteroidetes	107	6	5	16	0	0	-6.05556	-4	-3.5	-4.51852	0.00023837	3.19005e-62
K00145 (N-acetyl-gamma-glutamyl-phosphate reductase [EC:1.2.1.38])+Actinobacteria	42	0	0	1	0	0	-14.6667	-1	-1	-5.55556	0.014806	1.06977e-81		K01425 (glutaminase [EC:3.5.1.2])+Bacteroidetes	21	20	29	1	0	0	-7.66667	-11	-15.5	-11.3889	3.68e-07	3.01684e-64
K00145 (N-acetyl-gamma-glutamyl-phosphate reductase [EC:1.2.1.38])+Bacteroidetes	173	477	497	205	169	305	1.18286	-2.80117	-1.62541	-1.08124	0.176443			K01428 (urease subunit alpha [EC:3.5.1.5])+Actinobacteria	0	0	1	0	0	0	-1	-1	-1.5	-1.16667	0.559285
K00145 (N-acetyl-gamma-glutamyl-phosphate reductase [EC:1.2.1.38])+Firmicutes	74	71	48	99	160	131	1.32895	2.21918	2.66	2.06938	0.0168875	1.74175e-64		K01428 (urease subunit alpha [EC:3.5.1.5])+Bacteroidetes	0	10	11	0	0	0	-1	-6	-6.5	-4.5	0.000717298	2.28398e-54
K00145 (N-acetyl-gamma-glutamyl-phosphate reductase [EC:1.2.1.38])+Proteobacteria	0	1	3	1	0	0	1.5	-1.5	-2.5	-0.833333	0.245314			K01428 (urease subunit alpha [EC:3.5.1.5])+Deinococcus-Thermus	0	0	4	1	1	1	1.5	1.5	-2	0.333333	0.903157
K00145 (N-acetyl-gamma-glutamyl-phosphate reductase [EC:1.2.1.38])+Spirochaetes	0	1	0	1	0	0	1.5	-1.5	-1	-0.333333	0.999699			K01428 (urease subunit alpha [EC:3.5.1.5])+Firmicutes	2	0	0	0	0	0	-2	-1	-1	-1.33333	0.306705
K00147 (glutamate-5-semialdehyde dehydrogenase [EC:1.2.1.41])+Actinobacteria	53	0	3	7	1	0	-6.11111	1.5	-2.5	-2.37037	0.017999	2.4054e-55		K01428 (urease subunit alpha [EC:3.5.1.5])+Proteobacteria	1	0	1	0	0	0	-1.5	-1	-1.5	-1.33333	0.227457
K00147 (glutamate-5-semialdehyde dehydrogenase [EC:1.2.1.41])+Bacteroidetes	0	267	287	0	95	117	-1	-2.7732	-2.42857	-2.06726	0.00164762	0		K01429 (urease subunit beta [EC:3.5.1.5])+Bacteroidetes	6	0	0	0	0	0	-4	-1	-1	-2	0.11654
K00147 (glutamate-5-semialdehyde dehydrogenase [EC:1.2.1.41])+Cyanobacteria	0	0	3	0	0	0	-1	-1	-2.5	-1.5	0.218694			K01430 (urease subunit gamma [EC:3.5.1.5])+Bacteroidetes	0	1	0	0	0	0	-1	-1.5	-1	-1.16667	0.559756
K00147 (glutamate-5-semialdehyde dehydrogenase [EC:1.2.1.41])+Firmicutes	134	147	107	159	256	255	1.18382	1.73154	2.3578	1.75772	0.0321636	1		K01430 (urease subunit gamma [EC:3.5.1.5])+Firmicutes	0	0	0	4	0	0	3	-1	-1	0.333333	0.172381
K00147 (glutamate-5-semialdehyde dehydrogenase [EC:1.2.1.41])+Fusobacteria	1	0	0	0	0	0	-1.5	-1	-1	-1.16667	0.560586			K01443 (N-acetylglucosamine-6-phosphate deacetylase [EC:3.5.1.25])+Firmicutes	0	3	2	0	0	1	-1	-2.5	-1.33333	-1.61111	0.139129
K00147 (glutamate-5-semialdehyde dehydrogenase [EC:1.2.1.41])+Proteobacteria	1	0	0	3	3	0	1.66667	2.5	-1	1.05556	0.0891428			K01466 (allantoinase [EC:3.5.2.5])+Firmicutes	0	0	0	2	0	0	2	-1	-1	0	0.305934
K00147 (glutamate-5-semialdehyde dehydrogenase [EC:1.2.1.41])+Verrucomicrobia	0	0	0	0	1	0	-1	1.5	-1	-0.166667	0.560331			K01478 (arginine deiminase [EC:3.5.3.6])+Fusobacteria	0	0	0	2	0	1	2	-1	1.5	0.833333	0.119721
K00150 (glyceraldehyde-3-phosphate dehydrogenase (NAD(P)) [EC:1.2.1.59])+Firmicutes	2	1	0	0	0	0	-2	-1.5	-1	-1.5	0.119832			K01487 (guanine deaminase [EC:3.5.4.3])+Bacteroidetes	8	0	0	2	0	0	-2.5	-1	-1	-1.5	0.15348
K00154 (coniferyl-aldehyde dehydrogenase [EC:1.2.1.68])+Chordata	0	0	0	0	1	0	-1	1.5	-1	-0.166667	0.560331			K01491 (methylenetetrahydrofolate dehydrogenase (NADP+) / methenyltetrahydrofolate cyclohydrolase [EC:1.5.1.5 3.5.4.9])+Firmicutes	0	0	0	10	0	0	6	-1	-1	1.33333	0.0585927
K00154 (coniferyl-aldehyde dehydrogenase [EC:1.2.1.68])+Firmicutes	2	0	0	2	0	0	-1	-1	-1	-1	0.997849			K01507 (inorganic pyrophosphatase [EC:3.6.1.1])+Actinobacteria	3	0	0	0	0	0	-2.5	-1	-1	-1.5	0.218708
K00154 (coniferyl-aldehyde dehydrogenase [EC:1.2.1.68])+Proteobacteria	1	0	0	0	0	0	-1.5	-1	-1	-1.16667	0.560586			K01520 (dUTP pyrophosphatase [EC:3.6.1.23])+Firmicutes	0	0	0	3	0	0	2.5	-1	-1	0.166667	0.218366
K00156 (pyruvate dehydrogenase (quinone) [EC:1.2.5.1])+Proteobacteria	1	0	0	0	0	0	-1.5	-1	-1	-1.16667	0.560586			K01571 (oxaloacetate decarboxylase, alpha subunit [EC:4.1.1.3])+Bacteroidetes	0	0	1	0	0	0	-1	-1	-1.5	-1.16667	0.559285
K00158 (pyruvate oxidase [EC:1.2.3.3])+Firmicutes	3	0	0	1	0	0	-1.66667	-1	-1	-1.22222	0.411256			K01571 (oxaloacetate decarboxylase, alpha subunit [EC:4.1.1.3])+Firmicutes	0	1	0	5	6	4	3.5	2.66667	3	3.05556	0.00189882	3.97023e-48
K00161 (pyruvate dehydrogenase E1 component alpha subunit [EC:1.2.4.1])+Firmicutes	1	1	11	0	9	7	-1.5	3.66667	-1.44444	0.240741	0.66906			K01572 (oxaloacetate decarboxylase, beta subunit [EC:4.1.1.3])+Firmicutes	0	0	2	2	0	0	2	-1	-2	-0.333333	0.999506
K00162 (pyruvate dehydrogenase E1 component beta subunit [EC:1.2.4.1])+Actinobacteria	0	0	0	0	0	0	-1	-1	-1	-1	1			K01577 (oxalyl-CoA decarboxylase [EC:4.1.1.8])+Actinobacteria	2	0	0	0	0	0	-2	-1	-1	-1.33333	0.306705
K00162 (pyruvate dehydrogenase E1 component beta subunit [EC:1.2.4.1])+Chordata	2	0	0	0	0	0	-2	-1	-1	-1.33333	0.307084			K01577 (oxalyl-CoA decarboxylase [EC:4.1.1.8])+Bacteroidetes	179	39	28	30	0	0	-5.65625	-20.5	-15	-13.7188	3e-06	2.70165e-66
K00162 (pyruvate dehydrogenase E1 component beta subunit [EC:1.2.4.1])+Firmicutes	5	6	8	7	7	23	1.28571	1.125	2.5	1.6369	0.0847267			K01579 (aspartate 1-decarboxylase [EC:4.1.1.11])+Bacteroidetes	0	0	1	0	0	0	-1	-1	-1.5	-1.16667	0.559285
K00162 (pyruvate dehydrogenase E1 component beta subunit [EC:1.2.4.1])+Proteobacteria	0	0	0	1	0	0	1.5	-1	-1	-0.166667	0.559312			K01580 (glutamate decarboxylase [EC:4.1.1.15])+Bacteroidetes	123	55	31	18	0	0	-6.25	-28.5	-16.5	-17.0833	9.21e-07	1.30884e-65
K00163 (pyruvate dehydrogenase E1 component [EC:1.2.4.1])+Proteobacteria	1	0	0	0	0	0	-1.5	-1	-1	-1.16667	0.560586			K01580 (glutamate decarboxylase [EC:4.1.1.15])+Firmicutes	0	0	0	0	2	0	-1	2	-1	0	0.30655
K00164 (2-oxoglutarate dehydrogenase E1 component [EC:1.2.4.2])+Proteobacteria	3	0	0	0	0	0	-2.5	-1	-1	-1.5	0.218877			K01585 (arginine decarboxylase [EC:4.1.1.19])+Arthropoda	3	0	0	0	0	0	-2.5	-1	-1	-1.5	0.218708
K00167 (2-oxoisovalerate dehydrogenase E1 component beta subunit [EC:1.2.4.4])+Firmicutes	1	6	3	5	15	33	2.33333	2.125	7	3.81944	0.00761738	1.75503e-187		K01585 (arginine decarboxylase [EC:4.1.1.19])+Bacteroidetes	3	0	3	0	0	0	-2.5	-1	-2.5	-2	0.0304978	0.695978
K00169 (pyruvate ferredoxin oxidoreductase alpha subunit [EC:1.2.7.1])+Firmicutes	52	36	6	19	44	57	-2.57143	1.21053	7.375	2.0047	0.448669			K01588 (5-(carboxyamino)imidazole ribonucleotide mutase [EC:5.4.99.18])+Firmicutes	0	0	0	2	0	0	2	-1	-1	0	0.305934
K00169 (pyruvate ferredoxin oxidoreductase alpha subunit [EC:1.2.7.1])+Nitrospirae	0	0	0	0	0	0	-1	-1	-1	-1	1			K01591 (orotidine-5'-phosphate decarboxylase [EC:4.1.1.23])+Bacteroidetes	0	2	2	0	0	0	-1	-2	-2	-1.66667	0.070673
K00169 (pyruvate ferredoxin oxidoreductase alpha subunit [EC:1.2.7.1])+Thermotogae	1	0	0	0	0	0	-1.5	-1	-1	-1.16667	0.560586			K01596 (phosphoenolpyruvate carboxykinase (GTP) [EC:4.1.1.32])+Firmicutes	0	0	1	2	2	1	2	2	-1	1	0.103226
K00170 (pyruvate ferredoxin oxidoreductase beta subunit [EC:1.2.7.1])+Firmicutes	16	13	6	8	45	77	-1.8	3.13333	9.875	3.73611	0.0825828			K01610 (phosphoenolpyruvate carboxykinase (ATP) [EC:4.1.1.49])+Bacteroidetes	106	72	188	61	67	46	-1.71429	-1.07246	-3.95833	-2.24836	0.0933007
K00170 (pyruvate ferredoxin oxidoreductase beta subunit [EC:1.2.7.1])+Thermotogae	1	0	0	0	0	0	-1.5	-1	-1	-1.16667	0.560586			K01610 (phosphoenolpyruvate carboxykinase (ATP) [EC:4.1.1.49])+Cyanobacteria	0	0	1	0	0	0	-1	-1	-1.5	-1.16667	0.559285
K00171 (pyruvate ferredoxin oxidoreductase delta subunit [EC:1.2.7.1])+Firmicutes	0	2	0	0	0	7	-1	-2	4.5	0.5	0.378965			K01610 (phosphoenolpyruvate carboxykinase (ATP) [EC:4.1.1.49])+Firmicutes	14	8	8	63	25	19	4.0625	2.7	2.1	2.95417	0.00278515	6.23612e-44
K00172 (pyruvate ferredoxin oxidoreductase gamma subunit [EC:1.2.7.1])+Firmicutes	19	10	6	7	10	17	-2.33333	-1	2.375	-0.319444	0.994253			K01610 (phosphoenolpyruvate carboxykinase (ATP) [EC:4.1.1.49])+Fusobacteria	2	0	0	0	0	0	-2	-1	-1	-1.33333	0.306705
K00174 (2-oxoglutarate/2-oxoacid ferredoxin oxidoreductase subunit alpha [EC:1.2.7.3 1.2.7.11])+Actinobacteria	0	2	3	0	1	0	-1	-1.33333	-2.5	-1.61111	0.139441			K01610 (phosphoenolpyruvate carboxykinase (ATP) [EC:4.1.1.49])+Proteobacteria	2	0	4	6	3	3	2	2.5	-1.2	1.1	0.193011
K00174 (2-oxoglutarate/2-oxoacid ferredoxin oxidoreductase subunit alpha [EC:1.2.7.3 1.2.7.11])+Bacteroidetes	137	124	160	205	60	54	1.48921	-2.03226	-2.89286	-1.1453	0.266647			K01613 (phosphatidylserine decarboxylase [EC:4.1.1.65])+Bacteroidetes	0	11	26	0	0	0	-1	-6.5	-14	-7.16667	0.000115849	6.78728e-63
K00174 (2-oxoglutarate/2-oxoacid ferredoxin oxidoreductase subunit alpha [EC:1.2.7.3 1.2.7.11])+Firmicutes	0	1	0	1	0	0	1.5	-1.5	-1	-0.333333	0.999699			K01615 (glutaconyl-CoA decarboxylase [EC:4.1.1.70])+Bacteroidetes	0	0	0	7	0	1	4.5	-1	1.5	1.66667	0.026098	0.221658
K00175 (2-oxoglutarate/2-oxoacid ferredoxin oxidoreductase subunit beta [EC:1.2.7.3 1.2.7.11])+Actinobacteria	0	0	0	0	1	0	-1	1.5	-1	-0.166667	0.560331			K01615 (glutaconyl-CoA decarboxylase [EC:4.1.1.70])+Firmicutes	3	3	6	12	16	7	2.8	3.6	1.125	2.50833	0.0451762	1
K00175 (2-oxoglutarate/2-oxoacid ferredoxin oxidoreductase subunit beta [EC:1.2.7.3 1.2.7.11])+Bacteroidetes	255	162	278	253	88	90	-1.00784	-1.82222	-3.04348	-1.95785	0.0914204			K01619 (deoxyribose-phosphate aldolase [EC:4.1.2.4])+Bacteroidetes	51	24	25	14	4	5	-3.3125	-4.33333	-3.85714	-3.83433	0.000602408	2.70294e-56
K00175 (2-oxoglutarate/2-oxoacid ferredoxin oxidoreductase subunit beta [EC:1.2.7.3 1.2.7.11])+Firmicutes	0	0	0	0	0	0	-1	-1	-1	-1	1			K01621 (xylulose-5-phosphate/fructose-6-phosphate phosphoketolase [EC:4.1.2.9 4.1.2.22])+Actinobacteria	60	0	0	2	0	0	-15.5	-1	-1	-5.83333	0.0121752	1.01648e-17
K00198 (carbon-monoxide dehydrogenase catalytic subunit [EC:1.2.99.2 1.2.7.4])+Firmicutes	1	10	0	1	6	0	-1	-1.5	-1	-1.16667	0.355521			K01621 (xylulose-5-phosphate/fructose-6-phosphate phosphoketolase [EC:4.1.2.9 4.1.2.22])+Ascomycota	0	0	0	0	0	1	-1	-1	1.5	-0.166667	0.560612
K00208 (enoyl-[acyl-carrier protein] reductase I [EC:1.3.1.9 1.3.1.10])+Proteobacteria	6	0	0	2	0	0	-2	-1	-1	-1.33333	0.223609			K01621 (xylulose-5-phosphate/fructose-6-phosphate phosphoketolase [EC:4.1.2.9 4.1.2.22])+Bacteroidetes	3	5	0	0	0	0	-2.5	-3.5	-1	-2.33333	0.015859	5.28143e-11
K00209 (enoyl-[acyl-carrier protein] reductase / trans-2-enoyl-CoA reductase (NAD+) [EC:1.3.1.9 1.3.1.44])+Bacteroidetes	0	0	0	1	1	0	1.5	1.5	-1	0.666667	0.227506			K01621 (xylulose-5-phosphate/fructose-6-phosphate phosphoketolase [EC:4.1.2.9 4.1.2.22])+Firmicutes	8	3	0	0	6	2	-5	1.6	2	-0.466667	0.695158
K00209 (enoyl-[acyl-carrier protein] reductase / trans-2-enoyl-CoA reductase (NAD+) [EC:1.3.1.9 1.3.1.44])+Firmicutes	1	1	0	7	11	10	3	4.33333	6	4.44444	0.000381873	0		K01624 (fructose-bisphosphate aldolase, class II [EC:4.1.2.13])+Actinobacteria	0	0	1	2	1	0	2	1.5	-1.5	0.666667	0.356661
K00209 (enoyl-[acyl-carrier protein] reductase / trans-2-enoyl-CoA reductase (NAD+) [EC:1.3.1.9 1.3.1.44])+Proteobacteria	1	0	0	2	0	0	1.33333	-1	-1	-0.222222	0.65204			K01624 (fructose-bisphosphate aldolase, class II [EC:4.1.2.13])+Ascomycota	0	4	0	0	0	1	-1	-3	1.5	-0.833333	0.408243
K00215 (4-hydroxy-tetrahydrodipicolinate reductase [EC:1.17.1.8])+Actinobacteria	27	0	0	1	0	0	-9.66667	-1	-1	-3.88889	0.0280456	6.66006e-06		K01624 (fructose-bisphosphate aldolase, class II [EC:4.1.2.13])+Bacteroidetes	5	35	55	35	9	20	5.28571	-3.36364	-2.59091	-0.222944	0.754873
K00215 (4-hydroxy-tetrahydrodipicolinate reductase [EC:1.17.1.8])+Bacteroidetes	93	79	124	110	38	57	1.17895	-2.025	-2.13559	-0.993882	0.15296			K01624 (fructose-bisphosphate aldolase, class II [EC:4.1.2.13])+Crenarchaeota	0	0	0	0	1	0	-1	1.5	-1	-0.166667	0.560142
K00215 (4-hydroxy-tetrahydrodipicolinate reductase [EC:1.17.1.8])+Firmicutes	50	52	28	65	129	111	1.28846	2.42593	3.76667	2.49368	0.0316097	0.45038		K01624 (fructose-bisphosphate aldolase, class II [EC:4.1.2.13])+Firmicutes	58	169	73	270	210	192	4.53333	1.23977	2.58667	2.78659	0.0433989	1
K00216 (2,3-dihydro-2,3-dihydroxybenzoate dehydrogenase [EC:1.3.1.28])+Bacteroidetes	1	0	0	0	0	0	-1.5	-1	-1	-1.16667	0.560586			K01624 (fructose-bisphosphate aldolase, class II [EC:4.1.2.13])+Tenericutes	0	0	1	0	1	0	-1	1.5	-1.5	-0.333333	0.998978
K00226 (dihydroorotate dehydrogenase (fumarate) [EC:1.3.98.1])+Firmicutes	23	10	0	36	5	7	1.52	-1.71429	4.5	1.43524	0.33526			K01625 (2-dehydro-3-deoxyphosphogluconate aldolase / (4S)-4-hydroxy-2-oxoglutarate aldolase [EC:4.1.2.14 4.1.3.42])+Firmicutes	3	17	10	20	12	15	4.4	-1.35714	1.41667	1.48651	0.289694
K00228 (coproporphyrinogen III oxidase [EC:1.3.3.3])+Proteobacteria	2	0	0	0	0	0	-2	-1	-1	-1.33333	0.307084			K01625 (2-dehydro-3-deoxyphosphogluconate aldolase / (4S)-4-hydroxy-2-oxoglutarate aldolase [EC:4.1.2.14 4.1.3.42])+Proteobacteria	0	0	0	0	1	0	-1	1.5	-1	-0.166667	0.560142
K00239 (succinate dehydrogenase / fumarate reductase, flavoprotein subunit [EC:1.3.5.1 1.3.5.4])+Actinobacteria	8	0	0	0	0	0	-5	-1	-1	-2.33333	0.0818422			K01629 (rhamnulose-1-phosphate aldolase [EC:4.1.2.19])+Bacteroidetes	0	0	1	0	0	0	-1	-1	-1.5	-1.16667	0.559285
K00239 (succinate dehydrogenase / fumarate reductase, flavoprotein subunit [EC:1.3.5.1 1.3.5.4])+Bacteroidetes	94	110	96	89	39	74	-1.05495	-2.73171	-1.28947	-1.69204	0.130673			K01639 (N-acetylneuraminate lyase [EC:4.1.3.3])+Bacteroidetes	0	3	1	0	0	0	-1	-2.5	-1.5	-1.66667	0.0796574
K00239 (succinate dehydrogenase / fumarate reductase, flavoprotein subunit [EC:1.3.5.1 1.3.5.4])+Firmicutes	0	0	0	0	4	0	-1	3	-1	0.333333	0.172756			K01639 (N-acetylneuraminate lyase [EC:4.1.3.3])+Firmicutes	0	1	7	5	0	3	3.5	-1.5	-1.8	0.0666667	0.813931
K00240 (succinate dehydrogenase / fumarate reductase, iron-sulfur subunit [EC:1.3.5.1 1.3.5.4])+Actinobacteria	0	0	0	0	0	0	-1	-1	-1	-1	1			K01639 (N-acetylneuraminate lyase [EC:4.1.3.3])+Proteobacteria	1	0	0	0	0	0	-1.5	-1	-1	-1.16667	0.56027
K00240 (succinate dehydrogenase / fumarate reductase, iron-sulfur subunit [EC:1.3.5.1 1.3.5.4])+Firmicutes	0	1	3	0	1	0	-1	-1	-2.5	-1.5	0.24995			K01647 (citrate synthase [EC:2.3.3.1])+Firmicutes	0	15	3	0	2	9	-1	-4.25	2.2	-1.01667	0.597675
K00243 (uncharacterized protein)+Firmicutes	0	5	0	0	3	0	-1	-1.4	-1	-1.13333	0.524074			K01649 (2-isopropylmalate synthase [EC:2.3.3.13])+Firmicutes	0	1	0	0	2	1	-1	1.33333	1.5	0.611111	0.365111
K00244 (fumarate reductase flavoprotein subunit [EC:1.3.5.4])+Bacteroidetes	0	2	3	0	5	0	-1	1.75	-2.5	-0.583333	0.733622			K01652 (acetolactate synthase I/II/III large subunit [EC:2.2.1.6])+Firmicutes	1	1	0	0	5	2	-1.5	2.33333	2	0.944444	0.175561
K00244 (fumarate reductase flavoprotein subunit [EC:1.3.5.4])+Firmicutes	9	1	0	6	5	10	-1.375	2.33333	6	2.31944	0.0768989			K01653 (acetolactate synthase I/III small subunit [EC:2.2.1.6])+Firmicutes	2	2	0	0	2	2	-2	-1	2	-0.333333	0.998934
K00244 (fumarate reductase flavoprotein subunit [EC:1.3.5.4])+Spirochaetes	0	0	0	0	0	0	-1	-1	-1	-1	1			K01662 (1-deoxy-D-xylulose-5-phosphate synthase [EC:2.2.1.7])+Bacteroidetes	0	1	1	0	0	0	-1	-1.5	-1.5	-1.33333	0.227173
K00248 (butyryl-CoA dehydrogenase [EC:1.3.8.1])+Bacteroidetes	6	17	14	3	8	13	-1.6	-1.9	-1.06667	-1.52222	0.112004			K01662 (1-deoxy-D-xylulose-5-phosphate synthase [EC:2.2.1.7])+Firmicutes	0	3	3	0	3	4	-1	-1	1.2	-0.266667	0.792292
K00248 (butyryl-CoA dehydrogenase [EC:1.3.8.1])+Firmicutes	46	113	135	94	392	368	2	3.42609	2.70073	2.70894	0.00163287	0		K01667 (tryptophanase [EC:4.1.99.1])+Firmicutes	0	2	1	2	8	4	2	2.5	2	2.16667	0.0174704	6.74581e-08
K00254 (dihydroorotate dehydrogenase [EC:1.3.5.2])+Actinobacteria	1	0	0	0	0	0	-1.5	-1	-1	-1.16667	0.560586			K01668 (tyrosine phenol-lyase [EC:4.1.99.2])+Fusobacteria	0	0	0	0	0	0	-1	-1	-1	-1	1
K00257 (0)+Actinobacteria	1	0	0	0	0	0	-1.5	-1	-1	-1.16667	0.560586			K01673 (carbonic anhydrase [EC:4.2.1.1])+Firmicutes	0	3	0	2	5	2	2	1.4	2	1.8	0.0766905
K00257 (0)+Bacteroidetes	1	2	0	0	1	0	-1.5	-1.33333	-1	-1.27778	0.364049			K01676 (fumarate hydratase, class I [EC:4.2.1.2])+Bacteroidetes	0	10	23	0	1	4	-1	-4	-4.16667	-3.05556	0.00637867	1.13241e-27
K00257 (0)+Chordata	0	1	0	0	0	0	-1	-1.5	-1	-1.16667	0.559566			K01676 (fumarate hydratase, class I [EC:4.2.1.2])+Firmicutes	0	0	0	0	1	0	-1	1.5	-1	-0.166667	0.560142
K00257 (0)+Firmicutes	13	30	22	15	68	84	1.13333	2.1875	3.58333	2.30139	0.0396201	1		K01681 (aconitate hydratase [EC:4.2.1.3])+Firmicutes	0	1	0	0	0	2	-1	-1.5	2	-0.166667	0.701074
K00259 (alanine dehydrogenase [EC:1.4.1.1])+Actinobacteria	0	0	0	1	0	0	1.5	-1	-1	-0.166667	0.559312			K01686 (mannonate dehydratase [EC:4.2.1.8])+Firmicutes	0	6	0	0	2	3	-1	-2	2.5	-0.166667	0.836375
K00259 (alanine dehydrogenase [EC:1.4.1.1])+Bacteroidetes	157	50	93	176	25	20	1.1195	-1.92593	-4.31818	-1.7082	0.144359			K01687 (dihydroxy-acid dehydratase [EC:4.2.1.9])+Firmicutes	2	5	5	0	13	15	-2	2.14286	2.42857	0.857143	0.129385
K00259 (alanine dehydrogenase [EC:1.4.1.1])+Firmicutes	17	0	0	13	2	3	-1.26667	2	2.5	1.07778	0.334351			K01689 (enolase [EC:4.2.1.11])+Actinobacteria	34	1	0	0	0	0	-18	-1.5	-1	-6.83333	0.00156401	1.37062e-50
K00259 (alanine dehydrogenase [EC:1.4.1.1])+Proteobacteria	3	1	0	3	3	0	-1	1.66667	-1	-0.111111	0.544193			K01689 (enolase [EC:4.2.1.11])+Ascomycota	5	9	0	0	0	0	-3.5	-5.5	-1	-3.33333	0.00321473	2.57387e-39
K00260 (glutamate dehydrogenase [EC:1.4.1.2])+Firmicutes	4	1	0	0	1	0	-3	-1	-1	-1.66667	0.213718			K01689 (enolase [EC:4.2.1.11])+Bacteroidetes	112	160	251	57	105	152	-1.9322	-1.51402	-1.64286	-1.69636	0.00139715	3.26797e-51
K00261 (glutamate dehydrogenase (NAD(P)+) [EC:1.4.1.3])+Euryarchaeota	0	0	0	0	1	0	-1	1.5	-1	-0.166667	0.560331			K01689 (enolase [EC:4.2.1.11])+Firmicutes	32	12	6	25	7	11	-1.25926	-1.55556	1.625	-0.396605	0.470231
K00261 (glutamate dehydrogenase (NAD(P)+) [EC:1.4.1.3])+Firmicutes	0	0	0	1	1	0	1.5	1.5	-1	0.666667	0.227506			K01689 (enolase [EC:4.2.1.11])+Proteobacteria	0	0	0	0	1	0	-1	1.5	-1	-0.166667	0.560142
K00262 (glutamate dehydrogenase (NADP+) [EC:1.4.1.4])+Actinobacteria	36	1	3	7	7	10	-4.22222	3	2.4	0.392593	0.712248			K01689 (enolase [EC:4.2.1.11])+Spirochaetes	0	1	0	0	1	0	-1	-1	-1	-1	0.999606
K00262 (glutamate dehydrogenase (NADP+) [EC:1.4.1.4])+Ascomycota	0	1	8	0	0	0	-1	-1.5	-5	-2.5	0.0212595	4.15211e-32		K01689 (enolase [EC:4.2.1.11])+Verrucomicrobia	3	1	1	0	1	1	-2.5	-1	-1	-1.5	0.267977
K00262 (glutamate dehydrogenase (NADP+) [EC:1.4.1.4])+Bacteroidetes	869	1533	1428	806	534	589	-1.07797	-2.86381	-2.41963	-2.12047	0.0545112			K01699 (propanediol dehydratase large subunit [EC:4.2.1.28])+Firmicutes	0	0	0	1	0	0	1.5	-1	-1	-0.166667	0.559627
K00262 (glutamate dehydrogenase (NADP+) [EC:1.4.1.4])+Firmicutes	87	148	62	208	363	409	2.35955	2.43333	6.42188	3.73825	0.00789394	3.78403e-183		K01706 (glucarate dehydratase [EC:4.2.1.40])+Firmicutes	2	2	0	1	0	1	-1.33333	-2	1.5	-0.611111	0.40968
K00262 (glutamate dehydrogenase (NADP+) [EC:1.4.1.4])+Proteobacteria	1	0	0	3	1	0	1.66667	1.5	-1	0.722222	0.209433			K01710 (dTDP-glucose 4,6-dehydratase [EC:4.2.1.46])+Bacteroidetes	0	3	0	0	0	0	-1	-2.5	-1	-1.5	0.218434
K00265 (glutamate synthase (NADPH/NADH) large chain [EC:1.4.1.13 1.4.1.14])+Actinobacteria	49	7	20	3	4	7	-10.2	-1.5	-2.44444	-4.71481	0.0164247	2.63396e-68		K01711 (GDPmannose 4,6-dehydratase [EC:4.2.1.47])+Proteobacteria	0	2	1	0	1	4	-1	-1.33333	2	-0.111111	0.510261
K00265 (glutamate synthase (NADPH/NADH) large chain [EC:1.4.1.13 1.4.1.14])+Bacteroidetes	0	309	292	0	139	184	-1	-2.20567	-1.58065	-1.59544	0.0198428	1.82269e-41		K01714 (4-hydroxy-tetrahydrodipicolinate synthase [EC:4.3.3.7])+Firmicutes	16	27	36	16	35	40	-1	1.27586	1.10526	0.460375	0.362728
K00265 (glutamate synthase (NADPH/NADH) large chain [EC:1.4.1.13 1.4.1.14])+Firmicutes	97	222	216	118	374	452	1.21212	1.67857	2.08257	1.65775	0.0187718	9.56508e-49		K01715 (enoyl-CoA hydratase [EC:4.2.1.17])+Firmicutes	10	11	1	12	11	10	1.16667	-1	4	1.38889	0.226804
K00265 (glutamate synthase (NADPH/NADH) large chain [EC:1.4.1.13 1.4.1.14])+Proteobacteria	0	2	6	0	1	0	-1	-1.33333	-4	-2.11111	0.0843036			K01734 (methylglyoxal synthase [EC:4.2.3.3])+Firmicutes	0	2	0	0	1	1	-1	-1.33333	1.5	-0.277778	0.998856
K00266 (glutamate synthase (NADPH/NADH) small chain [EC:1.4.1.13 1.4.1.14])+Actinobacteria	14	0	0	0	0	0	-8	-1	-1	-3.33333	0.0351495	1		K01738 (cysteine synthase A [EC:2.5.1.47])+Firmicutes	0	2	1	0	0	2	-1	-2	1.33333	-0.555556	0.680547
K00266 (glutamate synthase (NADPH/NADH) small chain [EC:1.4.1.13 1.4.1.14])+Ascomycota	1	0	0	0	0	0	-1.5	-1	-1	-1.16667	0.560586			K01745 (histidine ammonia-lyase [EC:4.3.1.3])+Bacteroidetes	20	0	0	4	0	0	-3.66667	-1	-1	-1.88889	0.0779259
K00266 (glutamate synthase (NADPH/NADH) small chain [EC:1.4.1.13 1.4.1.14])+Bacteroidetes	9	101	101	11	37	64	1.18182	-2.64103	-1.56061	-1.0066	0.114226			K01745 (histidine ammonia-lyase [EC:4.3.1.3])+Firmicutes	0	0	0	2	0	0	2	-1	-1	0	0.305934
K00266 (glutamate synthase (NADPH/NADH) small chain [EC:1.4.1.13 1.4.1.14])+Firmicutes	34	67	42	49	142	124	1.41667	2.08696	2.86364	2.12242	0.0115792	1.95081e-123		K01749 (hydroxymethylbilane synthase [EC:2.5.1.61])+Ascomycota	0	0	0	1	0	0	1.5	-1	-1	-0.166667	0.559627
K00266 (glutamate synthase (NADPH/NADH) small chain [EC:1.4.1.13 1.4.1.14])+Proteobacteria	1	0	0	0	0	0	-1.5	-1	-1	-1.16667	0.560586			K01754 (threonine dehydratase [EC:4.3.1.19])+Firmicutes	0	2	0	0	0	2	-1	-2	2	-0.333333	0.998765
K00275 (pyridoxamine 5'-phosphate oxidase [EC:1.4.3.5])+Proteobacteria	0	0	0	0	0	0	-1	-1	-1	-1	1			K01755 (argininosuccinate lyase [EC:4.3.2.1])+Firmicutes	0	5	4	6	7	7	4	1.28571	1.5	2.2619	0.0862007
K00278 (L-aspartate oxidase [EC:1.4.3.16])+Bacteroidetes	275	262	304	308	121	204	1.11913	-2.14634	-1.48544	-0.837548	0.162909			K01760 (cystathionine beta-lyase [EC:4.4.1.8])+Firmicutes	0	0	0	0	4	3	-1	3	2.5	1.5	0.021538	0.000355174
K00278 (L-aspartate oxidase [EC:1.4.3.16])+Firmicutes	17	34	6	27	39	47	1.52632	1.13889	6.125	2.93007	0.116748			K01784 (UDP-glucose 4-epimerase [EC:5.1.3.2])+Bacteroidetes	2	2	3	7	1	0	2.25	-1.33333	-2.5	-0.527778	0.735509
K00281 (glycine dehydrogenase [EC:1.4.4.2])+Bacteroidetes	1	1	3	0	2	3	-1.5	1.33333	-1	-0.388889	0.999182			K01784 (UDP-glucose 4-epimerase [EC:5.1.3.2])+Firmicutes	0	15	6	6	7	11	4	-1.88889	1.625	1.24537	0.380239
K00282 (glycine dehydrogenase subunit 1 [EC:1.4.4.2])+Bacteroidetes	101	172	186	86	86	90	-1.17045	-1.97727	-2.04348	-1.7304	0.0256094	3.75467e-13		K01790 (dTDP-4-dehydrorhamnose 3,5-epimerase [EC:5.1.3.13])+Firmicutes	0	4	4	2	3	6	2	-1.2	1.33333	0.711111	0.493146
K00282 (glycine dehydrogenase subunit 1 [EC:1.4.4.2])+Firmicutes	45	22	22	39	12	3	-1.14634	-1.71429	-4.8	-2.55354	0.101541			K01803 (triosephosphate isomerase (TIM) [EC:5.3.1.1])+Bacteroidetes	70	89	99	61	23	29	-1.14286	-3.64	-3.25806	-2.68031	0.0473064	1
K00282 (glycine dehydrogenase subunit 1 [EC:1.4.4.2])+Planctomycetes	1	0	0	2	1	0	1.33333	1.5	-1	0.611111	0.363433			K01803 (triosephosphate isomerase (TIM) [EC:5.3.1.1])+Basidiomycota	0	0	0	0	0	0	-1	-1	-1	-1	1
K00282 (glycine dehydrogenase subunit 1 [EC:1.4.4.2])+Proteobacteria	1	3	3	2	2	0	1.33333	-1.25	-2.5	-0.805556	0.363033			K01803 (triosephosphate isomerase (TIM) [EC:5.3.1.1])+Deinococcus-Thermus	0	0	0	0	0	0	-1	-1	-1	-1	1
K00282 (glycine dehydrogenase subunit 1 [EC:1.4.4.2])+Tenericutes	14	3	0	14	0	7	-1	-2.5	4.5	0.333333	0.633989			K01803 (triosephosphate isomerase (TIM) [EC:5.3.1.1])+Firmicutes	83	120	81	316	137	172	3.74118	1.13934	2.09639	2.32564	0.0584286
K00283 (glycine dehydrogenase subunit 2 [EC:1.4.4.2])+Bacteroidetes	304	361	382	297	141	177	-1.02341	-2.53846	-2.14525	-1.90237	0.0672304			K01803 (triosephosphate isomerase (TIM) [EC:5.3.1.1])+Proteobacteria	3	0	0	0	0	0	-2.5	-1	-1	-1.5	0.218708
K00283 (glycine dehydrogenase subunit 2 [EC:1.4.4.2])+Firmicutes	41	42	42	50	21	7	1.2093	-1.91304	-4.88889	-1.86421	0.172503			K01804 (L-arabinose isomerase [EC:5.3.1.4])+Bacteroidetes	6	3	7	3	5	5	-1.6	1.4	-1.28571	-0.495238	0.574971
K00283 (glycine dehydrogenase subunit 2 [EC:1.4.4.2])+Proteobacteria	6	1	0	3	0	0	-1.6	-1.5	-1	-1.36667	0.224045			K01804 (L-arabinose isomerase [EC:5.3.1.4])+Firmicutes	18	15	12	37	34	26	1.95	2.11765	2	2.02255	0.00355608	1.23201e-37
K00283 (glycine dehydrogenase subunit 2 [EC:1.4.4.2])+Synergistetes	1	1	0	2	0	0	1.33333	-1.5	-1	-0.388889	0.99859			K01805 (xylose isomerase [EC:5.3.1.5])+Actinobacteria	73	0	0	0	0	0	-37.5	-1	-1	-13.1667	0.00226433	6.49234e-47
K00283 (glycine dehydrogenase subunit 2 [EC:1.4.4.2])+Tenericutes	4	3	0	4	1	0	-1	-1.66667	-1	-1.22222	0.580105			K01805 (xylose isomerase [EC:5.3.1.5])+Bacteroidetes	7	70	84	2	34	47	-2.25	-2	-1.7551	-2.0017	0.00405274	5.52441e-36
K00284 (glutamate synthase (ferredoxin) [EC:1.4.7.1])+Actinobacteria	10	1	0	1	1	0	-4	-1	-1	-2	0.129858			K01805 (xylose isomerase [EC:5.3.1.5])+Firmicutes	1	0	0	0	0	0	-1.5	-1	-1	-1.16667	0.56027
K00284 (glutamate synthase (ferredoxin) [EC:1.4.7.1])+Bacteroidetes	0	265	287	0	101	137	-1	-2.59223	-2.07914	-1.89046	0.00425743	1.45799e-257		K01807 (ribose 5-phosphate isomerase A [EC:5.3.1.6])+Actinobacteria	8	0	0	0	0	0	-5	-1	-1	-2.33333	0.0816825
K00284 (glutamate synthase (ferredoxin) [EC:1.4.7.1])+Firmicutes	77	147	110	86	273	258	1.11392	1.84564	2.32143	1.76033	0.0382296	1		K01807 (ribose 5-phosphate isomerase A [EC:5.3.1.6])+Firmicutes	0	0	0	0	2	0	-1	2	-1	0	0.30655
K00284 (glutamate synthase (ferredoxin) [EC:1.4.7.1])+Proteobacteria	1	0	0	0	1	0	-1.5	1.5	-1	-0.333333	0.9997			K01810 (glucose-6-phosphate isomerase [EC:5.3.1.9])+Actinobacteria	19	0	0	0	0	0	-10.5	-1	-1	-4.16667	0.0215186	0.000218667
K00285 (D-amino-acid dehydrogenase [EC:1.4.5.1])+Proteobacteria	1	0	0	0	0	0	-1.5	-1	-1	-1.16667	0.560586			K01810 (glucose-6-phosphate isomerase [EC:5.3.1.9])+Bacteroidetes	37	25	28	55	10	10	1.46154	-2.25	-2.5	-1.09615	0.275032
K00286 (pyrroline-5-carboxylate reductase [EC:1.5.1.2])+Actinobacteria	6	0	0	0	0	0	-4	-1	-1	-2	0.11669			K01810 (glucose-6-phosphate isomerase [EC:5.3.1.9])+Firmicutes	7	41	18	64	59	65	7.33333	1.4186	3.35	4.03398	0.022889	0.00734446
K00286 (pyrroline-5-carboxylate reductase [EC:1.5.1.2])+Bacteroidetes	0	1	3	0	1	0	-1	-1	-2.5	-1.5	0.24995			K01811 (alpha-D-xyloside xylohydrolase [EC:3.2.1.177])+Firmicutes	0	7	6	2	4	13	2	-1.5	1.875	0.791667	0.412151
K00286 (pyrroline-5-carboxylate reductase [EC:1.5.1.2])+Firmicutes	40	20	11	16	40	44	-2.33333	1.90909	3.53846	1.03807	0.512038			K01812 (glucuronate isomerase [EC:5.3.1.12])+Bacteroidetes	3	10	21	0	11	12	-2.5	1.08333	-1.64286	-1.01984	0.168764
K00286 (pyrroline-5-carboxylate reductase [EC:1.5.1.2])+Proteobacteria	0	1	0	3	1	0	2.5	-1	-1	0.166667	0.250337			K01812 (glucuronate isomerase [EC:5.3.1.12])+Firmicutes	9	1	1	30	1	8	2.90909	-1	3.33333	1.74747	0.0172117	1.76169e-08
K00287 (dihydrofolate reductase [EC:1.5.1.3])+Actinobacteria	11	0	0	9	2	0	-1.18182	2	-1	-0.0606061	0.994801			K01813 (L-rhamnose isomerase [EC:5.3.1.14])+Bacteroidetes	0	22	35	2	13	18	2	-1.6	-1.85	-0.483333	0.0783402
K00287 (dihydrofolate reductase [EC:1.5.1.3])+Bacteroidetes	1	1	0	0	0	0	-1.5	-1.5	-1	-1.33333	0.227787			K01813 (L-rhamnose isomerase [EC:5.3.1.14])+Firmicutes	0	0	0	0	1	0	-1	1.5	-1	-0.166667	0.560142
K00287 (dihydrofolate reductase [EC:1.5.1.3])+Firmicutes	1	0	0	2	0	0	1.33333	-1	-1	-0.222222	0.65204			K01815 (4-deoxy-L-threo-5-hexosulose-uronate ketol-isomerase [EC:5.3.1.17])+Bacteroidetes	0	8	9	1	2	1	1.5	-2.5	-3.66667	-1.55556	0.0615482
K00287 (dihydrofolate reductase [EC:1.5.1.3])+Proteobacteria	0	6	3	0	2	0	-1	-2	-2.5	-1.83333	0.064975			K01815 (4-deoxy-L-threo-5-hexosulose-uronate ketol-isomerase [EC:5.3.1.17])+Firmicutes	0	2	3	9	4	2	5.5	1.5	-1.25	1.91667	0.129759
K00294 (1-pyrroline-5-carboxylate dehydrogenase [EC:1.2.1.88])+Firmicutes	1	1	0	0	1	3	-1.5	-1	2.5	0	0.564832			K01818 (L-fucose/D-arabinose isomerase [EC:5.3.1.25 5.3.1.3])+Bacteroidetes	0	4	2	2	0	2	2	-3	-1	-0.666667	0.692899
K00297 (methylenetetrahydrofolate reductase (NADPH) [EC:1.5.1.20])+Bacteroidetes	0	9	11	0	3	7	-1	-2.2	-1.44444	-1.54815	0.0910012			K01818 (L-fucose/D-arabinose isomerase [EC:5.3.1.25 5.3.1.3])+Firmicutes	13	2	7	49	8	5	3.4	2.5	-1.28571	1.5381	0.136616
K00297 (methylenetetrahydrofolate reductase (NADPH) [EC:1.5.1.20])+Firmicutes	0	5	6	2	6	7	2	1.14286	1.125	1.42262	0.431594			K01825 (3-hydroxyacyl-CoA dehydrogenase / enoyl-CoA hydratase / 3-hydroxybutyryl-CoA epimerase / enoyl-CoA isomerase [EC:1.1.1.35 4.2.1.17 5.1.2.3 5.3.3.8])+Firmicutes	0	2	0	5	0	1	3.5	-2	1.5	1	0.27005
K00311 (electron-transferring-flavoprotein dehydrogenase [EC:1.5.5.1])+Proteobacteria	3	0	0	0	0	0	-2.5	-1	-1	-1.5	0.218877			K01834 (2,3-bisphosphoglycerate-dependent phosphoglycerate mutase [EC:5.4.2.11])+Firmicutes	4	6	2	3	0	0	-1.2	-4	-2	-2.4	0.0421424	1
K00313 (electron transfer flavoprotein-quinone oxidoreductase [EC:1.5.5.-])+Actinobacteria	1	0	0	0	0	0	-1.5	-1	-1	-1.16667	0.560586			K01835 (phosphoglucomutase [EC:5.4.2.2])+Bacteroidetes	15	50	55	19	10	19	1.23529	-4.33333	-2.71429	-1.93744	0.124568
K00313 (electron transfer flavoprotein-quinone oxidoreductase [EC:1.5.5.-])+Proteobacteria	1	0	0	0	0	0	-1.5	-1	-1	-1.16667	0.560586			K01835 (phosphoglucomutase [EC:5.4.2.2])+Firmicutes	11	49	19	71	110	103	5.61538	2.19608	5	4.27049	0.00346358	9.41286e-39
K00324 (NAD(P) transhydrogenase subunit alpha [EC:1.6.1.2])+Actinobacteria	4	0	0	0	0	0	-3	-1	-1	-1.66667	0.172891			K01847 (methylmalonyl-CoA mutase [EC:5.4.99.2])+Bacteroidetes	24	33	26	51	11	15	2.03846	-2.69231	-1.64706	-0.766968	0.565416
K00325 (NAD(P) transhydrogenase subunit beta [EC:1.6.1.2])+Actinobacteria	12	0	0	0	0	0	-7	-1	-1	-3	0.0446884	1		K01847 (methylmalonyl-CoA mutase [EC:5.4.99.2])+Firmicutes	0	0	0	0	1	1	-1	1.5	1.5	0.666667	0.22812
K00330 (NADH-quinone oxidoreductase subunit A [EC:1.6.5.3])+Bacteroidetes	43	89	96	62	20	20	1.42222	-4.13636	-4.45455	-2.38956	0.1245			K01866 (tyrosyl-tRNA synthetase [EC:6.1.1.1])+Bacteroidetes	0	1	0	0	0	0	-1	-1.5	-1	-1.16667	0.559756
K00331 (NADH-quinone oxidoreductase subunit B [EC:1.6.5.3])+Actinobacteria	6	0	0	0	0	0	-4	-1	-1	-2	0.11669			K01867 (tryptophanyl-tRNA synthetase [EC:6.1.1.2])+Bacteroidetes	5	0	2	0	0	0	-3.5	-1	-2	-2.16667	0.0245163	0.0219852
K00331 (NADH-quinone oxidoreductase subunit B [EC:1.6.5.3])+Bacteroidetes	118	174	146	136	67	70	1.15	-2.55072	-2.05556	-1.15209	0.130927			K01868 (threonyl-tRNA synthetase [EC:6.1.1.3])+Bacteroidetes	0	0	5	0	0	1	-1	-1	-2.33333	-1.44444	0.195339
K00331 (NADH-quinone oxidoreductase subunit B [EC:1.6.5.3])+Firmicutes	0	0	0	1	0	0	1.5	-1	-1	-0.166667	0.559312			K01868 (threonyl-tRNA synthetase [EC:6.1.1.3])+Firmicutes	0	1	0	3	0	5	2.5	-1.5	3.5	1.5	0.0587873
K00331 (NADH-quinone oxidoreductase subunit B [EC:1.6.5.3])+Proteobacteria	1	0	0	0	0	0	-1.5	-1	-1	-1.16667	0.560586			K01869 (leucyl-tRNA synthetase [EC:6.1.1.4])+Firmicutes	0	0	0	0	0	1	-1	-1	1.5	-0.166667	0.560612
K00332 (NADH-quinone oxidoreductase subunit C [EC:1.6.5.3])+Bacteroidetes	2	0	0	0	0	0	-2	-1	-1	-1.33333	0.307084			K01870 (isoleucyl-tRNA synthetase [EC:6.1.1.5])+Bacteroidetes	0	11	22	0	1	6	-1	-4.33333	-3	-2.77778	0.0127231	2.60402e-17
K00332 (NADH-quinone oxidoreductase subunit C [EC:1.6.5.3])+Chloroflexi	0	0	0	0	1	0	-1	1.5	-1	-0.166667	0.560331			K01872 (alanyl-tRNA synthetase [EC:6.1.1.7])+Bacteroidetes	0	0	3	2	0	0	2	-1	-2.5	-0.5	0.793514
K00332 (NADH-quinone oxidoreductase subunit C [EC:1.6.5.3])+Chordata	1	0	0	0	0	0	-1.5	-1	-1	-1.16667	0.560586			K01872 (alanyl-tRNA synthetase [EC:6.1.1.7])+Firmicutes	1	3	1	0	9	7	-1.5	2.2	3	1.23333	0.086732
K00333 (NADH-quinone oxidoreductase subunit D [EC:1.6.5.3])+Bacteroidetes	14	7	6	22	3	3	1.5	-1.8	-1.6	-0.633333	0.769682			K01873 (valyl-tRNA synthetase [EC:6.1.1.9])+Firmicutes	0	0	0	0	1	1	-1	1.5	1.5	0.666667	0.22812
K00333 (NADH-quinone oxidoreductase subunit D [EC:1.6.5.3])+Chordata	0	2	0	0	0	0	-1	-2	-1	-1.33333	0.305861			K01874 (methionyl-tRNA synthetase [EC:6.1.1.10])+Bacteroidetes	0	0	1	0	0	0	-1	-1	-1.5	-1.16667	0.559285
K00333 (NADH-quinone oxidoreductase subunit D [EC:1.6.5.3])+Proteobacteria	0	0	0	0	1	0	-1	1.5	-1	-0.166667	0.560331			K01874 (methionyl-tRNA synthetase [EC:6.1.1.10])+Firmicutes	0	2	0	0	0	2	-1	-2	2	-0.333333	0.998765
K00333 (NADH-quinone oxidoreductase subunit D [EC:1.6.5.3])+Streptophyta	1	0	0	0	0	0	-1.5	-1	-1	-1.16667	0.560586			K01875 (seryl-tRNA synthetase [EC:6.1.1.11])+Bacteroidetes	4	1	5	0	0	1	-3	-1.5	-2.33333	-2.27778	0.0120065	1.50683e-18
K00334 (NADH-quinone oxidoreductase subunit E [EC:1.6.5.3])+Firmicutes	0	0	0	0	0	0	-1	-1	-1	-1	1			K01875 (seryl-tRNA synthetase [EC:6.1.1.11])+Firmicutes	0	1	0	0	0	0	-1	-1.5	-1	-1.16667	0.559756
K00335 (NADH-quinone oxidoreductase subunit F [EC:1.6.5.3])+Bacteroidetes	1	0	0	0	0	0	-1.5	-1	-1	-1.16667	0.560586			K01876 (aspartyl-tRNA synthetase [EC:6.1.1.12])+Actinobacteria	2	0	0	0	0	0	-2	-1	-1	-1.33333	0.306705
K00335 (NADH-quinone oxidoreductase subunit F [EC:1.6.5.3])+Firmicutes	10	8	0	19	20	17	1.75	2.2	9.5	4.48333	0.0166108	5.06225e-67		K01876 (aspartyl-tRNA synthetase [EC:6.1.1.12])+Firmicutes	0	1	3	17	2	9	9.5	1.33333	2.2	4.34444	0.0107306	3.95664e-21
K00335 (NADH-quinone oxidoreductase subunit F [EC:1.6.5.3])+Proteobacteria	1	0	0	0	0	0	-1.5	-1	-1	-1.16667	0.560586			K01880 (glycyl-tRNA synthetase [EC:6.1.1.14])+Firmicutes	0	1	0	0	5	3	-1	2.33333	2.5	1.27778	0.0456593	1
K00335 (NADH-quinone oxidoreductase subunit F [EC:1.6.5.3])+Synergistetes	1	0	0	0	0	0	-1.5	-1	-1	-1.16667	0.560586			K01881 (prolyl-tRNA synthetase [EC:6.1.1.15])+Bacteroidetes	2	1	3	0	0	0	-2	-1.5	-2.5	-2	0.00727682	9.90017e-26
K00335 (NADH-quinone oxidoreductase subunit F [EC:1.6.5.3])+Thermotogae	2	0	0	0	0	0	-2	-1	-1	-1.33333	0.307084			K01883 (cysteinyl-tRNA synthetase [EC:6.1.1.16])+Bacteroidetes	25	15	5	17	0	2	-1.42105	-8.5	-1.75	-3.89035	0.0313812	1
K00336 (NADH-quinone oxidoreductase subunit G [EC:1.6.5.3])+Ascomycota	1	0	0	0	0	0	-1.5	-1	-1	-1.16667	0.560586			K01885 (glutamyl-tRNA synthetase [EC:6.1.1.17])+Firmicutes	0	0	0	0	1	0	-1	1.5	-1	-0.166667	0.560142
K00336 (NADH-quinone oxidoreductase subunit G [EC:1.6.5.3])+Firmicutes	3	2	3	3	0	0	-1	-2	-2.5	-1.83333	0.124763			K01886 (glutaminyl-tRNA synthetase [EC:6.1.1.18])+Firmicutes	0	6	0	0	4	1	-1	-1.33333	1.5	-0.277778	0.771237
K00337 (NADH-quinone oxidoreductase subunit H [EC:1.6.5.3])+Bacteroidetes	315	311	278	312	139	117	-1.00955	-2.21986	-2.35294	-1.86078	0.0699972			K01889 (phenylalanyl-tRNA synthetase alpha chain [EC:6.1.1.20])+Firmicutes	0	0	0	0	1	3	-1	1.5	2.5	1	0.0800744
K00337 (NADH-quinone oxidoreductase subunit H [EC:1.6.5.3])+Chordata	88	5	0	2	1	0	-22.5	-2.33333	-1	-8.61111	0.00197294	1.87674409e-315		K01890 (phenylalanyl-tRNA synthetase beta chain [EC:6.1.1.20])+Bacteroidetes	0	0	0	2	0	0	2	-1	-1	0	0.305934
K00337 (NADH-quinone oxidoreductase subunit H [EC:1.6.5.3])+Proteobacteria	1	0	0	0	0	0	-1.5	-1	-1	-1.16667	0.560586			K01890 (phenylalanyl-tRNA synthetase beta chain [EC:6.1.1.20])+Firmicutes	0	0	0	3	4	4	2.5	3	3	2.83333	0.000682736	1.19368e-55
K00338 (NADH-quinone oxidoreductase subunit I [EC:1.6.5.3])+Bacteroidetes	0	0	3	0	0	0	-1	-1	-2.5	-1.5	0.218694			K01893 (asparaginyl-tRNA synthetase [EC:6.1.1.22])+Bacteroidetes	0	0	1	0	0	0	-1	-1	-1.5	-1.16667	0.559285
K00338 (NADH-quinone oxidoreductase subunit I [EC:1.6.5.3])+Firmicutes	0	0	0	0	1	0	-1	1.5	-1	-0.166667	0.560331			K01893 (asparaginyl-tRNA synthetase [EC:6.1.1.22])+Firmicutes	0	1	1	0	1	0	-1	-1	-1.5	-1.16667	0.61425
K00339 (NADH-quinone oxidoreductase subunit J [EC:1.6.5.3])+Bacteroidetes	0	3	0	0	0	0	-1	-2.5	-1	-1.5	0.218333			K01897 (long-chain acyl-CoA synthetase [EC:6.2.1.3])+Firmicutes	0	1	0	0	1	2	-1	-1	2	0	0.365396
K00340 (NADH-quinone oxidoreductase subunit K [EC:1.6.5.3])+Bacteroidetes	5	12	14	1	1	10	-2.33333	-4.66667	-1.33333	-2.77778	0.0467465	1		K01912 (phenylacetate-CoA ligase [EC:6.2.1.30])+Firmicutes	0	2	0	0	0	0	-1	-2	-1	-1.33333	0.306088
K00340 (NADH-quinone oxidoreductase subunit K [EC:1.6.5.3])+Proteobacteria	0	0	3	0	0	0	-1	-1	-2.5	-1.5	0.218694			K01914 (aspartate--ammonia ligase [EC:6.3.1.1])+Bacteroidetes	0	0	1	0	0	0	-1	-1	-1.5	-1.16667	0.559285
K00341 (NADH-quinone oxidoreductase subunit L [EC:1.6.5.3])+Actinobacteria	1	0	0	0	0	0	-1.5	-1	-1	-1.16667	0.560586			K01914 (aspartate--ammonia ligase [EC:6.3.1.1])+Firmicutes	0	0	0	1	0	0	1.5	-1	-1	-0.166667	0.559627
K00341 (NADH-quinone oxidoreductase subunit L [EC:1.6.5.3])+Bacteroidetes	73	44	59	62	15	20	-1.17188	-2.70588	-2.77273	-2.21683	0.0437312	1		K01915 (glutamine synthetase [EC:6.3.1.2])+Actinobacteria	7	0	0	0	0	0	-4.5	-1	-1	-2.16667	0.0980524
K00341 (NADH-quinone oxidoreductase subunit L [EC:1.6.5.3])+Chordata	23	1	0	1	0	0	-8.33333	-1.5	-1	-3.61111	0.00874227	1.34891e-167		K01915 (glutamine synthetase [EC:6.3.1.2])+Ascomycota	0	0	0	0	1	0	-1	1.5	-1	-0.166667	0.560142
K00341 (NADH-quinone oxidoreductase subunit L [EC:1.6.5.3])+Firmicutes	0	0	0	0	0	0	-1	-1	-1	-1	1			K01915 (glutamine synthetase [EC:6.3.1.2])+Bacteroidetes	0	1	6	0	0	2	-1	-1.5	-2	-1.5	0.122504
K00341 (NADH-quinone oxidoreductase subunit L [EC:1.6.5.3])+Proteobacteria	2	0	0	0	0	0	-2	-1	-1	-1.33333	0.307084			K01915 (glutamine synthetase [EC:6.3.1.2])+Firmicutes	3	6	13	8	16	28	2	2.25	2	2.08333	0.00841905	6.32106e-23
K00341 (NADH-quinone oxidoreductase subunit L [EC:1.6.5.3])+Streptophyta	1	0	0	0	0	0	-1.5	-1	-1	-1.16667	0.560586			K01915 (glutamine synthetase [EC:6.3.1.2])+Proteobacteria	0	0	1	0	0	0	-1	-1	-1.5	-1.16667	0.559285
K00342 (NADH-quinone oxidoreductase subunit M [EC:1.6.5.3])+Bacteroidetes	4	12	11	4	1	13	-1	-4.66667	1.15385	-1.50427	0.329047			K01918 (pantoate--beta-alanine ligase [EC:6.3.2.1])+Bacteroidetes	11	1	0	2	0	0	-3.25	-1.5	-1	-1.91667	0.0507534
K00343 (NADH-quinone oxidoreductase subunit N [EC:1.6.5.3])+Actinobacteria	1	0	0	0	0	0	-1.5	-1	-1	-1.16667	0.560586			K01921 (D-alanine-D-alanine ligase [EC:6.3.2.4])+Bacteroidetes	0	0	2	1	0	0	1.5	-1	-2	-0.5	0.700723
K00343 (NADH-quinone oxidoreductase subunit N [EC:1.6.5.3])+Bacteroidetes	118	100	174	119	52	50	1.00833	-1.88889	-3.38462	-1.42172	0.0983018			K01923 (phosphoribosylaminoimidazole-succinocarboxamide synthase [EC:6.3.2.6])+Bacteroidetes	0	0	3	0	0	0	-1	-1	-2.5	-1.5	0.218183
K00343 (NADH-quinone oxidoreductase subunit N [EC:1.6.5.3])+Firmicutes	0	0	0	2	4	0	2	3	-1	1.33333	0.0330215	1		K01923 (phosphoribosylaminoimidazole-succinocarboxamide synthase [EC:6.3.2.6])+Firmicutes	0	7	0	6	9	19	4	1.22222	10.5	5.24074	0.0036943	4.40904e-37
K00343 (NADH-quinone oxidoreductase subunit N [EC:1.6.5.3])+Streptophyta	1	0	0	0	0	0	-1.5	-1	-1	-1.16667	0.560586			K01933 (phosphoribosylformylglycinamidine cyclo-ligase [EC:6.3.3.1])+Firmicutes	0	5	2	5	2	5	3.5	-1.75	1.75	1.16667	0.314693
K00346 (Na+-transporting NADH:ubiquinone oxidoreductase subunit A [EC:1.6.5.-])+Bacteroidetes	1	2	11	0	0	7	-1.5	-2	-1.44444	-1.64815	0.123724			K01934 (5-formyltetrahydrofolate cyclo-ligase [EC:6.3.3.2])+Proteobacteria	0	1	0	0	1	0	-1	-1	-1	-1	0.999606
K00346 (Na+-transporting NADH:ubiquinone oxidoreductase subunit A [EC:1.6.5.-])+Proteobacteria	14	3	3	12	1	0	-1.14286	-1.66667	-2.5	-1.76984	0.223978			K01937 (CTP synthase [EC:6.3.4.2])+Bacteroidetes	0	0	1	0	0	0	-1	-1	-1.5	-1.16667	0.559285
K00347 (Na+-transporting NADH:ubiquinone oxidoreductase subunit B [EC:1.6.5.-])+Bacteroidetes	30	71	96	45	27	37	1.46875	-2.51724	-2.51282	-1.1871	0.230734			K01938 (formate--tetrahydrofolate ligase [EC:6.3.4.3])+Bacteroidetes	0	0	0	2	0	0	2	-1	-1	0	0.305934
K00347 (Na+-transporting NADH:ubiquinone oxidoreductase subunit B [EC:1.6.5.-])+Firmicutes	6	1	0	3	4	0	-1.6	2	-1	-0.2	0.93098			K01938 (formate--tetrahydrofolate ligase [EC:6.3.4.3])+Firmicutes	6	35	33	89	84	36	11.375	2.32432	1.08571	4.92835	0.0465855	1
K00348 (Na+-transporting NADH:ubiquinone oxidoreductase subunit C [EC:1.6.5.-])+Bacteroidetes	6	1	3	8	0	7	1.25	-1.5	1.8	0.516667	0.312838			K01938 (formate--tetrahydrofolate ligase [EC:6.3.4.3])+Nitrospirae	0	0	0	1	1	0	1.5	1.5	-1	0.666667	0.227575
K00349 (Na+-transporting NADH:ubiquinone oxidoreductase subunit D [EC:1.6.5.-])+Bacteroidetes	183	138	214	161	69	104	-1.13497	-1.97183	-2.03774	-1.71485	0.0354913	1		K01939 (adenylosuccinate synthase [EC:6.3.4.4])+Bacteroidetes	0	1	5	0	0	0	-1	-1.5	-3.5	-2	0.0422823	1
K00349 (Na+-transporting NADH:ubiquinone oxidoreductase subunit D [EC:1.6.5.-])+Firmicutes	1	3	6	0	2	7	-1.5	-1.25	1.125	-0.541667	0.819685			K01939 (adenylosuccinate synthase [EC:6.3.4.4])+Firmicutes	0	4	2	0	4	5	-1	-1	1.75	-0.0833333	0.454339
K00350 (Na+-transporting NADH:ubiquinone oxidoreductase subunit E [EC:1.6.5.-])+Bacteroidetes	95	134	149	84	52	67	-1.12791	-2.51852	-2.18841	-1.94494	0.0414254	1		K01940 (argininosuccinate synthase [EC:6.3.4.5])+Bacteroidetes	0	1	1	0	0	0	-1	-1.5	-1.5	-1.33333	0.227173
K00350 (Na+-transporting NADH:ubiquinone oxidoreductase subunit E [EC:1.6.5.-])+Firmicutes	4	22	20	6	19	23	1.33333	-1.14286	1.13636	0.44228	0.835867			K01940 (argininosuccinate synthase [EC:6.3.4.5])+Firmicutes	0	6	4	0	12	8	-1	1.75	1.66667	0.805556	0.0855809
K00350 (Na+-transporting NADH:ubiquinone oxidoreductase subunit E [EC:1.6.5.-])+Spirochaetes	0	0	3	0	1	7	-1	1.5	1.8	0.766667	0.151039			K01945 (phosphoribosylamine--glycine ligase [EC:6.3.4.13])+Firmicutes	0	0	0	3	1	0	2.5	1.5	-1	1	0.0797538
K00351 (Na+-transporting NADH:ubiquinone oxidoreductase subunit F [EC:1.6.5.-])+Bacteroidetes	180	214	146	186	68	104	1.03297	-3.08571	-1.39623	-1.14966	0.15483			K01951 (GMP synthase (glutamine-hydrolysing) [EC:6.3.5.2])+Actinobacteria	2	0	0	0	0	0	-2	-1	-1	-1.33333	0.306705
K00351 (Na+-transporting NADH:ubiquinone oxidoreductase subunit F [EC:1.6.5.-])+Proteobacteria	3	0	0	5	0	0	1.4	-1	-1	-0.2	0.522989			K01951 (GMP synthase (glutamine-hydrolysing) [EC:6.3.5.2])+Bacteroidetes	2	3	0	0	0	0	-2	-2.5	-1	-1.83333	0.0467392	1
K00354 (NADPH2 dehydrogenase [EC:1.6.99.1])+Actinobacteria	22	0	0	1	0	0	-8	-1	-1	-3.33333	0.0372403	1		K01951 (GMP synthase (glutamine-hydrolysing) [EC:6.3.5.2])+Firmicutes	0	0	0	0	3	1	-1	2.5	1.5	1	0.0799972
K00354 (NADPH2 dehydrogenase [EC:1.6.99.1])+Bacteroidetes	51	10	22	63	9	13	1.22642	-1.09091	-1.6	-0.488165	0.927441			K01952 (phosphoribosylformylglycinamidine synthase [EC:6.3.5.3])+Bacteroidetes	0	4	1	0	4	1	-1	-1	-1	-1	0.998214
K00354 (NADPH2 dehydrogenase [EC:1.6.99.1])+Basidiomycota	1	0	0	0	0	0	-1.5	-1	-1	-1.16667	0.560586			K01952 (phosphoribosylformylglycinamidine synthase [EC:6.3.5.3])+Firmicutes	0	1	0	0	0	0	-1	-1.5	-1	-1.16667	0.559756
K00354 (NADPH2 dehydrogenase [EC:1.6.99.1])+Firmicutes	0	1	0	3	3	3	2.5	1.66667	2.5	2.22222	0.0154006	3.27013e-75		K01953 (asparagine synthase (glutamine-hydrolysing) [EC:6.3.5.4])+Firmicutes	1	0	0	0	1	0	-1.5	1.5	-1	-0.333333	0.999849
K00362 (nitrite reductase (NADH) large subunit [EC:1.7.1.15])+Bacteroidetes	0	3	11	0	3	0	-1	-1	-6.5	-2.83333	0.0944703			K01955 (carbamoyl-phosphate synthase large subunit [EC:6.3.5.5])+Bacteroidetes	0	1	1	0	0	1	-1	-1.5	-1	-1.16667	0.613823
K00362 (nitrite reductase (NADH) large subunit [EC:1.7.1.15])+Firmicutes	0	1	0	1	2	3	1.5	1.33333	2.5	1.77778	0.0607797			K01955 (carbamoyl-phosphate synthase large subunit [EC:6.3.5.5])+Firmicutes	0	4	2	0	1	1	-1	-2	-1.33333	-1.44444	0.175355
K00364 (GMP reductase [EC:1.7.1.7])+Firmicutes	24	2	0	7	0	0	-2.88889	-2	-1	-1.96296	0.0323176	1		K01958 (pyruvate carboxylase [EC:6.4.1.1])+Bacteroidetes	0	1	3	0	0	0	-1	-1.5	-2.5	-1.66667	0.0795805
K00367 (ferredoxin-nitrate reductase [EC:1.7.7.2])+Firmicutes	1	0	0	0	1	0	-1.5	1.5	-1	-0.333333	0.9997			K01958 (pyruvate carboxylase [EC:6.4.1.1])+Firmicutes	0	3	0	0	0	0	-1	-2.5	-1	-1.5	0.218434
K00370 (nitrate reductase alpha subunit [EC:1.7.99.4])+Firmicutes	1	1	0	0	0	0	-1.5	-1.5	-1	-1.33333	0.227787			K01960 (pyruvate carboxylase subunit B [EC:6.4.1.1])+Bacteroidetes	1	5	3	29	1	3	10.3333	-2.33333	-1	2.33333	0.264304
K00371 (nitrate reductase beta subunit [EC:1.7.99.4])+Actinobacteria	0	0	0	0	0	0	-1	-1	-1	-1	1			K01960 (pyruvate carboxylase subunit B [EC:6.4.1.1])+Firmicutes	0	2	0	0	2	1	-1	-1	1.5	-0.166667	0.683508
K00375 (GntR family transcriptional regulator / MocR family aminotransferase)+Firmicutes	16	15	11	22	58	20	1.33333	3.52941	1.69231	2.18502	0.0423417	1		K01966 (propionyl-CoA carboxylase beta chain [EC:6.4.1.3])+Ascomycota	0	0	0	0	2	0	-1	2	-1	0	0.30655
K00380 (sulfite reductase (NADPH) flavoprotein alpha-component [EC:1.8.1.2])+Proteobacteria	1	0	0	0	0	0	-1.5	-1	-1	-1.16667	0.560586			K01966 (propionyl-CoA carboxylase beta chain [EC:6.4.1.3])+Bacteroidetes	6	13	13	19	5	6	2.625	-2.14286	-1.875	-0.464286	0.766487
K00382 (dihydrolipoamide dehydrogenase [EC:1.8.1.4])+Actinobacteria	4	2	0	1	0	0	-2	-2	-1	-1.66667	0.0841333			K01966 (propionyl-CoA carboxylase beta chain [EC:6.4.1.3])+Firmicutes	2	10	5	8	17	23	2.5	1.58333	3.57143	2.55159	0.0187883	8.62549e-07
K00382 (dihydrolipoamide dehydrogenase [EC:1.8.1.4])+Bacteroidetes	28	21	28	40	9	0	1.4	-2.09091	-15	-5.2303	0.0410364	1		K01966 (propionyl-CoA carboxylase beta chain [EC:6.4.1.3])+Proteobacteria	0	1	0	0	0	0	-1	-1.5	-1	-1.16667	0.559756
K00382 (dihydrolipoamide dehydrogenase [EC:1.8.1.4])+Chordata	1	0	0	0	0	0	-1.5	-1	-1	-1.16667	0.560586			K01972 (DNA ligase (NAD+) [EC:6.5.1.2])+Firmicutes	0	0	0	0	0	1	-1	-1	1.5	-0.166667	0.560612
K00382 (dihydrolipoamide dehydrogenase [EC:1.8.1.4])+Eustigmatophyceae	0	1	0	0	0	0	-1	-1.5	-1	-1.16667	0.559566			K01990 (ABC-2 type transport system ATP-binding protein)+Bacteroidetes	0	1	1	0	0	0	-1	-1.5	-1.5	-1.33333	0.227173
K00382 (dihydrolipoamide dehydrogenase [EC:1.8.1.4])+Firmicutes	15	15	8	6	14	23	-2.125	-1.0625	2.5	-0.229167	0.909503			K01990 (ABC-2 type transport system ATP-binding protein)+Firmicutes	0	0	0	0	5	1	-1	3.5	1.5	1.33333	0.0425586	1
K00382 (dihydrolipoamide dehydrogenase [EC:1.8.1.4])+Proteobacteria	14	19	11	8	8	10	-1.6	-2.1	-1.08333	-1.59444	0.0629566			K01993 (HlyD family secretion protein)+Bacteroidetes	0	1	1	0	0	0	-1	-1.5	-1.5	-1.33333	0.227173
K00382 (dihydrolipoamide dehydrogenase [EC:1.8.1.4])+Spirochaetes	0	0	0	0	0	0	-1	-1	-1	-1	1			K01999 (branched-chain amino acid transport system substrate-binding protein)+Firmicutes	23	7	7	12	5	7	-1.78571	-1.28571	-1	-1.35714	0.130802
K00383 (glutathione reductase (NADPH) [EC:1.8.1.7])+Firmicutes	0	1	0	0	0	3	-1	-1.5	2.5	0	0.52964			K02003 (putative ABC transport system ATP-binding protein)+Actinobacteria	47	3	0	0	0	0	-24.5	-2.5	-1	-9.33333	0.000294263	1.49019e-61
K00384 (thioredoxin reductase (NADPH) [EC:1.8.1.9])+Actinobacteria	30	5	8	11	1	0	-2.46154	-2.33333	-5	-3.26496	0.0082796	4.53343e-175		K02003 (putative ABC transport system ATP-binding protein)+Bacteroidetes	0	0	0	0	1	0	-1	1.5	-1	-0.166667	0.560142
K00384 (thioredoxin reductase (NADPH) [EC:1.8.1.9])+Bacteroidetes	176	166	197	228	73	100	1.29213	-2.24	-1.95098	-0.966282	0.20709			K02003 (putative ABC transport system ATP-binding protein)+Firmicutes	3	1	0	0	0	0	-2.5	-1.5	-1	-1.66667	0.0799006
K00384 (thioredoxin reductase (NADPH) [EC:1.8.1.9])+Euryarchaeota	1	0	0	2	0	0	1.33333	-1	-1	-0.222222	0.65204			K02004 (putative ABC transport system permease protein)+Proteobacteria	0	1	0	0	0	0	-1	-1.5	-1	-1.16667	0.559756
K00384 (thioredoxin reductase (NADPH) [EC:1.8.1.9])+Firmicutes	55	32	31	45	56	64	-1.21277	1.70588	2	0.831039	0.189509			K02010 (iron(III) transport system ATP-binding protein [EC:3.6.3.30])+Firmicutes	0	1	1	7	1	1	4.5	-1	-1	0.833333	0.146509
K00384 (thioredoxin reductase (NADPH) [EC:1.8.1.9])+Proteobacteria	3	2	6	3	0	3	-1	-2	-1.6	-1.53333	0.223182			K02012 (iron(III) transport system substrate-binding protein)+Firmicutes	0	0	2	31	3	5	16.5	2.5	1.75	6.91667	0.000881881	4.25951e-53
K00384 (thioredoxin reductase (NADPH) [EC:1.8.1.9])+Spirochaetes	0	0	0	0	1	0	-1	1.5	-1	-0.166667	0.560331			K02014 (iron complex outermembrane recepter protein)+Ascomycota	0	0	2	3	12	2	2.5	7	-1	2.83333	0.0131164	1.66213e-16
K00384 (thioredoxin reductase (NADPH) [EC:1.8.1.9])+Synergistetes	0	0	0	1	0	0	1.5	-1	-1	-0.166667	0.559312			K02014 (iron complex outermembrane recepter protein)+Bacteroidetes	1959	692	671	911	182	222	-2.14786	-3.77174	-3.00446	-2.97469	0.0020807	1.61089e-47
K00385 (anaerobic sulfite reductase subunit C)+Firmicutes	0	1	0	0	3	3	-1	1.66667	2.5	1.05556	0.0894696			K02014 (iron complex outermembrane recepter protein)+Firmicutes	6	0	0	3	1	0	-1.6	1.5	-1	-0.366667	0.5468
K00410 (ubiquinol-cytochrome c reductase cytochrome b/c1 subunit)+Chordata	8	0	0	0	0	0	-5	-1	-1	-2.33333	0.0818422			K02014 (iron complex outermembrane recepter protein)+Proteobacteria	0	0	0	1	3	2	1.5	2.5	2	2	0.0073188	2.96618e-25
K00410 (ubiquinol-cytochrome c reductase cytochrome b/c1 subunit)+Streptophyta	1	0	0	0	0	0	-1.5	-1	-1	-1.16667	0.560586			K02025 (multiple sugar transport system permease protein)+Firmicutes	0	6	3	2	7	9	2	1.125	2.2	1.775	0.0980067
K00411 (ubiquinol-cytochrome c reductase iron-sulfur subunit [EC:1.10.2.2])+Proteobacteria	0	0	0	1	0	0	1.5	-1	-1	-0.166667	0.559312			K02027 (multiple sugar transport system substrate-binding protein)+Firmicutes	3	0	0	7	0	0	1.8	-1	-1	-0.0666667	0.252313
K00412 (ubiquinol-cytochrome c reductase cytochrome b subunit)+Chordata	3	0	0	1	0	0	-1.66667	-1	-1	-1.22222	0.411256			K02030 (polar amino acid transport system substrate-binding protein)+Firmicutes	2	3	1	4	2	2	1.5	-1.25	1.33333	0.527778	0.592847
K00412 (ubiquinol-cytochrome c reductase cytochrome b subunit)+Proteobacteria	0	0	0	0	0	0	-1	-1	-1	-1	1			K02031 (peptide/nickel transport system ATP-binding protein)+Firmicutes	0	0	0	3	0	1	2.5	-1	1.5	1	0.0798298
K00413 (ubiquinol-cytochrome c reductase cytochrome c1 subunit)+Proteobacteria	1	0	0	0	0	0	-1.5	-1	-1	-1.16667	0.560586			K02035 (peptide/nickel transport system substrate-binding protein)+Firmicutes	154	74	92	283	70	103	1.82692	-1.05556	1.11702	0.629463	0.218733
K00425 (cytochrome d ubiquinol oxidase subunit I [EC:1.10.3.-])+Actinobacteria	4	0	0	0	0	0	-3	-1	-1	-1.66667	0.172891			K02041 (phosphonate transport system ATP-binding protein [EC:3.6.3.28])+Firmicutes	0	0	3	9	1	2	5.5	1.5	-1.25	1.91667	0.0734384
K00425 (cytochrome d ubiquinol oxidase subunit I [EC:1.10.3.-])+Bacteroidetes	77	201	208	110	70	84	1.41772	-2.81944	-2.44186	-1.28119	0.209219			K02056 (simple sugar transport system ATP-binding protein [EC:3.6.3.17])+Firmicutes	2	5	24	3	20	31	1.25	3.14286	1.26923	1.88736	0.102092
K00425 (cytochrome d ubiquinol oxidase subunit I [EC:1.10.3.-])+Firmicutes	11	0	3	4	1	0	-2.16667	1.5	-2.5	-1.05556	0.117881			K02057 (simple sugar transport system permease protein)+Firmicutes	0	3	0	0	2	3	-1	-1.25	2.5	0.0833333	0.494544
K00425 (cytochrome d ubiquinol oxidase subunit I [EC:1.10.3.-])+Proteobacteria	5	5	3	3	1	7	-1.4	-2.33333	1.8	-0.644444	0.643073			K02058 (simple sugar transport system substrate-binding protein)+Acidobacteria	0	0	0	0	0	1	-1	-1	1.5	-0.166667	0.560612
K00426 (cytochrome d ubiquinol oxidase subunit II [EC:1.10.3.-])+Firmicutes	1	0	0	0	0	0	-1.5	-1	-1	-1.16667	0.560586			K02058 (simple sugar transport system substrate-binding protein)+Actinobacteria	0	0	0	0	0	0	-1	-1	-1	-1	1
K00427 (L-lactate permease)+Firmicutes	0	0	0	0	1	0	-1	1.5	-1	-0.166667	0.560331			K02058 (simple sugar transport system substrate-binding protein)+Firmicutes	76	27	22	56	24	45	-1.34483	-1.11538	1.95833	-0.167293	0.766329
K00432 (glutathione peroxidase [EC:1.11.1.9])+Chordata	1	0	0	0	0	0	-1.5	-1	-1	-1.16667	0.560586			K02071 (D-methionine transport system ATP-binding protein)+Firmicutes	0	0	0	0	1	0	-1	1.5	-1	-0.166667	0.560142
K00432 (glutathione peroxidase [EC:1.11.1.9])+Proteobacteria	1	0	0	0	0	0	-1.5	-1	-1	-1.16667	0.560586			K02073 (D-methionine transport system substrate-binding protein)+Bacteroidetes	0	3	4	2	0	0	2	-2.5	-3	-1.16667	0.15705
K00459 (nitronate monooxygenase [EC:1.13.12.16])+Actinobacteria	0	0	0	0	0	0	-1	-1	-1	-1	1			K02073 (D-methionine transport system substrate-binding protein)+Firmicutes	9	2	8	33	3	7	3.18182	1.25	-1.11111	1.1069	0.211328
K00459 (nitronate monooxygenase [EC:1.13.12.16])+Firmicutes	3	7	3	4	16	0	1.2	2	-2.5	0.233333	0.678734			K02078 (acyl carrier protein)+Bacteroidetes	8	16	20	15	5	6	1.7	-2.57143	-2.75	-1.20714	0.305383
K00500 (phenylalanine-4-hydroxylase [EC:1.14.16.1])+Proteobacteria	0	0	0	0	0	0	-1	-1	-1	-1	1			K02078 (acyl carrier protein)+Firmicutes	0	1	0	11	3	12	6.5	1.66667	7	5.05556	0.000398624	3.19233e-60
K00525 (ribonucleoside-diphosphate reductase alpha chain [EC:1.17.4.1])+Actinobacteria	49	0	0	1	0	0	-17	-1	-1	-6.33333	0.0117678	1.4145e-120		K02083 (allantoate deiminase [EC:3.5.3.9])+Firmicutes	0	2	0	0	1	0	-1	-1.33333	-1	-1.11111	0.653153
K00525 (ribonucleoside-diphosphate reductase alpha chain [EC:1.17.4.1])+Bacteroidetes	0	12	8	0	4	3	-1	-2.33333	-2	-1.77778	0.0409753	1		K02109 (F-type H+-transporting ATPase subunit b)+Firmicutes	0	0	0	0	1	0	-1	1.5	-1	-0.166667	0.560142
K00525 (ribonucleoside-diphosphate reductase alpha chain [EC:1.17.4.1])+Firmicutes	1	2	0	2	6	0	1.33333	2	-1	0.777778	0.15279			K02110 (F-type H+-transporting ATPase subunit c)+Bacteroidetes	9	4	9	4	4	4	-1.83333	-1	-1.83333	-1.55556	0.0961897
K00525 (ribonucleoside-diphosphate reductase alpha chain [EC:1.17.4.1])+Proteobacteria	9	0	0	0	0	0	-5.5	-1	-1	-2.5	0.068954			K02110 (F-type H+-transporting ATPase subunit c)+Firmicutes	2	0	0	2	0	0	-1	-1	-1	-1	0.998918
K00526 (ribonucleoside-diphosphate reductase beta chain [EC:1.17.4.1])+Actinobacteria	42	0	0	1	0	0	-14.6667	-1	-1	-5.55556	0.014806	4.8064e-82		K02111 (F-type H+-transporting ATPase subunit alpha [EC:3.6.3.14])+Bacteroidetes	0	13	19	3	3	7	2.5	-3	-2.33333	-0.944444	0.448599
K00526 (ribonucleoside-diphosphate reductase beta chain [EC:1.17.4.1])+Bacteroidetes	0	0	3	0	0	0	-1	-1	-2.5	-1.5	0.218694			K02111 (F-type H+-transporting ATPase subunit alpha [EC:3.6.3.14])+Firmicutes	5	22	15	4	36	32	-1.16667	1.58333	2	0.805556	0.0474603	1
K00526 (ribonucleoside-diphosphate reductase beta chain [EC:1.17.4.1])+Firmicutes	1	0	3	0	0	3	-1.5	-1	-1	-1.16667	0.724984			K02112 (F-type H+-transporting ATPase subunit beta [EC:3.6.3.14])+Actinobacteria	0	0	0	1	1	1	1.5	1.5	1.5	1.5	0.0414859	1
K00527 (ribonucleoside-triphosphate reductase [EC:1.17.4.2])+Actinobacteria	28	0	0	2	1	0	-7.5	1.5	-1	-2.33333	0.143174			K02112 (F-type H+-transporting ATPase subunit beta [EC:3.6.3.14])+Ascomycota	3	1	0	0	0	0	-2.5	-1.5	-1	-1.66667	0.0799006
K00527 (ribonucleoside-triphosphate reductase [EC:1.17.4.2])+Bacteroidetes	29	25	48	35	13	17	1.19355	-1.8	-2.63158	-1.07934	0.174333			K02112 (F-type H+-transporting ATPase subunit beta [EC:3.6.3.14])+Bacteroidetes	11	18	46	10	34	32	-1.08333	1.8	-1.41176	-0.231699	0.846591
K00527 (ribonucleoside-triphosphate reductase [EC:1.17.4.2])+Firmicutes	119	21	17	38	50	64	-3.025	2.26087	3.47368	0.903185	0.566891			K02112 (F-type H+-transporting ATPase subunit beta [EC:3.6.3.14])+Crenarchaeota	0	0	1	0	0	0	-1	-1	-1.5	-1.16667	0.559285
K00528 (ferredoxin--NADP+ reductase [EC:1.18.1.2])+Bacteroidetes	4	15	51	1	12	27	-2	-1.21429	-1.82759	-1.68062	0.035412	1		K02112 (F-type H+-transporting ATPase subunit beta [EC:3.6.3.14])+Firmicutes	16	29	21	0	33	31	-9	1.12903	1.43478	-2.1454	0.255595
K00528 (ferredoxin--NADP+ reductase [EC:1.18.1.2])+Firmicutes	0	1	0	1	3	0	1.5	1.66667	-1	0.722222	0.210586			K02112 (F-type H+-transporting ATPase subunit beta [EC:3.6.3.14])+Proteobacteria	0	1	2	0	0	0	-1	-1.5	-2	-1.5	0.119397
K00533 (ferredoxin hydrogenase large subunit [EC:1.12.7.2])+Firmicutes	4	6	0	8	2	3	1.66667	-2	2.5	0.722222	0.565418			K02112 (F-type H+-transporting ATPase subunit beta [EC:3.6.3.14])+Tenericutes	2	0	0	0	0	0	-2	-1	-1	-1.33333	0.306705
K00537 (arsenate reductase [EC:1.20.4.1])+Actinobacteria	0	0	3	0	0	0	-1	-1	-2.5	-1.5	0.218694			K02113 (F-type H+-transporting ATPase subunit delta)+Firmicutes	0	0	1	0	1	3	-1	1.5	1.66667	0.722222	0.211325
K00537 (arsenate reductase [EC:1.20.4.1])+Firmicutes	35	8	14	28	46	57	-1.23333	4.8	3.6875	2.41806	0.0965457			K02115 (F-type H+-transporting ATPase subunit gamma)+Firmicutes	0	0	0	0	0	3	-1	-1	2.5	0.166667	0.218891
K00537 (arsenate reductase [EC:1.20.4.1])+Spirochaetes	0	0	0	0	1	0	-1	1.5	-1	-0.166667	0.560331			K02117 (V/A-type H+/Na+-transporting ATPase subunit A [EC:3.6.3.14 3.6.3.15])+Firmicutes	0	6	1	1	18	11	1.5	2.5	4.33333	2.77778	0.0108358	2.97149e-20
K00540 (0)+Bacteroidetes	27	57	62	35	20	17	1.27586	-2.68182	-3.36842	-1.59146	0.148837			K02118 (V/A-type H+/Na+-transporting ATPase subunit B)+Firmicutes	2	0	3	0	15	6	-2	8.5	1.6	2.7	0.110015
K00540 (0)+Firmicutes	24	34	6	40	95	97	1.61538	2.69444	12.375	5.56161	0.016058	1.46792e-71		K02121 (V/A-type H+/Na+-transporting ATPase subunit E)+Firmicutes	0	0	0	0	1	2	-1	1.5	2	0.833333	0.119976
K00540 (0)+Proteobacteria	5	0	0	1	1	3	-2.33333	1.5	2.5	0.555556	0.629377			K02124 (V/A-type H+/Na+-transporting ATPase subunit K)+Firmicutes	5	4	5	4	6	4	-1.16667	1.33333	-1.16667	-0.333333	0.998046
K00547 (homocysteine S-methyltransferase [EC:2.1.1.10])+Firmicutes	0	0	3	0	0	0	-1	-1	-2.5	-1.5	0.218694			K02217 (ferritin [EC:1.16.3.2])+Bacteroidetes	0	4	7	2	1	2	2	-2	-2.25	-0.75	0.357049
K00548 (5-methyltetrahydrofolate--homocysteine methyltransferase [EC:2.1.1.13])+Actinobacteria	0	0	3	0	0	0	-1	-1	-2.5	-1.5	0.218694			K02217 (ferritin [EC:1.16.3.2])+Firmicutes	0	1	5	6	3	8	4	1.66667	1.42857	2.36508	0.0620691
K00548 (5-methyltetrahydrofolate--homocysteine methyltransferase [EC:2.1.1.13])+Bacteroidetes	0	308	340	0	118	161	-1	-2.58333	-2.09816	-1.89383	0.00372649	6.62952e-267		K02335 (DNA polymerase I [EC:2.7.7.7])+Firmicutes	0	0	0	0	0	0	-1	-1	-1	-1	1
K00548 (5-methyltetrahydrofolate--homocysteine methyltransferase [EC:2.1.1.13])+Deinococcus-Thermus	0	0	0	0	0	3	-1	-1	2.5	0.166667	0.21838			K02338 (DNA polymerase III subunit beta [EC:2.7.7.7])+Firmicutes	3	0	0	0	0	0	-2.5	-1	-1	-1.5	0.218708
K00548 (5-methyltetrahydrofolate--homocysteine methyltransferase [EC:2.1.1.13])+Firmicutes	9	10	14	12	33	40	1.27273	2.91667	2.625	2.27146	0.0129871	9.42533e-105		K02343 (DNA polymerase III subunit gamma/tau [EC:2.7.7.7])+Firmicutes	0	2	0	0	4	3	-1	1.5	2.5	1	0.118697
K00548 (5-methyltetrahydrofolate--homocysteine methyltransferase [EC:2.1.1.13])+Gemmatimonadetes	0	1	3	0	1	0	-1	-1	-2.5	-1.5	0.24995			K02355 (elongation factor G)+Actinobacteria	4	3	8	10	3	12	2	-1	1.4	0.8	0.120261
K00548 (5-methyltetrahydrofolate--homocysteine methyltransferase [EC:2.1.1.13])+Proteobacteria	8	94	104	5	36	47	-1.42857	-2.52632	-2.16327	-2.03938	0.00298688	1.5762e-286		K02355 (elongation factor G)+Bacteroidetes	0	50	112	24	10	29	13	-4.33333	-3.67742	1.66308	0.886142
K00549 (5-methyltetrahydropteroyltriglutamate--homocysteine methyltransferase [EC:2.1.1.14])+Actinobacteria	89	0	0	4	0	0	-15.1667	-1	-1	-5.72222	0.0105666	1.99917e-139		K02355 (elongation factor G)+Firmicutes	20	72	38	10	125	140	-1.83333	1.71622	3.55	1.14429	0.380307
K00554 (tRNA (guanine37-N1)-methyltransferase [EC:2.1.1.228])+Actinobacteria	32	0	0	3	0	3	-6.8	-1	2.5	-1.76667	0.381641			K02355 (elongation factor G)+Proteobacteria	0	1	0	0	3	0	-1	1.66667	-1	-0.111111	0.410195
K00554 (tRNA (guanine37-N1)-methyltransferase [EC:2.1.1.228])+Bacteroidetes	443	446	669	416	203	271	-1.06459	-2.18537	-2.45788	-1.90261	0.0548294			K02356 (elongation factor P)+Bacteroidetes	0	3	1	0	0	0	-1	-2.5	-1.5	-1.66667	0.0796574
K00554 (tRNA (guanine37-N1)-methyltransferase [EC:2.1.1.228])+Chlamydiae	1	0	0	0	0	0	-1.5	-1	-1	-1.16667	0.560586			K02356 (elongation factor P)+Firmicutes	0	2	1	0	1	3	-1	-1.33333	1.66667	-0.222222	0.725556
K00554 (tRNA (guanine37-N1)-methyltransferase [EC:2.1.1.228])+Chrysiogenetes	0	1	0	0	0	0	-1	-1.5	-1	-1.16667	0.559566			K02357 (elongation factor Ts)+Bacteroidetes	2	11	18	6	1	2	2	-4.33333	-5	-2.44444	0.0901337
K00554 (tRNA (guanine37-N1)-methyltransferase [EC:2.1.1.228])+Deinococcus-Thermus	1	0	0	0	0	0	-1.5	-1	-1	-1.16667	0.560586			K02357 (elongation factor Ts)+Firmicutes	0	2	3	1	7	13	1.5	2.25	3	2.25	0.0144252	8.0998e-14
K00554 (tRNA (guanine37-N1)-methyltransferase [EC:2.1.1.228])+Firmicutes	165	58	51	112	202	154	-1.46491	3.4	2.9434	1.62616	0.196898			K02358 (elongation factor Tu)+Acidobacteria	0	0	0	2	0	0	2	-1	-1	0	0.305934
K00554 (tRNA (guanine37-N1)-methyltransferase [EC:2.1.1.228])+Fusobacteria	4	1	0	0	0	0	-3	-1.5	-1	-1.83333	0.0569936			K02358 (elongation factor Tu)+Actinobacteria	16	0	0	2	0	0	-4.5	-1	-1	-2.16667	0.074104
K00554 (tRNA (guanine37-N1)-methyltransferase [EC:2.1.1.228])+Proteobacteria	1	0	0	2	0	0	1.33333	-1	-1	-0.222222	0.65204			K02358 (elongation factor Tu)+Bacteroidetes	17	117	248	59	40	55	3.21053	-2.83333	-4.38596	-1.33626	0.421365
K00554 (tRNA (guanine37-N1)-methyltransferase [EC:2.1.1.228])+Tenericutes	4	0	0	1	0	0	-2	-1	-1	-1.33333	0.258763			K02358 (elongation factor Tu)+Firmicutes	28	131	88	24	210	131	-1.15385	1.59398	1.47778	0.639306	0.0485384	1
K00556 (tRNA (guanosine-2'-O-)-methyltransferase [EC:2.1.1.34])+Bacteroidetes	11	1	3	14	1	0	1.23077	-1	-2.5	-0.75641	0.99398			K02358 (elongation factor Tu)+Proteobacteria	0	0	0	0	1	0	-1	1.5	-1	-0.166667	0.560142
K00556 (tRNA (guanosine-2'-O-)-methyltransferase [EC:2.1.1.34])+Firmicutes	1	1	0	0	2	3	-1.5	1.33333	2.5	0.777778	0.347546			K02358 (elongation factor Tu)+Tenericutes	0	0	0	1	1	0	1.5	1.5	-1	0.666667	0.227575
K00557 (tRNA (uracil-5-)-methyltransferase [EC:2.1.1.35])+Firmicutes	13	28	0	15	81	60	1.13333	2.76667	31	11.6333	0.003887	3.82098e-264		K02372 (3-hydroxyacyl-[acyl-carrier-protein] dehydratase [EC:4.2.1.59])+Firmicutes	0	0	0	0	0	2	-1	-1	2	0	0.307116
K00557 (tRNA (uracil-5-)-methyltransferase [EC:2.1.1.35])+Proteobacteria	0	0	0	0	0	0	-1	-1	-1	-1	1			K02381 (FdrA protein)+Firmicutes	0	0	0	0	1	0	-1	1.5	-1	-0.166667	0.560142
K00558 (DNA (cytosine-5)-methyltransferase 1 [EC:2.1.1.37])+Bacteroidetes	9	3	3	12	4	0	1.27273	1.2	-2.5	-0.00909091	0.853251			K02390 (flagellar hook protein FlgE)+Firmicutes	21	21	9	33	15	23	1.52174	-1.35294	2.27273	0.813842	0.283807
K00558 (DNA (cytosine-5)-methyltransferase 1 [EC:2.1.1.37])+Cyanobacteria	0	0	0	0	1	0	-1	1.5	-1	-0.166667	0.560331			K02397 (flagellar hook-associated protein 3 FlgL)+Firmicutes	0	0	0	0	0	1	-1	-1	1.5	-0.166667	0.560612
K00558 (DNA (cytosine-5)-methyltransferase 1 [EC:2.1.1.37])+Firmicutes	3	5	0	25	8	0	5.4	1.42857	-1	1.94286	0.0873021			K02406 (flagellin)+Actinobacteria	2	0	0	0	1	0	-2	1.5	-1	-0.5	0.70035
K00558 (DNA (cytosine-5)-methyltransferase 1 [EC:2.1.1.37])+Proteobacteria	0	0	3	0	1	0	-1	1.5	-2.5	-0.666667	0.530022			K02406 (flagellin)+Aquificae	0	0	4	0	0	4	-1	-1	-1	-1	0.996528
K00558 (DNA (cytosine-5)-methyltransferase 1 [EC:2.1.1.37])+Tenericutes	0	0	0	0	0	0	-1	-1	-1	-1	1			K02406 (flagellin)+Euryarchaeota	5	0	1	2	2	2	-1.75	2	1.33333	0.527778	0.862155
K00560 (thymidylate synthase [EC:2.1.1.45])+Actinobacteria	40	1	0	3	0	0	-8.4	-1.5	-1	-3.63333	0.00798702	1.03229e-181		K02406 (flagellin)+Firmicutes	665	535	608	737	783	506	1.10795	1.46182	-1.20079	0.456328	0.473603
K00560 (thymidylate synthase [EC:2.1.1.45])+Bacteroidetes	247	179	267	258	103	127	1.04418	-1.72381	-2.08527	-0.921635	0.099229			K02406 (flagellin)+Proteobacteria	58	8	1	2	2	1	-15	-2.5	-1	-6.16667	0.00833302	7.59058e-24
K00560 (thymidylate synthase [EC:2.1.1.45])+Chordata	0	1	0	0	0	0	-1	-1.5	-1	-1.16667	0.559566			K02406 (flagellin)+Verrucomicrobia	0	0	0	0	0	1	-1	-1	1.5	-0.166667	0.560612
K00560 (thymidylate synthase [EC:2.1.1.45])+Firmicutes	53	16	17	36	29	23	-1.44737	1.72222	1.31579	0.530214	0.63604			K02407 (flagellar hook-associated protein 2)+Firmicutes	0	1	0	0	1	1	-1	-1	1.5	-0.166667	0.616156
K00560 (thymidylate synthase [EC:2.1.1.45])+Proteobacteria	17	35	79	20	16	7	1.15789	-2.05556	-9	-3.29922	0.094016			K02417 (flagellar motor switch protein FliN/FliY)+Firmicutes	0	4	0	0	2	2	-1	-1.5	2	-0.166667	0.998296
K00560 (thymidylate synthase [EC:2.1.1.45])+Tenericutes	1	0	0	0	0	0	-1.5	-1	-1	-1.16667	0.560586			K02431 (L-fucose mutarotase [EC:5.1.3.29])+Firmicutes	7	2	0	7	0	0	-1	-2	-1	-1.33333	0.629061
K00561 (23S rRNA (adenine-N6)-dimethyltransferase [EC:2.1.1.184])+Firmicutes	0	0	0	0	0	3	-1	-1	2.5	0.166667	0.21838			K02433 (aspartyl-tRNA(Asn)/glutamyl-tRNA(Gln) amidotransferase subunit A [EC:6.3.5.6 6.3.5.7])+Actinobacteria	5	0	0	0	0	0	-3.5	-1	-1	-1.83333	0.140288
K00563 (23S rRNA (guanine745-N1)-methyltransferase [EC:2.1.1.187])+Firmicutes	0	1	0	0	0	0	-1	-1.5	-1	-1.16667	0.559566			K02437 (glycine cleavage system H protein)+Bacteroidetes	0	1	0	3	0	0	2.5	-1.5	-1	0	0.52947
K00564 (16S rRNA (guanine1207-N2)-methyltransferase [EC:2.1.1.172])+Firmicutes	2	0	0	2	0	0	-1	-1	-1	-1	0.997849			K02469 (DNA gyrase subunit A [EC:5.99.1.3])+Firmicutes	5	0	1	0	11	8	-3.5	6.5	3.33333	2.11111	0.123251
K00566 (tRNA-specific 2-thiouridylase [EC:2.8.1.-])+Actinobacteria	3	0	0	1	0	0	-1.66667	-1	-1	-1.22222	0.411256			K02470 (DNA gyrase subunit B [EC:5.99.1.3])+Firmicutes	2	0	5	1	1	1	-1.33333	1.5	-2.33333	-0.722222	0.272322
K00566 (tRNA-specific 2-thiouridylase [EC:2.8.1.-])+Bacteroidetes	190	242	287	200	97	127	1.05208	-2.46465	-2.24031	-1.21762	0.0894884			K02488 (two-component system, cell cycle response regulator [EC:2.7.7.65])+Proteobacteria	1	0	0	0	0	0	-1.5	-1	-1	-1.16667	0.56027
K00566 (tRNA-specific 2-thiouridylase [EC:2.8.1.-])+Firmicutes	102	97	98	120	260	291	1.17308	2.64646	2.93	2.24985	0.036002	1		K02503 (histidine triad (HIT) family protein)+Firmicutes	0	0	0	0	0	1	-1	-1	1.5	-0.166667	0.560612
K00566 (tRNA-specific 2-thiouridylase [EC:2.8.1.-])+Fusobacteria	5	0	0	1	0	0	-2.33333	-1	-1	-1.44444	0.196331			K02519 (translation initiation factor IF-2)+Bacteroidetes	0	3	5	0	0	0	-1	-2.5	-3.5	-2.33333	0.0157792	5.0182e-12
K00566 (tRNA-specific 2-thiouridylase [EC:2.8.1.-])+Proteobacteria	6	8	0	2	3	3	-2	-2	2.5	-0.5	0.69761			K02519 (translation initiation factor IF-2)+Firmicutes	0	6	1	0	0	1	-1	-4	-1	-2	0.148858
K00566 (tRNA-specific 2-thiouridylase [EC:2.8.1.-])+Spirochaetes	0	0	0	0	1	0	-1	1.5	-1	-0.166667	0.560331			K02519 (translation initiation factor IF-2)+Proteobacteria	0	0	3	0	0	0	-1	-1	-2.5	-1.5	0.218183
K00566 (tRNA-specific 2-thiouridylase [EC:2.8.1.-])+Synergistetes	0	0	0	6	1	0	4	1.5	-1	1.5	0.0327402	1		K02519 (translation initiation factor IF-2)+Tenericutes	0	0	0	0	2	0	-1	2	-1	0	0.30655
K00566 (tRNA-specific 2-thiouridylase [EC:2.8.1.-])+Tenericutes	11	0	0	2	0	0	-3.25	-1	-1	-1.75	0.112502			K02520 (translation initiation factor IF-3)+Firmicutes	0	0	0	0	1	1	-1	1.5	1.5	0.666667	0.22812
K00566 (tRNA-specific 2-thiouridylase [EC:2.8.1.-])+Verrucomicrobia	0	0	0	0	1	0	-1	1.5	-1	-0.166667	0.560331			K02528 (16S rRNA (adenine1518-N6/adenine1519-N6)-dimethyltransferase [EC:2.1.1.182])+Bacteroidetes	30	3	1	11	1	2	-2.46154	-1.66667	1.33333	-0.931624	0.0821177
K00567 (methylated-DNA-[protein]-cysteine S-methyltransferase [EC:2.1.1.63])+Actinobacteria	10	0	0	0	1	0	-6	1.5	-1	-1.83333	0.134335			K02557 (chemotaxis protein MotB)+Bacteroidetes	29	0	0	0	0	0	-15.5	-1	-1	-5.83333	0.010726	1.08907e-20
K00567 (methylated-DNA-[protein]-cysteine S-methyltransferase [EC:2.1.1.63])+Bacteroidetes	1	13	20	0	1	3	-1.5	-5	-4.4	-3.63333	0.00152506	0		K02564 (glucosamine-6-phosphate deaminase [EC:3.5.99.6])+Bacteroidetes	0	1	1	0	0	1	-1	-1.5	-1	-1.16667	0.613823
K00567 (methylated-DNA-[protein]-cysteine S-methyltransferase [EC:2.1.1.63])+Firmicutes	8	5	6	10	8	13	1.2	1.42857	1.875	1.50119	0.0913374			K02564 (glucosamine-6-phosphate deaminase [EC:3.5.99.6])+Firmicutes	2	5	1	0	6	3	-2	1.14286	1.66667	0.269841	0.810342
K00567 (methylated-DNA-[protein]-cysteine S-methyltransferase [EC:2.1.1.63])+Proteobacteria	1	7	22	1	4	7	-1	-1.5	-2.66667	-1.72222	0.0530287			K02600 (N utilization substance protein A)+Bacteroidetes	0	0	1	0	0	0	-1	-1	-1.5	-1.16667	0.559285
K00567 (methylated-DNA-[protein]-cysteine S-methyltransferase [EC:2.1.1.63])+Spirochaetes	0	2	0	0	1	0	-1	-1.33333	-1	-1.11111	0.652677			K02647 (carbohydrate diacid regulator)+Firmicutes	0	1	1	0	0	2	-1	-1.5	1.33333	-0.388889	0.997976
K00568 (2-polyprenyl-6-hydroxyphenyl methylase / 3-demethylubiquinone-9 3-methyltransferase [EC:2.1.1.222 2.1.1.64])+Firmicutes	0	1	6	0	0	3	-1	-1.5	-1.6	-1.36667	0.223138			K02650 (type IV pilus assembly protein PilA)+Firmicutes	0	0	4	0	1	14	-1	1.5	2.66667	1.05556	0.0620608
K00568 (2-polyprenyl-6-hydroxyphenyl methylase / 3-demethylubiquinone-9 3-methyltransferase [EC:2.1.1.222 2.1.1.64])+Proteobacteria	1	0	0	0	0	0	-1.5	-1	-1	-1.16667	0.560586			K02755 (PTS system, beta-glucosides-specific IIA component [EC:2.7.1.69])+Actinobacteria	4	0	0	0	0	0	-3	-1	-1	-1.66667	0.172723
K00571 (site-specific DNA-methyltransferase (adenine-specific) [EC:2.1.1.72])+Bacteroidetes	29	2	14	25	3	7	-1.14815	1.25	-1.77778	-0.558642	0.267782			K02763 (PTS system, D-glucosamine-specific IIA component [EC:2.7.1.69])+Firmicutes	0	0	0	0	0	1	-1	-1	1.5	-0.166667	0.560612
K00571 (site-specific DNA-methyltransferase (adenine-specific) [EC:2.1.1.72])+Firmicutes	4	3	3	5	3	0	1.16667	-1	-2.5	-0.777778	0.638889			K02771 (PTS system, fructose-specific IID component)+Firmicutes	6	0	0	0	0	0	-4	-1	-1	-2	0.11654
K00571 (site-specific DNA-methyltransferase (adenine-specific) [EC:2.1.1.72])+Fusobacteria	0	1	0	0	2	0	-1	1.33333	-1	-0.222222	0.654595			K02778 (PTS system, glucose-specific IIB component [EC:2.7.1.69])+Firmicutes	0	0	0	0	2	0	-1	2	-1	0	0.30655
K00571 (site-specific DNA-methyltransferase (adenine-specific) [EC:2.1.1.72])+Proteobacteria	0	0	0	0	1	0	-1	1.5	-1	-0.166667	0.560331			K02793 (PTS system, mannose-specific IIA component [EC:2.7.1.69])+Firmicutes	0	1	0	0	0	0	-1	-1.5	-1	-1.16667	0.559756
K00571 (site-specific DNA-methyltransferase (adenine-specific) [EC:2.1.1.72])+Spirochaetes	0	0	0	0	5	0	-1	3.5	-1	0.5	0.140319			K02796 (PTS system, mannose-specific IID component)+Firmicutes	2	0	0	0	0	0	-2	-1	-1	-1.33333	0.306705
K00574 (cyclopropane-fatty-acyl-phospholipid synthase [EC:2.1.1.79])+Actinobacteria	8	0	0	0	0	0	-5	-1	-1	-2.33333	0.0818422			K02798 (PTS system, mannitol-specific IIA component [EC:2.7.1.69])+Firmicutes	0	0	1	0	0	1	-1	-1	-1	-1	0.998629
K00574 (cyclopropane-fatty-acyl-phospholipid synthase [EC:2.1.1.79])+Firmicutes	8	5	3	1	7	0	-3.33333	1.28571	-2.5	-1.51587	0.139495			K02802 (PTS system, N-acetylglucosamine-specific IIA component [EC:2.7.1.69])+Firmicutes	0	0	1	0	1	4	-1	1.5	2	0.833333	0.12953
K00575 (chemotaxis protein methyltransferase CheR [EC:2.1.1.80])+Firmicutes	19	17	34	22	96	87	1.14286	5.15789	2.47222	2.92432	0.0527629			K02803 (PTS system, N-acetylglucosamine-specific IIB component [EC:2.7.1.69])+Firmicutes	2	1	0	6	0	0	2	-1.5	-1	-0.166667	0.411199
K00575 (chemotaxis protein methyltransferase CheR [EC:2.1.1.80])+Proteobacteria	1	0	0	0	0	0	-1.5	-1	-1	-1.16667	0.560586			K02803 (PTS system, N-acetylglucosamine-specific IIB component [EC:2.7.1.69])+Fusobacteria	2	0	0	0	0	0	-2	-1	-1	-1.33333	0.306705
K00598 (trans-aconitate 2-methyltransferase [EC:2.1.1.144])+Actinobacteria	1	0	0	4	0	3	2	-1	2.5	1.16667	0.0617615			K02835 (peptide chain release factor 1)+Firmicutes	1	0	0	0	2	0	-1.5	2	-1	-0.166667	0.700103
K00598 (trans-aconitate 2-methyltransferase [EC:2.1.1.144])+Ascomycota	0	0	0	2	0	0	2	-1	-1	0	0.305558			K02838 (ribosome recycling factor)+Firmicutes	0	6	1	0	10	2	-1	1.5	1.33333	0.611111	0.262283
K00598 (trans-aconitate 2-methyltransferase [EC:2.1.1.144])+Firmicutes	0	0	0	0	1	0	-1	1.5	-1	-0.166667	0.560331			K02860 (16S rRNA processing protein RimM)+Firmicutes	0	0	2	0	0	2	-1	-1	-1	-1	0.99776
K00598 (trans-aconitate 2-methyltransferase [EC:2.1.1.144])+Proteobacteria	1	0	0	3	0	3	1.66667	-1	2.5	1.05556	0.0889965			K02863 (large subunit ribosomal protein L1)+Actinobacteria	8	0	0	3	0	0	-2	-1	-1	-1.33333	0.197683
K00600 (glycine hydroxymethyltransferase [EC:2.1.2.1])+Actinobacteria	8	0	0	11	1	0	1.3	1.5	-1	0.6	0.377704			K02863 (large subunit ribosomal protein L1)+Bacteroidetes	0	18	24	0	2	5	-1	-5	-3.71429	-3.2381	0.0055903	1.01116e-31
K00600 (glycine hydroxymethyltransferase [EC:2.1.2.1])+Bacteroidetes	335	604	596	306	227	281	-1.09416	-2.64629	-2.11307	-1.95117	0.0505874			K02863 (large subunit ribosomal protein L1)+Cyanobacteria	0	0	0	0	0	0	-1	-1	-1	-1	1
K00600 (glycine hydroxymethyltransferase [EC:2.1.2.1])+Firmicutes	174	185	115	239	356	368	1.36932	1.91444	3.16239	2.14872	0.0243623	1.37016e-17		K02863 (large subunit ribosomal protein L1)+Firmicutes	2	24	14	7	61	38	2.25	2.42308	2.5	2.39103	0.00257591	4.08126e-45
K00600 (glycine hydroxymethyltransferase [EC:2.1.2.1])+Fusobacteria	2	0	0	0	1	0	-2	1.5	-1	-0.5	0.70017			K02864 (large subunit ribosomal protein L10)+Actinobacteria	20	0	0	2	0	0	-5.5	-1	-1	-2.5	0.0563912
K00600 (glycine hydroxymethyltransferase [EC:2.1.2.1])+Proteobacteria	4	3	3	7	5	0	1.5	1.4	-2.5	0.133333	0.667696			K02864 (large subunit ribosomal protein L10)+Bacteroidetes	13	24	16	17	9	4	1.26667	-2.36364	-3	-1.36566	0.167303
K00600 (glycine hydroxymethyltransferase [EC:2.1.2.1])+Tenericutes	0	0	0	0	0	0	-1	-1	-1	-1	1			K02864 (large subunit ribosomal protein L10)+Basidiomycota	0	0	0	0	1	0	-1	1.5	-1	-0.166667	0.560142
K00602 (phosphoribosylaminoimidazolecarboxamide formyltransferase / IMP cyclohydrolase [EC:2.1.2.3 3.5.4.10])+Actinobacteria	49	0	0	3	1	0	-10.2	1.5	-1	-3.23333	0.0946064			K02864 (large subunit ribosomal protein L10)+Firmicutes	15	55	57	28	90	80	1.76471	1.61404	1.38983	1.58952	0.00694382	3.27737e-26
K00602 (phosphoribosylaminoimidazolecarboxamide formyltransferase / IMP cyclohydrolase [EC:2.1.2.3 3.5.4.10])+Bacteroidetes	425	574	517	495	201	228	1.16393	-2.83744	-2.25652	-1.31001	0.128138			K02867 (large subunit ribosomal protein L11)+Actinobacteria	3	0	0	2	0	0	-1.25	-1	-1	-1.08333	0.706155
K00602 (phosphoribosylaminoimidazolecarboxamide formyltransferase / IMP cyclohydrolase [EC:2.1.2.3 3.5.4.10])+Chloroflexi	1	0	0	0	0	0	-1.5	-1	-1	-1.16667	0.560586			K02867 (large subunit ribosomal protein L11)+Bacteroidetes	0	22	25	17	14	12	9.5	-1.5	-1.92857	2.02381	0.424666
K00602 (phosphoribosylaminoimidazolecarboxamide formyltransferase / IMP cyclohydrolase [EC:2.1.2.3 3.5.4.10])+Firmicutes	91	72	25	119	64	44	1.30108	-1.12121	1.7037	0.627856	0.205847			K02867 (large subunit ribosomal protein L11)+Euryarchaeota	0	0	0	0	0	0	-1	-1	-1	-1	1
K00602 (phosphoribosylaminoimidazolecarboxamide formyltransferase / IMP cyclohydrolase [EC:2.1.2.3 3.5.4.10])+Proteobacteria	61	7	14	67	9	3	1.09524	1.22222	-3.2	-0.29418	0.483114			K02867 (large subunit ribosomal protein L11)+Firmicutes	5	30	17	11	31	20	1.85714	1.03125	1.15789	1.34876	0.352589
K00603 (glutamate formiminotransferase [EC:2.1.2.5])+Bacteroidetes	22	42	48	12	6	3	-1.71429	-5.5	-10	-5.7381	0.00437237	9.42135e-254		K02867 (large subunit ribosomal protein L11)+Proteobacteria	0	0	1	0	0	0	-1	-1	-1.5	-1.16667	0.559285
K00603 (glutamate formiminotransferase [EC:2.1.2.5])+Firmicutes	3	5	11	5	7	3	1.4	1.28571	-2.6	0.0285714	0.691642			K02871 (large subunit ribosomal protein L13)+Actinobacteria	5	0	0	0	0	0	-3.5	-1	-1	-1.83333	0.140288
K00604 (methionyl-tRNA formyltransferase [EC:2.1.2.9])+Actinobacteria	32	0	0	2	0	0	-8.5	-1	-1	-3.5	0.0302675	0.0520825		K02871 (large subunit ribosomal protein L13)+Bacteroidetes	2	20	17	4	0	3	1.5	-11	-3.8	-4.43333	0.0160896	2.40741e-10
K00604 (methionyl-tRNA formyltransferase [EC:2.1.2.9])+Bacteroidetes	218	233	275	233	84	97	1.06818	-2.73256	-2.79798	-1.48745	0.0914981			K02871 (large subunit ribosomal protein L13)+Firmicutes	10	29	4	8	18	53	-1.2	-1.55	9.16667	2.13889	0.317301
K00604 (methionyl-tRNA formyltransferase [EC:2.1.2.9])+Cyanobacteria	0	0	0	0	0	0	-1	-1	-1	-1	1			K02874 (large subunit ribosomal protein L14)+Actinobacteria	4	0	0	0	0	0	-3	-1	-1	-1.66667	0.172723
K00604 (methionyl-tRNA formyltransferase [EC:2.1.2.9])+Deinococcus-Thermus	2	0	0	0	0	0	-2	-1	-1	-1.33333	0.307084			K02874 (large subunit ribosomal protein L14)+Bacteroidetes	0	7	4	0	1	2	-1	-3	-1.5	-1.83333	0.0817426
K00604 (methionyl-tRNA formyltransferase [EC:2.1.2.9])+Firmicutes	122	78	76	120	161	124	-1.01639	2.0375	1.61538	0.87883	0.0867344			K02874 (large subunit ribosomal protein L14)+Firmicutes	11	14	7	0	33	26	-6.5	2.1875	3.11111	-0.400463	0.97144
K00604 (methionyl-tRNA formyltransferase [EC:2.1.2.9])+Proteobacteria	3	1	0	3	3	0	-1	1.66667	-1	-0.111111	0.544193			K02876 (large subunit ribosomal protein L15)+Bacteroidetes	4	16	16	21	0	5	3.83333	-9	-2.57143	-2.57937	0.204995
K00604 (methionyl-tRNA formyltransferase [EC:2.1.2.9])+Thermodesulfobacteria	0	1	0	0	0	0	-1	-1.5	-1	-1.16667	0.559566			K02876 (large subunit ribosomal protein L15)+Firmicutes	1	11	4	1	13	6	-1	1.15385	1.33333	0.495726	0.507507
K00605 (aminomethyltransferase [EC:2.1.2.10])+Bacteroidetes	273	218	264	255	100	100	-1.07004	-2.15686	-2.60784	-1.94491	0.0566569			K02876 (large subunit ribosomal protein L15)+Proteobacteria	2	0	0	0	0	0	-2	-1	-1	-1.33333	0.306705
K00605 (aminomethyltransferase [EC:2.1.2.10])+Cyanobacteria	2	0	0	1	0	0	-1.33333	-1	-1	-1.11111	0.655233			K02878 (large subunit ribosomal protein L16)+Bacteroidetes	3	22	21	3	8	6	-1	-2.4	-2.875	-2.09167	0.0231705	0.0107309
K00605 (aminomethyltransferase [EC:2.1.2.10])+Firmicutes	2	10	11	5	7	3	1.75	-1.33333	-2.6	-0.727778	0.441468			K02878 (large subunit ribosomal protein L16)+Firmicutes	0	25	23	3	30	42	2.5	1.18519	1.76	1.81506	0.0507968
K00605 (aminomethyltransferase [EC:2.1.2.10])+Proteobacteria	1	1	3	0	0	0	-1.5	-1.5	-2.5	-1.83333	0.0133928	1.98921e-99		K02879 (large subunit ribosomal protein L17)+Actinobacteria	3	0	0	0	0	0	-2.5	-1	-1	-1.5	0.218708
K00606 (3-methyl-2-oxobutanoate hydroxymethyltransferase [EC:2.1.2.11])+Bacteroidetes	353	372	453	349	151	248	-1.0114	-2.44444	-1.82	-1.75861	0.0771907			K02879 (large subunit ribosomal protein L17)+Bacteroidetes	5	27	32	10	3	7	1.71429	-5.8	-3.77778	-2.62116	0.103671
K00606 (3-methyl-2-oxobutanoate hydroxymethyltransferase [EC:2.1.2.11])+Euryarchaeota	4	5	6	3	2	3	-1.2	-1.75	-1.6	-1.51667	0.141877			K02879 (large subunit ribosomal protein L17)+Firmicutes	8	31	13	7	27	28	-1.11111	-1.13793	2	-0.083014	0.488351
K00606 (3-methyl-2-oxobutanoate hydroxymethyltransferase [EC:2.1.2.11])+Firmicutes	8	7	3	13	16	10	1.5	2	2.4	1.96667	0.0188277	6.52793e-48		K02881 (large subunit ribosomal protein L18)+Bacteroidetes	0	2	2	0	0	0	-1	-2	-2	-1.66667	0.070673
K00606 (3-methyl-2-oxobutanoate hydroxymethyltransferase [EC:2.1.2.11])+Proteobacteria	0	0	0	0	0	0	-1	-1	-1	-1	1			K02881 (large subunit ribosomal protein L18)+Basidiomycota	0	1	0	0	0	0	-1	-1.5	-1	-1.16667	0.559756
K00606 (3-methyl-2-oxobutanoate hydroxymethyltransferase [EC:2.1.2.11])+Synergistetes	0	0	0	1	0	0	1.5	-1	-1	-0.166667	0.559312			K02881 (large subunit ribosomal protein L18)+Firmicutes	5	26	13	2	28	28	-1.75	1.07143	2	0.440476	0.423622
K00609 (aspartate carbamoyltransferase catalytic subunit [EC:2.1.3.2])+Actinobacteria	47	2	3	16	1	0	-2.72222	-1.33333	-2.5	-2.18519	0.0147244	3.83905e-84		K02884 (large subunit ribosomal protein L19)+Actinobacteria	5	0	0	0	0	0	-3.5	-1	-1	-1.83333	0.140288
K00609 (aspartate carbamoyltransferase catalytic subunit [EC:2.1.3.2])+Bacteroidetes	243	501	644	245	194	244	1.00816	-2.56633	-2.62602	-1.39473	0.073134			K02884 (large subunit ribosomal protein L19)+Bacteroidetes	2	19	33	0	7	11	-2	-2.33333	-2.69231	-2.34188	0.00647006	3.50499e-27
K00609 (aspartate carbamoyltransferase catalytic subunit [EC:2.1.3.2])+Chordata	1	0	0	0	0	0	-1.5	-1	-1	-1.16667	0.560586			K02884 (large subunit ribosomal protein L19)+Firmicutes	2	15	9	2	29	16	-1	1.82353	1.63636	0.819964	0.0441882	1
K00609 (aspartate carbamoyltransferase catalytic subunit [EC:2.1.3.2])+Chrysiogenetes	0	1	0	0	0	0	-1	-1.5	-1	-1.16667	0.559566			K02886 (large subunit ribosomal protein L2)+Actinobacteria	3	0	0	2	0	0	-1.25	-1	-1	-1.08333	0.706155
K00609 (aspartate carbamoyltransferase catalytic subunit [EC:2.1.3.2])+Euryarchaeota	1	0	0	0	0	0	-1.5	-1	-1	-1.16667	0.560586			K02886 (large subunit ribosomal protein L2)+Bacteroidetes	4	39	47	10	14	25	2	-2.5625	-1.81481	-0.792438	0.422982
K00609 (aspartate carbamoyltransferase catalytic subunit [EC:2.1.3.2])+Firmicutes	185	120	110	189	318	234	1.02139	2.62295	2.10714	1.91716	0.0669956			K02886 (large subunit ribosomal protein L2)+Firmicutes	3	25	16	0	30	23	-2.5	1.18519	1.38889	0.0246914	0.365505
K00609 (aspartate carbamoyltransferase catalytic subunit [EC:2.1.3.2])+Proteobacteria	1	3	3	2	0	0	1.33333	-2.5	-2.5	-1.22222	0.118078			K02886 (large subunit ribosomal protein L2)+Proteobacteria	0	3	3	0	1	2	-1	-1.66667	-1.25	-1.30556	0.33738
K00609 (aspartate carbamoyltransferase catalytic subunit [EC:2.1.3.2])+Spirochaetes	0	0	0	0	2	0	-1	2	-1	0	0.306778			K02887 (large subunit ribosomal protein L20)+Actinobacteria	3	0	0	0	0	0	-2.5	-1	-1	-1.5	0.218708
K00610 (aspartate carbamoyltransferase regulatory subunit)+Actinobacteria	22	0	0	0	0	0	-12	-1	-1	-4.66667	0.0169817	3.59056e-64		K02887 (large subunit ribosomal protein L20)+Bacteroidetes	6	15	24	6	10	8	-1	-1.41667	-2.6	-1.67222	0.0892173
K00610 (aspartate carbamoyltransferase regulatory subunit)+Bacteroidetes	22	101	141	9	44	67	-2.18182	-2.23913	-2.07246	-2.16447	0.000979109	0		K02887 (large subunit ribosomal protein L20)+Firmicutes	0	10	1	0	16	7	-1	1.5	3	1.16667	0.0853868
K00610 (aspartate carbamoyltransferase regulatory subunit)+Firmicutes	24	12	20	16	69	37	-1.44444	5.07143	1.77273	1.7999	0.238578			K02888 (large subunit ribosomal protein L21)+Actinobacteria	2	0	0	0	0	0	-2	-1	-1	-1.33333	0.306705
K00611 (ornithine carbamoyltransferase [EC:2.1.3.3])+Actinobacteria	41	2	6	2	0	3	-10.75	-2	-1.6	-4.78333	0.00739085	2.6647e-194		K02888 (large subunit ribosomal protein L21)+Bacteroidetes	0	17	18	4	5	7	3	-2.71429	-2.22222	-0.645503	0.612801
K00611 (ornithine carbamoyltransferase [EC:2.1.3.3])+Firmicutes	67	126	149	123	352	392	1.81159	2.76562	2.60927	2.3955	0.00138875	0		K02888 (large subunit ribosomal protein L21)+Firmicutes	0	17	5	8	13	17	5	-1.26667	2.71429	2.14921	0.101043
K00611 (ornithine carbamoyltransferase [EC:2.1.3.3])+Proteobacteria	0	3	3	2	4	0	2	1.2	-2.5	0.233333	0.970184			K02890 (large subunit ribosomal protein L22)+Actinobacteria	9	0	0	0	0	0	-5.5	-1	-1	-2.5	0.0688143
K00611 (ornithine carbamoyltransferase [EC:2.1.3.3])+Spirochaetes	0	1	0	0	0	0	-1	-1.5	-1	-1.16667	0.559566			K02890 (large subunit ribosomal protein L22)+Bacteroidetes	5	20	12	0	6	7	-3.5	-2.75	-1.55556	-2.60185	0.0188709	5.15814e-06
K00612 (carbamoyltransferase [EC:2.1.3.-])+Actinobacteria	0	0	0	0	1	0	-1	1.5	-1	-0.166667	0.560331			K02890 (large subunit ribosomal protein L22)+Firmicutes	0	31	11	3	15	23	2.5	-1.94118	1.92308	0.8273	0.549604
K00612 (carbamoyltransferase [EC:2.1.3.-])+Bacteroidetes	0	2	6	0	5	10	-1	1.75	1.5	0.75	0.149959			K02892 (large subunit ribosomal protein L23)+Actinobacteria	1	0	0	0	0	0	-1.5	-1	-1	-1.16667	0.56027
K00612 (carbamoyltransferase [EC:2.1.3.-])+Cyanobacteria	0	0	0	0	1	0	-1	1.5	-1	-0.166667	0.560331			K02892 (large subunit ribosomal protein L23)+Bacteroidetes	0	7	3	0	1	2	-1	-3	-1.25	-1.75	0.122394
K00612 (carbamoyltransferase [EC:2.1.3.-])+Firmicutes	1	0	0	0	0	0	-1.5	-1	-1	-1.16667	0.560586			K02892 (large subunit ribosomal protein L23)+Firmicutes	0	19	13	6	16	21	4	-1.16667	1.53333	1.45556	0.233691
K00612 (carbamoyltransferase [EC:2.1.3.-])+Proteobacteria	1	5	11	1	5	10	-1	-1	-1.08333	-1.02778	0.863108			K02895 (large subunit ribosomal protein L24)+Firmicutes	0	18	4	0	5	6	-1	-2.85714	1.33333	-0.84127	0.417759
K00615 (transketolase [EC:2.2.1.1])+Actinobacteria	39	0	0	2	0	0	-10.25	-1	-1	-4.08333	0.0229106	1.88401e-24		K02897 (large subunit ribosomal protein L25)+Actinobacteria	4	0	0	0	0	0	-3	-1	-1	-1.66667	0.172723
K00615 (transketolase [EC:2.2.1.1])+Bacteroidetes	155	174	208	153	62	87	-1.0129	-2.75	-2.35955	-2.04082	0.0704893			K02897 (large subunit ribosomal protein L25)+Bacteroidetes	0	24	45	7	13	15	4.5	-1.73333	-2.76471	0.000653595	0.959154
K00615 (transketolase [EC:2.2.1.1])+Cyanobacteria	1	2	0	0	0	0	-1.5	-2	-1	-1.5	0.119693			K02899 (large subunit ribosomal protein L27)+Bacteroidetes	0	3	1	0	0	0	-1	-2.5	-1.5	-1.66667	0.0796574
K00615 (transketolase [EC:2.2.1.1])+Firmicutes	37	46	22	38	57	87	1.02564	1.22917	3.70833	1.98771	0.174434			K02899 (large subunit ribosomal protein L27)+Firmicutes	3	8	0	0	5	4	-2.5	-1.42857	3	-0.309524	0.879764
K00615 (transketolase [EC:2.2.1.1])+Fusobacteria	0	0	0	0	1	0	-1	1.5	-1	-0.166667	0.560331			K02902 (large subunit ribosomal protein L28)+Bacteroidetes	0	9	10	0	3	3	-1	-2.2	-2.4	-1.86667	0.0363613	1
K00615 (transketolase [EC:2.2.1.1])+Nitrospirae	1	0	0	0	0	0	-1.5	-1	-1	-1.16667	0.560586			K02902 (large subunit ribosomal protein L28)+Firmicutes	0	1	1	0	0	3	-1	-1.5	1.66667	-0.277778	0.684612
K00615 (transketolase [EC:2.2.1.1])+Proteobacteria	1	10	0	1	3	0	-1	-2.4	-1	-1.46667	0.154088			K02904 (large subunit ribosomal protein L29)+Actinobacteria	4	0	0	0	0	0	-3	-1	-1	-1.66667	0.172723
K00615 (transketolase [EC:2.2.1.1])+Tenericutes	1	0	0	0	0	0	-1.5	-1	-1	-1.16667	0.560586			K02904 (large subunit ribosomal protein L29)+Bacteroidetes	2	14	11	8	5	6	2.5	-2.28571	-1.625	-0.470238	0.73051
K00616 (transaldolase [EC:2.2.1.2])+Actinobacteria	39	1	0	4	0	0	-6.83333	-1.5	-1	-3.11111	0.0112916	1.17789e-129		K02904 (large subunit ribosomal protein L29)+Firmicutes	6	14	7	7	10	8	1.125	-1.33333	1.11111	0.300926	0.778646
K00616 (transaldolase [EC:2.2.1.2])+Firmicutes	48	16	8	24	31	17	-1.92308	1.83333	1.9	0.603419	0.631733			K02906 (large subunit ribosomal protein L3)+Bacteroidetes	6	37	43	9	6	9	1.375	-4.875	-4.09091	-2.5303	0.0883804
K00620 (glutamate N-acetyltransferase / amino-acid N-acetyltransferase [EC:2.3.1.35 2.3.1.1])+Actinobacteria	44	0	0	2	0	0	-11.5	-1	-1	-4.5	0.0192623	4.20977e-44		K02906 (large subunit ribosomal protein L3)+Firmicutes	0	31	16	4	36	55	3	1.15152	3.16667	2.43939	0.0725893
K00620 (glutamate N-acetyltransferase / amino-acid N-acetyltransferase [EC:2.3.1.35 2.3.1.1])+Firmicutes	50	95	82	91	221	218	1.78846	2.29897	2.61905	2.23549	0.00101627	0		K02907 (large subunit ribosomal protein L30)+Bacteroidetes	0	2	3	0	0	2	-1	-2	-1.25	-1.41667	0.281429
K00620 (glutamate N-acetyltransferase / amino-acid N-acetyltransferase [EC:2.3.1.35 2.3.1.1])+Proteobacteria	0	0	0	0	1	0	-1	1.5	-1	-0.166667	0.560331			K02907 (large subunit ribosomal protein L30)+Firmicutes	2	6	3	0	12	10	-2	1.75	2.4	0.716667	0.18518
K00625 (phosphate acetyltransferase [EC:2.3.1.8])+Actinobacteria	4	0	0	0	0	0	-3	-1	-1	-1.66667	0.172891			K02909 (large subunit ribosomal protein L31)+Bacteroidetes	0	5	10	0	2	5	-1	-1.75	-1.71429	-1.4881	0.100968
K00625 (phosphate acetyltransferase [EC:2.3.1.8])+Bacteroidetes	119	89	104	132	43	57	1.10744	-2.02222	-1.79661	-0.903798	0.132406			K02909 (large subunit ribosomal protein L31)+Firmicutes	1	0	0	2	1	0	1.33333	1.5	-1	0.611111	0.363892
K00625 (phosphate acetyltransferase [EC:2.3.1.8])+Firmicutes	158	82	59	71	163	161	-2.19178	1.96429	2.67213	0.814879	0.535284			K02911 (large subunit ribosomal protein L32)+Firmicutes	0	0	0	0	1	1	-1	1.5	1.5	0.666667	0.22812
K00625 (phosphate acetyltransferase [EC:2.3.1.8])+Fusobacteria	1	0	0	0	0	0	-1.5	-1	-1	-1.16667	0.560586			K02916 (large subunit ribosomal protein L35)+Firmicutes	0	0	0	0	1	1	-1	1.5	1.5	0.666667	0.22812
K00625 (phosphate acetyltransferase [EC:2.3.1.8])+Proteobacteria	1	0	0	2	0	3	1.33333	-1	2.5	0.944444	0.139117			K02926 (large subunit ribosomal protein L4)+Actinobacteria	5	0	0	0	0	0	-3.5	-1	-1	-1.83333	0.140288
K00625 (phosphate acetyltransferase [EC:2.3.1.8])+Spirochaetes	1	17	0	4	0	0	2	-9.5	-1	-2.83333	0.151074			K02926 (large subunit ribosomal protein L4)+Bacteroidetes	0	14	20	0	5	14	-1	-2.28571	-1.375	-1.55357	0.077655
K00626 (acetyl-CoA C-acetyltransferase [EC:2.3.1.9])+Firmicutes	60	133	138	102	294	378	1.67742	2.19259	2.71429	2.19477	0.00281131	1.16897e-291		K02926 (large subunit ribosomal protein L4)+Firmicutes	15	41	30	9	44	50	-1.54545	1.06977	1.625	0.383104	0.517317
K00626 (acetyl-CoA C-acetyltransferase [EC:2.3.1.9])+Proteobacteria	0	0	3	2	0	0	2	-1	-2.5	-0.5	0.795618			K02931 (large subunit ribosomal protein L5)+Bacteroidetes	2	39	57	13	11	21	3.75	-3.15385	-2.56522	-0.656355	0.623188
K00627 (pyruvate dehydrogenase E2 component (dihydrolipoamide acetyltransferase) [EC:2.3.1.12])+Firmicutes	1	1	0	0	0	3	-1.5	-1.5	2.5	-0.166667	0.889803			K02931 (large subunit ribosomal protein L5)+Firmicutes	12	70	55	15	137	150	1.21429	1.93056	2.66667	1.93717	0.0128054	6.60962e-17
K00627 (pyruvate dehydrogenase E2 component (dihydrolipoamide acetyltransferase) [EC:2.3.1.12])+Proteobacteria	1	0	0	0	0	0	-1.5	-1	-1	-1.16667	0.560586			K02933 (large subunit ribosomal protein L6)+Actinobacteria	17	0	0	1	0	0	-6.33333	-1	-1	-2.77778	0.0523557
K00631 (glycerol-3-phosphate O-acyltransferase [EC:2.3.1.15])+Proteobacteria	2	0	0	0	0	0	-2	-1	-1	-1.33333	0.307084			K02933 (large subunit ribosomal protein L6)+Bacteroidetes	5	36	46	5	4	14	-1	-6.33333	-3	-3.44444	0.0416573	1
K00632 (acetyl-CoA acyltransferase [EC:2.3.1.16])+Chordata	2	0	0	0	0	0	-2	-1	-1	-1.33333	0.307084			K02933 (large subunit ribosomal protein L6)+Firmicutes	4	68	61	3	69	113	-1.2	1.01429	1.8254	0.546561	0.270577
K00632 (acetyl-CoA acyltransferase [EC:2.3.1.16])+Firmicutes	1	5	6	3	10	13	1.66667	1.71429	1.875	1.75198	0.034109	1		K02933 (large subunit ribosomal protein L6)+Thaumarchaeota	3	0	0	0	0	0	-2.5	-1	-1	-1.5	0.218708
K00632 (acetyl-CoA acyltransferase [EC:2.3.1.16])+Proteobacteria	1	0	0	0	0	0	-1.5	-1	-1	-1.16667	0.560586			K02935 (large subunit ribosomal protein L7/L12)+Actinobacteria	18	0	0	3	0	0	-4	-1	-1	-2	0.0771115
K00633 (galactoside O-acetyltransferase [EC:2.3.1.18])+Actinobacteria	0	0	3	0	1	0	-1	1.5	-2.5	-0.666667	0.530022			K02935 (large subunit ribosomal protein L7/L12)+Bacteroidetes	39	81	186	42	70	60	1.07317	-1.15278	-3.03226	-1.03729	0.230436
K00633 (galactoside O-acetyltransferase [EC:2.3.1.18])+Bacteroidetes	9	47	45	5	11	23	-1.57143	-3.76923	-1.88	-2.40689	0.0189533	2.91205e-46		K02935 (large subunit ribosomal protein L7/L12)+Firmicutes	13	92	78	116	116	68	7.86667	1.25532	-1.14286	2.65971	0.202359
K00633 (galactoside O-acetyltransferase [EC:2.3.1.18])+Firmicutes	21	14	6	16	32	13	-1.27778	2.125	1.875	0.907407	0.22549			K02939 (large subunit ribosomal protein L9)+Actinobacteria	2	0	0	0	0	0	-2	-1	-1	-1.33333	0.306705
K00633 (galactoside O-acetyltransferase [EC:2.3.1.18])+Proteobacteria	6	1	0	6	3	3	-1	1.66667	2.5	1.05556	0.246854			K02939 (large subunit ribosomal protein L9)+Bacteroidetes	0	3	8	2	1	1	2	-1.66667	-3.33333	-1	0.368262
K00634 (phosphate butyryltransferase [EC:2.3.1.19])+Bacteroidetes	3	2	8	3	0	3	-1	-2	-2	-1.66667	0.120361			K02945 (small subunit ribosomal protein S1)+Actinobacteria	6	0	0	0	0	0	-4	-1	-1	-2	0.11654
K00634 (phosphate butyryltransferase [EC:2.3.1.19])+Firmicutes	9	46	34	41	117	131	3.90909	2.47917	3.69444	3.3609	0.00116766	0		K02945 (small subunit ribosomal protein S1)+Bacteroidetes	0	12	29	2	0	4	2	-7	-5.16667	-3.38889	0.0242532	0.0154657
K00638 (chloramphenicol O-acetyltransferase type B [EC:2.3.1.28])+Bacteroidetes	59	17	20	62	9	13	1.04918	-1.72727	-1.46667	-0.71492	0.376983			K02945 (small subunit ribosomal protein S1)+Firmicutes	3	10	0	2	11	7	-1.25	1.08333	4.5	1.44444	0.305134
K00638 (chloramphenicol O-acetyltransferase type B [EC:2.3.1.28])+Firmicutes	45	37	48	31	64	67	-1.42424	1.69231	1.38	0.549355	0.425359			K02946 (small subunit ribosomal protein S10)+Actinobacteria	2	0	0	0	0	0	-2	-1	-1	-1.33333	0.306705
K00638 (chloramphenicol O-acetyltransferase type B [EC:2.3.1.28])+Proteobacteria	1	0	0	0	1	0	-1.5	1.5	-1	-0.333333	0.9997			K02946 (small subunit ribosomal protein S10)+Bacteroidetes	0	6	10	2	2	6	2	-2	-1.5	-0.5	0.274045
K00639 (glycine C-acetyltransferase [EC:2.3.1.29])+Actinobacteria	0	0	0	0	2	0	-1	2	-1	0	0.306778			K02946 (small subunit ribosomal protein S10)+Basidiomycota	3	0	1	0	0	0	-2.5	-1	-1.5	-1.66667	0.0798244
K00639 (glycine C-acetyltransferase [EC:2.3.1.29])+Bacteroidetes	377	153	141	402	64	70	1.06596	-2.34848	-1.98611	-1.08954	0.105322			K02946 (small subunit ribosomal protein S10)+Firmicutes	3	33	35	4	44	48	1.2	1.31429	1.35135	1.28855	0.0674347
K00639 (glycine C-acetyltransferase [EC:2.3.1.29])+Firmicutes	16	10	3	40	11	27	2.33333	1.08333	5.8	3.07222	0.0655959			K02948 (small subunit ribosomal protein S11)+Bacteroidetes	0	2	5	0	3	0	-1	1.25	-3.5	-1.08333	0.323043
K00639 (glycine C-acetyltransferase [EC:2.3.1.29])+Proteobacteria	0	1	0	3	0	0	2.5	-1.5	-1	0	0.529116			K02948 (small subunit ribosomal protein S11)+Firmicutes	8	13	6	0	18	12	-5	1.33333	1.75	-0.638889	0.595451
K00640 (serine O-acetyltransferase [EC:2.3.1.30])+Actinobacteria	0	1	0	0	0	0	-1	-1.5	-1	-1.16667	0.559566			K02950 (small subunit ribosomal protein S12)+Bacteroidetes	0	1	5	0	1	1	-1	-1	-2.33333	-1.44444	0.214147
K00640 (serine O-acetyltransferase [EC:2.3.1.30])+Bacteroidetes	0	71	87	1	23	30	1.5	-2.92	-2.78125	-1.40042	0.00746248	2.15525e-190		K02950 (small subunit ribosomal protein S12)+Firmicutes	6	13	14	0	15	17	-4	1.13333	1.1875	-0.559722	0.895098
K00640 (serine O-acetyltransferase [EC:2.3.1.30])+Firmicutes	45	45	25	73	134	104	1.59574	2.89362	3.92593	2.8051	0.0118463	5.92991e-119		K02952 (small subunit ribosomal protein S13)+Bacteroidetes	0	7	17	2	4	5	2	-1.5	-2.71429	-0.738095	0.258603
K00640 (serine O-acetyltransferase [EC:2.3.1.30])+Proteobacteria	1	7	3	0	2	3	-1.5	-2.25	-1	-1.58333	0.153587			K02952 (small subunit ribosomal protein S13)+Firmicutes	3	13	10	0	26	17	-2.5	1.86667	1.58333	0.316667	0.181957
K00641 (homoserine O-acetyltransferase [EC:2.3.1.31])+Bacteroidetes	38	123	138	20	34	74	-1.81818	-3.47222	-1.84211	-2.3775	0.0110878	9.35648e-132		K02954 (small subunit ribosomal protein S14)+Firmicutes	0	0	0	0	2	0	-1	2	-1	0	0.30655
K00641 (homoserine O-acetyltransferase [EC:2.3.1.31])+Firmicutes	0	0	3	0	1	3	-1	1.5	-1	-0.166667	0.722376			K02956 (small subunit ribosomal protein S15)+Actinobacteria	7	0	0	0	0	0	-4.5	-1	-1	-2.16667	0.0980524
K00641 (homoserine O-acetyltransferase [EC:2.3.1.31])+Proteobacteria	0	0	3	0	0	3	-1	-1	-1	-1	0.998709			K02956 (small subunit ribosomal protein S15)+Bacteroidetes	0	4	2	0	0	1	-1	-3	-1.33333	-1.77778	0.114534
K00645 ([acyl-carrier-protein] S-malonyltransferase [EC:2.3.1.39])+Bacteroidetes	96	117	163	79	27	64	-1.20988	-4.10345	-2.5	-2.60444	0.0450989	1		K02956 (small subunit ribosomal protein S15)+Firmicutes	0	22	22	1	26	24	1.5	1.16667	1.08333	1.25	0.478997
K00645 ([acyl-carrier-protein] S-malonyltransferase [EC:2.3.1.39])+Firmicutes	16	19	14	17	31	64	1.05556	1.57143	4.125	2.25066	0.108458			K02956 (small subunit ribosomal protein S15)+Proteobacteria	0	0	1	0	0	1	-1	-1	-1	-1	0.998629
K00647 (3-oxoacyl-[acyl-carrier-protein] synthase I [EC:2.3.1.41])+Bacteroidetes	86	23	62	107	19	20	1.23864	-1.19048	-2.90909	-0.953644	0.330968			K02959 (small subunit ribosomal protein S16)+Actinobacteria	4	0	0	0	0	0	-3	-1	-1	-1.66667	0.172723
K00648 (3-oxoacyl-[acyl-carrier-protein] synthase III [EC:2.3.1.180])+Actinobacteria	0	0	0	1	0	0	1.5	-1	-1	-0.166667	0.559312			K02959 (small subunit ribosomal protein S16)+Ascomycota	0	0	0	0	0	0	-1	-1	-1	-1	1
K00648 (3-oxoacyl-[acyl-carrier-protein] synthase III [EC:2.3.1.180])+Bacteroidetes	85	97	132	111	51	54	1.29885	-1.86792	-2.39286	-0.98731	0.211614			K02959 (small subunit ribosomal protein S16)+Bacteroidetes	0	8	21	6	1	6	4	-3.33333	-2.875	-0.736111	0.507631
K00648 (3-oxoacyl-[acyl-carrier-protein] synthase III [EC:2.3.1.180])+Firmicutes	27	37	37	33	125	104	1.2069	3.25641	2.71795	2.39375	0.0293745	0.00262307		K02959 (small subunit ribosomal protein S16)+Firmicutes	0	8	3	0	7	7	-1	-1.11111	1.8	-0.103704	0.559122
K00648 (3-oxoacyl-[acyl-carrier-protein] synthase III [EC:2.3.1.180])+Fusobacteria	0	0	0	0	1	0	-1	1.5	-1	-0.166667	0.560331			K02961 (small subunit ribosomal protein S17)+Firmicutes	1	13	6	0	4	17	-1.5	-2.5	2.375	-0.541667	0.727953
K00648 (3-oxoacyl-[acyl-carrier-protein] synthase III [EC:2.3.1.180])+Nitrospirae	0	0	0	0	0	0	-1	-1	-1	-1	1			K02963 (small subunit ribosomal protein S18)+Actinobacteria	9	0	0	0	0	0	-5.5	-1	-1	-2.5	0.0688143
K00648 (3-oxoacyl-[acyl-carrier-protein] synthase III [EC:2.3.1.180])+Proteobacteria	2	1	3	5	2	3	1.75	1.33333	-1	0.694444	0.313171			K02965 (small subunit ribosomal protein S19)+Bacteroidetes	2	9	16	0	7	7	-2	-1.22222	-2	-1.74074	0.0641718
K00651 (homoserine O-succinyltransferase [EC:2.3.1.46])+Actinobacteria	34	0	0	2	1	0	-9	1.5	-1	-2.83333	0.107856			K02965 (small subunit ribosomal protein S19)+Firmicutes	0	16	24	6	42	22	4	2.44444	-1.08333	1.78704	0.129239
K00651 (homoserine O-succinyltransferase [EC:2.3.1.46])+Ascomycota	0	0	0	1	0	0	1.5	-1	-1	-0.166667	0.559312			K02967 (small subunit ribosomal protein S2)+Actinobacteria	5	1	0	0	0	0	-3.5	-1.5	-1	-2	0.0425114	1
K00651 (homoserine O-succinyltransferase [EC:2.3.1.46])+Bacteroidetes	1	42	56	1	13	13	-1	-2.93333	-3.86667	-2.6	0.00603572	6.38281e-220		K02967 (small subunit ribosomal protein S2)+Bacteroidetes	0	33	59	6	4	13	4	-5.83333	-4.06667	-1.96667	0.223659
K00651 (homoserine O-succinyltransferase [EC:2.3.1.46])+Firmicutes	63	96	67	113	244	127	1.76923	2.5102	1.86957	2.04967	0.00225024	2.43345e-304		K02967 (small subunit ribosomal protein S2)+Firmicutes	3	47	18	3	60	76	-1	1.26531	3.9	1.38844	0.149246
K00651 (homoserine O-succinyltransferase [EC:2.3.1.46])+Proteobacteria	0	0	3	0	1	0	-1	1.5	-2.5	-0.666667	0.530022			K02968 (small subunit ribosomal protein S20)+Firmicutes	2	9	7	0	5	8	-2	-1.57143	1.11111	-0.820106	0.365165
K00652 (8-amino-7-oxononanoate synthase [EC:2.3.1.47])+Actinobacteria	0	0	3	0	0	0	-1	-1	-2.5	-1.5	0.218694			K02970 (small subunit ribosomal protein S21)+Firmicutes	0	0	0	0	0	1	-1	-1	1.5	-0.166667	0.560612
K00652 (8-amino-7-oxononanoate synthase [EC:2.3.1.47])+Bacteroidetes	138	87	129	156	51	94	1.12857	-1.67925	-1.36458	-0.638419	0.212649			K02982 (small subunit ribosomal protein S3)+Actinobacteria	0	0	0	1	0	0	1.5	-1	-1	-0.166667	0.559627
K00652 (8-amino-7-oxononanoate synthase [EC:2.3.1.47])+Firmicutes	1	1	0	2	0	0	1.33333	-1.5	-1	-0.388889	0.99859			K02982 (small subunit ribosomal protein S3)+Bacteroidetes	0	15	26	1	7	10	1.5	-1.88889	-2.33333	-0.907407	0.0456575	1
K00652 (8-amino-7-oxononanoate synthase [EC:2.3.1.47])+Proteobacteria	11	14	20	15	7	3	1.30769	-1.77778	-4.4	-1.62336	0.215016			K02982 (small subunit ribosomal protein S3)+Firmicutes	2	48	20	7	82	63	2.25	1.68	2.95455	2.29485	0.0136375	2.49799e-15
K00655 (1-acyl-sn-glycerol-3-phosphate acyltransferase [EC:2.3.1.51])+Firmicutes	5	0	0	2	2	0	-1.75	2	-1	-0.25	0.909076			K02982 (small subunit ribosomal protein S3)+Proteobacteria	0	0	0	0	1	0	-1	1.5	-1	-0.166667	0.560142
K00656 (formate C-acetyltransferase [EC:2.3.1.54])+Actinobacteria	52	5	0	7	0	0	-6	-3.5	-1	-3.5	0.00334895	2.26426e-276		K02986 (small subunit ribosomal protein S4)+Actinobacteria	9	0	0	0	0	0	-5.5	-1	-1	-2.5	0.0688143
K00656 (formate C-acetyltransferase [EC:2.3.1.54])+Bacteroidetes	6	0	0	4	1	0	-1.33333	1.5	-1	-0.277778	0.77616			K02986 (small subunit ribosomal protein S4)+Bacteroidetes	0	20	17	11	8	8	6.5	-2.2	-1.9	0.8	0.764936
K00656 (formate C-acetyltransferase [EC:2.3.1.54])+Chlorophyta	1	0	0	0	0	0	-1.5	-1	-1	-1.16667	0.560586			K02986 (small subunit ribosomal protein S4)+Firmicutes	3	56	24	0	62	56	-2.5	1.10345	2.23077	0.278073	0.494841
K00656 (formate C-acetyltransferase [EC:2.3.1.54])+Cyanobacteria	0	0	0	1	0	0	1.5	-1	-1	-0.166667	0.559312			K02988 (small subunit ribosomal protein S5)+Actinobacteria	9	0	0	0	0	0	-5.5	-1	-1	-2.5	0.0688143
K00656 (formate C-acetyltransferase [EC:2.3.1.54])+Firmicutes	346	271	157	353	794	673	1.02011	2.91575	4.24528	2.72705	0.0700742			K02988 (small subunit ribosomal protein S5)+Bacteroidetes	0	28	30	0	7	6	-1	-3.33333	-4	-2.77778	0.00601682	3.53801e-30
K00656 (formate C-acetyltransferase [EC:2.3.1.54])+Fusobacteria	1	0	0	2	0	0	1.33333	-1	-1	-0.222222	0.65204			K02988 (small subunit ribosomal protein S5)+Firmicutes	4	62	32	0	63	62	-3	1.01562	1.88235	-0.0340074	0.69521
K00656 (formate C-acetyltransferase [EC:2.3.1.54])+Proteobacteria	49	3	0	18	1	3	-2.55	-1.66667	2.5	-0.572222	0.669983			K02988 (small subunit ribosomal protein S5)+Proteobacteria	1	0	0	1	0	0	-1	-1	-1	-1	0.999339
K00656 (formate C-acetyltransferase [EC:2.3.1.54])+Spirochaetes	2	0	0	2	0	0	-1	-1	-1	-1	0.997849			K02988 (small subunit ribosomal protein S5)+Spirochaetes	0	1	0	0	0	0	-1	-1.5	-1	-1.16667	0.559756
K00656 (formate C-acetyltransferase [EC:2.3.1.54])+Tenericutes	1	0	0	0	0	0	-1.5	-1	-1	-1.16667	0.560586			K02988 (small subunit ribosomal protein S5)+Thermotogae	0	1	1	0	0	2	-1	-1.5	1.33333	-0.388889	0.997976
K00657 (diamine N-acetyltransferase [EC:2.3.1.57])+Firmicutes	0	0	0	0	0	0	-1	-1	-1	-1	1			K02990 (small subunit ribosomal protein S6)+Actinobacteria	9	0	0	0	0	0	-5.5	-1	-1	-2.5	0.0688143
K00658 (2-oxoglutarate dehydrogenase E2 component (dihydrolipoamide succinyltransferase) [EC:2.3.1.61])+Firmicutes	1	1	6	0	5	0	-1.5	2.33333	-4	-1.05556	0.351674			K02990 (small subunit ribosomal protein S6)+Bacteroidetes	10	11	5	1	2	2	-4	-3.25	-1.75	-3	0.00615201	1.15403e-28
K00661 (maltose O-acetyltransferase [EC:2.3.1.79])+Actinobacteria	0	0	0	1	0	0	1.5	-1	-1	-0.166667	0.559312			K02990 (small subunit ribosomal protein S6)+Firmicutes	0	16	6	2	12	16	2	-1.28571	2.25	0.988095	0.315002
K00661 (maltose O-acetyltransferase [EC:2.3.1.79])+Bacteroidetes	12	13	17	15	9	3	1.21429	-1.36364	-3.8	-1.31645	0.25408			K02992 (small subunit ribosomal protein S7)+Actinobacteria	16	5	5	0	3	3	-9	-1.4	-1.4	-3.93333	0.0334843	1
K00661 (maltose O-acetyltransferase [EC:2.3.1.79])+Firmicutes	4	23	6	6	34	13	1.33333	1.44	1.875	1.54944	0.0453072	1		K02992 (small subunit ribosomal protein S7)+Bacteroidetes	2	6	14	4	4	3	1.5	-1.33333	-3.2	-1.01111	0.328436
[truncated: 6,918 more rows]

## Sheet: pathway+phylum
S-MG	M1_F	M2_F	M3_F	M1_CC	M2_CC	M3_CC	M1 CC/F fold-change	M2 CC/F fold-change	M3 CC/F fold-change	mean CC/F fold-change	p-value	adj p-value		MP	M1_F	M2_F	M3_F	M1_CC	M2_CC	M3_CC	M1 CC/F fold-change	M2 CC/F fold-change	M3 CC/F fold-change	mean CC/F fold-change	p-value	adj p-value
[truncated: 1,310 more rows]

[truncated: 4 more sheets: function Firmicutes, function Bacteroidetes, pathway Firmicutes, pathway Bacteroidetes]
